# Supplementary material for: Cross-reactivity of glycan-reactive HIV-1 broadly neutralizing antibodies with parasite glycans
Source: Cell Rep. 2022 Mar 29;38(13):110611. doi: 10.1016/j.celrep.2022.110611 (PMC10073069; doi:10.1016/j.celrep.2022.110611)
Supplement: Document S2. Data S1–S3 [file mmc2.zip]

Archive with 7 entries (6 files):
- Supplemental Data files/
- Supplemental Data files/Data S2.pdb
- __MACOSX/Supplemental Data files/._Data S2.pdb
- Supplemental Data files/Data S3.pdb
- __MACOSX/Supplemental Data files/._Data S3.pdb
- Supplemental Data files/Data S1.pdb
- __MACOSX/Supplemental Data files/._Data S1.pdb
