# Supplementary material for: Cross-reactivity of glycan-reactive HIV-1 broadly neutralizing antibodies with parasite glycans
Source: Cell Rep. 2022 Mar 29;38(13):110611. doi: 10.1016/j.celrep.2022.110611 (PMC10073069; doi:10.1016/j.celrep.2022.110611)
Supplement: Document S2. Data S1–S3 [file mmc2.zip › Supplemental Data files/Data S2.pdb]

ATOM      1  N   SER X   1      18.168  63.655  39.916  0.00  0.00           N  
ATOM      2  CA  SER X   1      18.496  62.223  39.694  0.00  0.00           C  
ATOM      3  C   SER X   1      17.539  61.572  38.681  0.00  0.00           C  
ATOM      4  O   SER X   1      16.447  62.089  38.577  0.00  0.00           O  
ATOM      5  CB  SER X   1      18.490  61.458  40.998  0.00  0.00           C  
ATOM      6  OG  SER X   1      19.291  62.045  41.970  0.00  0.00           O  
ATOM      7  HA  SER X   1      19.469  62.139  39.210  0.00  0.00           H  
ATOM      8  HB2 SER X   1      17.440  61.364  41.274  0.00  0.00           H  
ATOM      9  HB3 SER X   1      18.765  60.424  40.791  0.00  0.00           H  
ATOM     10  HG  SER X   1      19.785  61.305  42.331  0.00  0.00           H  
ATOM     11  H1  SER X   1      17.254  63.810  40.316  0.00  0.00           H  
ATOM     12  H2  SER X   1      18.278  64.209  39.079  0.00  0.00           H  
ATOM     13  H3  SER X   1      18.780  64.022  40.630  0.00  0.00           H  
ATOM     14  N   GLU X   2      17.936  60.530  37.963  0.00  0.00           N  
ATOM     15  CA  GLU X   2      17.125  59.640  37.089  0.00  0.00           C  
ATOM     16  C   GLU X   2      17.342  58.148  37.423  0.00  0.00           C  
ATOM     17  O   GLU X   2      18.321  57.716  38.083  0.00  0.00           O  
ATOM     18  CB  GLU X   2      17.598  59.846  35.679  0.00  0.00           C  
ATOM     19  CG  GLU X   2      17.144  61.110  35.010  0.00  0.00           C  
ATOM     20  CD  GLU X   2      15.639  61.159  34.747  0.00  0.00           C  
ATOM     21  OE1 GLU X   2      15.133  62.325  34.637  0.00  0.00           O  
ATOM     22  OE2 GLU X   2      15.022  60.107  34.655  0.00  0.00           O1-
ATOM     23  H   GLU X   2      18.910  60.266  37.991  0.00  0.00           H  
ATOM     24  HA  GLU X   2      16.059  59.861  37.125  0.00  0.00           H  
ATOM     25  HB2 GLU X   2      18.687  59.835  35.649  0.00  0.00           H  
ATOM     26  HB3 GLU X   2      17.297  58.992  35.073  0.00  0.00           H  
ATOM     27  HG2 GLU X   2      17.412  62.023  35.541  0.00  0.00           H  
ATOM     28  HG3 GLU X   2      17.586  61.204  34.017  0.00  0.00           H  
ATOM     29  N   THR X   3      16.437  57.309  36.985  0.00  0.00           N  
ATOM     30  CA  THR X   3      16.438  55.888  36.735  0.00  0.00           C  
ATOM     31  C   THR X   3      17.495  55.705  35.641  0.00  0.00           C  
ATOM     32  O   THR X   3      17.381  56.264  34.554  0.00  0.00           O  
ATOM     33  CB  THR X   3      15.070  55.389  36.320  0.00  0.00           C  
ATOM     34  CG2 THR X   3      15.073  53.924  36.192  0.00  0.00           C  
ATOM     35  OG1 THR X   3      14.112  55.925  37.283  0.00  0.00           O  
ATOM     36  H   THR X   3      15.675  57.825  36.566  0.00  0.00           H  
ATOM     37  HA  THR X   3      16.853  55.395  37.614  0.00  0.00           H  
ATOM     38  HB  THR X   3      14.943  55.724  35.290  0.00  0.00           H  
ATOM     39  HG1 THR X   3      14.109  56.865  37.085  0.00  0.00           H  
ATOM     40 HG21 THR X   3      14.153  53.654  35.675  0.00  0.00           H  
ATOM     41 HG22 THR X   3      15.838  53.521  35.528  0.00  0.00           H  
ATOM     42 HG23 THR X   3      15.086  53.452  37.175  0.00  0.00           H  
ATOM     43  N   LEU X   4      18.554  54.938  35.875  0.00  0.00           N  
ATOM     44  CA  LEU X   4      19.422  54.464  34.843  0.00  0.00           C  
ATOM     45  C   LEU X   4      18.675  53.323  34.153  0.00  0.00           C  
ATOM     46  O   LEU X   4      18.329  52.334  34.835  0.00  0.00           O  
ATOM     47  CB  LEU X   4      20.673  54.046  35.603  0.00  0.00           C  
ATOM     48  CG  LEU X   4      21.935  53.738  34.750  0.00  0.00           C  
ATOM     49  CD1 LEU X   4      23.180  54.037  35.485  0.00  0.00           C  
ATOM     50  CD2 LEU X   4      22.019  52.191  34.438  0.00  0.00           C  
ATOM     51  H   LEU X   4      18.716  54.622  36.821  0.00  0.00           H  
ATOM     52  HA  LEU X   4      19.663  55.188  34.066  0.00  0.00           H  
ATOM     53  HB2 LEU X   4      21.076  54.899  36.148  0.00  0.00           H  
ATOM     54  HB3 LEU X   4      20.479  53.150  36.192  0.00  0.00           H  
ATOM     55  HG  LEU X   4      21.947  54.314  33.824  0.00  0.00           H  
ATOM     56 HD11 LEU X   4      23.278  53.256  36.238  0.00  0.00           H  
ATOM     57 HD12 LEU X   4      24.009  53.956  34.782  0.00  0.00           H  
ATOM     58 HD13 LEU X   4      23.248  54.995  36.001  0.00  0.00           H  
ATOM     59 HD21 LEU X   4      21.188  51.858  33.816  0.00  0.00           H  
ATOM     60 HD22 LEU X   4      22.962  52.076  33.906  0.00  0.00           H  
ATOM     61 HD23 LEU X   4      22.067  51.619  35.365  0.00  0.00           H  
ATOM     62  N   SER X   5      18.250  53.531  32.937  0.00  0.00           N  
ATOM     63  CA  SER X   5      17.460  52.595  32.044  0.00  0.00           C  
ATOM     64  C   SER X   5      18.162  52.348  30.793  0.00  0.00           C  
ATOM     65  O   SER X   5      18.675  53.292  30.193  0.00  0.00           O  
ATOM     66  CB  SER X   5      16.023  52.928  31.940  0.00  0.00           C  
ATOM     67  OG  SER X   5      15.312  52.076  31.122  0.00  0.00           O  
ATOM     68  H   SER X   5      18.309  54.465  32.557  0.00  0.00           H  
ATOM     69  HA  SER X   5      17.476  51.669  32.618  0.00  0.00           H  
ATOM     70  HB2 SER X   5      15.645  52.874  32.961  0.00  0.00           H  
ATOM     71  HB3 SER X   5      16.023  53.971  31.621  0.00  0.00           H  
ATOM     72  HG  SER X   5      14.627  52.643  30.763  0.00  0.00           H  
ATOM     73  N   LEU X   6      18.256  51.035  30.398  0.00  0.00           N  
ATOM     74  CA  LEU X   6      19.141  50.517  29.363  0.00  0.00           C  
ATOM     75  C   LEU X   6      18.640  49.221  28.791  0.00  0.00           C  
ATOM     76  O   LEU X   6      18.215  48.386  29.567  0.00  0.00           O  
ATOM     77  CB  LEU X   6      20.679  50.386  29.810  0.00  0.00           C  
ATOM     78  CG  LEU X   6      21.610  51.633  30.057  0.00  0.00           C  
ATOM     79  CD1 LEU X   6      22.949  51.196  30.653  0.00  0.00           C  
ATOM     80  CD2 LEU X   6      21.731  52.348  28.759  0.00  0.00           C  
ATOM     81  H   LEU X   6      17.757  50.416  31.020  0.00  0.00           H  
ATOM     82  HA  LEU X   6      19.028  51.217  28.535  0.00  0.00           H  
ATOM     83  HB2 LEU X   6      20.640  49.852  30.760  0.00  0.00           H  
ATOM     84  HB3 LEU X   6      21.170  49.735  29.087  0.00  0.00           H  
ATOM     85  HG  LEU X   6      21.116  52.303  30.762  0.00  0.00           H  
ATOM     86 HD11 LEU X   6      23.290  50.279  30.174  0.00  0.00           H  
ATOM     87 HD12 LEU X   6      23.660  52.023  30.651  0.00  0.00           H  
ATOM     88 HD13 LEU X   6      22.653  51.087  31.696  0.00  0.00           H  
ATOM     89 HD21 LEU X   6      20.720  52.733  28.621  0.00  0.00           H  
ATOM     90 HD22 LEU X   6      22.508  53.104  28.866  0.00  0.00           H  
ATOM     91 HD23 LEU X   6      22.065  51.685  27.960  0.00  0.00           H  
ATOM     92  N   THR X   7      18.855  49.025  27.476  0.00  0.00           N  
ATOM     93  CA  THR X   7      18.628  47.792  26.653  0.00  0.00           C  
ATOM     94  C   THR X   7      19.989  47.349  26.054  0.00  0.00           C  
ATOM     95  O   THR X   7      20.838  48.178  25.663  0.00  0.00           O  
ATOM     96  CB  THR X   7      17.586  48.043  25.540  0.00  0.00           C  
ATOM     97  CG2 THR X   7      16.221  48.428  26.157  0.00  0.00           C  
ATOM     98  OG1 THR X   7      17.918  48.969  24.508  0.00  0.00           O  
ATOM     99  H   THR X   7      19.480  49.710  27.076  0.00  0.00           H  
ATOM    100  HA  THR X   7      18.278  46.990  27.302  0.00  0.00           H  
ATOM    101  HB  THR X   7      17.365  47.092  25.058  0.00  0.00           H  
ATOM    102  HG1 THR X   7      17.077  49.142  24.080  0.00  0.00           H  
ATOM    103 HG21 THR X   7      16.303  49.386  26.672  0.00  0.00           H  
ATOM    104 HG22 THR X   7      15.378  48.372  25.469  0.00  0.00           H  
ATOM    105 HG23 THR X   7      15.993  47.763  26.990  0.00  0.00           H  
ATOM    106  N   CYX X   8      20.150  46.003  25.872  0.00  0.00           N  
ATOM    107  CA  CYX X   8      21.294  45.283  25.471  0.00  0.00           C  
ATOM    108  C   CYX X   8      20.972  43.939  24.887  0.00  0.00           C  
ATOM    109  O   CYX X   8      19.894  43.347  25.153  0.00  0.00           O  
ATOM    110  CB  CYX X   8      22.098  45.154  26.766  0.00  0.00           C  
ATOM    111  SG  CYX X   8      23.650  44.118  26.620  0.00  0.00           S  
ATOM    112  H   CYX X   8      19.339  45.419  26.022  0.00  0.00           H  
ATOM    113  HA  CYX X   8      21.832  45.867  24.725  0.00  0.00           H  
ATOM    114  HB2 CYX X   8      22.400  46.185  26.957  0.00  0.00           H  
ATOM    115  HB3 CYX X   8      21.519  44.836  27.634  0.00  0.00           H  
ATOM    116  N   SER X   9      21.861  43.427  24.020  0.00  0.00           N  
ATOM    117  CA  SER X   9      21.879  42.089  23.533  0.00  0.00           C  
ATOM    118  C   SER X   9      23.356  41.673  23.169  0.00  0.00           C  
ATOM    119  O   SER X   9      24.157  42.549  23.038  0.00  0.00           O  
ATOM    120  CB  SER X   9      20.844  42.056  22.415  0.00  0.00           C  
ATOM    121  OG  SER X   9      20.750  40.815  21.696  0.00  0.00           O  
ATOM    122  H   SER X   9      22.645  44.006  23.754  0.00  0.00           H  
ATOM    123  HA  SER X   9      21.542  41.453  24.353  0.00  0.00           H  
ATOM    124  HB2 SER X   9      19.861  42.346  22.785  0.00  0.00           H  
ATOM    125  HB3 SER X   9      21.171  42.786  21.674  0.00  0.00           H  
ATOM    126  HG  SER X   9      19.838  40.530  21.787  0.00  0.00           H  
ATOM    127  N   VAL X  10      23.631  40.333  23.067  0.00  0.00           N  
ATOM    128  CA  VAL X  10      24.856  39.657  22.572  0.00  0.00           C  
ATOM    129  C   VAL X  10      24.704  39.488  21.015  0.00  0.00           C  
ATOM    130  O   VAL X  10      23.681  39.080  20.516  0.00  0.00           O  
ATOM    131  CB  VAL X  10      25.053  38.336  23.341  0.00  0.00           C  
ATOM    132  CG1 VAL X  10      25.959  37.377  22.552  0.00  0.00           C  
ATOM    133  CG2 VAL X  10      25.260  38.406  24.898  0.00  0.00           C  
ATOM    134  H   VAL X  10      22.823  39.752  23.239  0.00  0.00           H  
ATOM    135  HA  VAL X  10      25.789  40.208  22.694  0.00  0.00           H  
ATOM    136  HB  VAL X  10      24.098  37.812  23.337  0.00  0.00           H  
ATOM    137 HG11 VAL X  10      26.299  36.530  23.148  0.00  0.00           H  
ATOM    138 HG12 VAL X  10      25.429  37.003  21.675  0.00  0.00           H  
ATOM    139 HG13 VAL X  10      26.888  37.826  22.202  0.00  0.00           H  
ATOM    140 HG21 VAL X  10      26.310  38.405  25.191  0.00  0.00           H  
ATOM    141 HG22 VAL X  10      24.628  39.187  25.322  0.00  0.00           H  
ATOM    142 HG23 VAL X  10      24.870  37.462  25.281  0.00  0.00           H  
ATOM    143  N   SER X  11      25.798  39.642  20.255  0.00  0.00           N  
ATOM    144  CA  SER X  11      25.702  39.828  18.810  0.00  0.00           C  
ATOM    145  C   SER X  11      25.056  38.659  18.100  0.00  0.00           C  
ATOM    146  O   SER X  11      25.568  37.547  18.178  0.00  0.00           O  
ATOM    147  CB  SER X  11      27.090  39.969  18.256  0.00  0.00           C  
ATOM    148  OG  SER X  11      27.765  41.034  18.900  0.00  0.00           O  
ATOM    149  H   SER X  11      26.561  40.096  20.737  0.00  0.00           H  
ATOM    150  HA  SER X  11      25.020  40.666  18.661  0.00  0.00           H  
ATOM    151  HB2 SER X  11      27.568  39.012  18.466  0.00  0.00           H  
ATOM    152  HB3 SER X  11      26.958  40.193  17.198  0.00  0.00           H  
ATOM    153  HG  SER X  11      27.607  41.919  18.564  0.00  0.00           H  
ATOM    154  N   GLY X  12      23.858  38.917  17.622  0.00  0.00           N  
ATOM    155  CA  GLY X  12      23.082  37.937  16.828  0.00  0.00           C  
ATOM    156  C   GLY X  12      22.425  36.836  17.518  0.00  0.00           C  
ATOM    157  O   GLY X  12      22.065  35.796  17.031  0.00  0.00           O  
ATOM    158  H   GLY X  12      23.566  39.877  17.721  0.00  0.00           H  
ATOM    159  HA2 GLY X  12      22.429  38.465  16.132  0.00  0.00           H  
ATOM    160  HA3 GLY X  12      23.930  37.416  16.385  0.00  0.00           H  
ATOM    161  N   ALA X  13      22.468  36.817  18.834  0.00  0.00           N  
ATOM    162  CA  ALA X  13      21.986  35.796  19.789  0.00  0.00           C  
ATOM    163  C   ALA X  13      20.476  35.783  19.926  0.00  0.00           C  
ATOM    164  O   ALA X  13      19.810  36.678  20.469  0.00  0.00           O  
ATOM    165  CB  ALA X  13      22.626  36.237  21.122  0.00  0.00           C  
ATOM    166  H   ALA X  13      22.839  37.654  19.259  0.00  0.00           H  
ATOM    167  HA  ALA X  13      22.250  34.796  19.448  0.00  0.00           H  
ATOM    168  HB1 ALA X  13      22.143  37.164  21.430  0.00  0.00           H  
ATOM    169  HB2 ALA X  13      22.356  35.491  21.869  0.00  0.00           H  
ATOM    170  HB3 ALA X  13      23.699  36.313  20.945  0.00  0.00           H  
ATOM    171  N   SER X  14      19.879  34.658  19.484  0.00  0.00           N  
ATOM    172  CA  SER X  14      18.474  34.332  19.851  0.00  0.00           C  
ATOM    173  C   SER X  14      18.428  34.158  21.430  0.00  0.00           C  
ATOM    174  O   SER X  14      19.106  33.276  21.940  0.00  0.00           O  
ATOM    175  CB  SER X  14      17.977  33.010  19.151  0.00  0.00           C  
ATOM    176  OG  SER X  14      16.556  32.888  19.431  0.00  0.00           O  
ATOM    177  H   SER X  14      20.461  33.960  19.044  0.00  0.00           H  
ATOM    178  HA  SER X  14      17.893  35.203  19.545  0.00  0.00           H  
ATOM    179  HB2 SER X  14      18.155  33.018  18.076  0.00  0.00           H  
ATOM    180  HB3 SER X  14      18.558  32.209  19.607  0.00  0.00           H  
ATOM    181  HG  SER X  14      16.290  32.125  18.912  0.00  0.00           H  
ATOM    182  N   ILE X  15      17.656  34.935  22.148  0.00  0.00           N  
ATOM    183  CA  ILE X  15      17.547  34.828  23.602  0.00  0.00           C  
ATOM    184  C   ILE X  15      16.938  33.495  24.107  0.00  0.00           C  
ATOM    185  O   ILE X  15      17.027  33.210  25.288  0.00  0.00           O  
ATOM    186  CB  ILE X  15      16.838  36.016  24.344  0.00  0.00           C  
ATOM    187  CG1 ILE X  15      15.371  36.333  24.207  0.00  0.00           C  
ATOM    188  CG2 ILE X  15      17.659  37.272  23.974  0.00  0.00           C  
ATOM    189  CD1 ILE X  15      14.747  37.116  25.367  0.00  0.00           C  
ATOM    190  H   ILE X  15      17.119  35.578  21.582  0.00  0.00           H  
ATOM    191  HA  ILE X  15      18.559  34.872  24.004  0.00  0.00           H  
ATOM    192  HB  ILE X  15      16.939  35.879  25.420  0.00  0.00           H  
ATOM    193 HG12 ILE X  15      15.160  36.883  23.291  0.00  0.00           H  
ATOM    194 HG13 ILE X  15      14.801  35.410  24.109  0.00  0.00           H  
ATOM    195 HG21 ILE X  15      17.223  38.161  24.430  0.00  0.00           H  
ATOM    196 HG22 ILE X  15      18.653  37.202  24.414  0.00  0.00           H  
ATOM    197 HG23 ILE X  15      17.853  37.357  22.905  0.00  0.00           H  
ATOM    198 HD11 ILE X  15      13.706  37.343  25.140  0.00  0.00           H  
ATOM    199 HD12 ILE X  15      14.769  36.500  26.266  0.00  0.00           H  
ATOM    200 HD13 ILE X  15      15.207  38.103  25.412  0.00  0.00           H  
ATOM    201  N   SER X  16      16.259  32.788  23.292  0.00  0.00           N  
ATOM    202  CA  SER X  16      15.500  31.572  23.666  0.00  0.00           C  
ATOM    203  C   SER X  16      16.395  30.507  24.409  0.00  0.00           C  
ATOM    204  O   SER X  16      15.856  29.764  25.213  0.00  0.00           O  
ATOM    205  CB  SER X  16      14.923  30.935  22.412  0.00  0.00           C  
ATOM    206  OG  SER X  16      14.126  29.783  22.683  0.00  0.00           O  
ATOM    207  H   SER X  16      16.181  33.124  22.343  0.00  0.00           H  
ATOM    208  HA  SER X  16      14.645  31.874  24.270  0.00  0.00           H  
ATOM    209  HB2 SER X  16      14.437  31.671  21.772  0.00  0.00           H  
ATOM    210  HB3 SER X  16      15.839  30.648  21.896  0.00  0.00           H  
ATOM    211  HG  SER X  16      13.772  29.584  21.813  0.00  0.00           H  
ATOM    212  N   ASP X  17      17.678  30.407  24.085  0.00  0.00           N  
ATOM    213  CA  ASP X  17      18.497  29.244  24.328  0.00  0.00           C  
ATOM    214  C   ASP X  17      19.467  29.271  25.491  0.00  0.00           C  
ATOM    215  O   ASP X  17      20.088  28.240  25.758  0.00  0.00           O  
ATOM    216  CB  ASP X  17      19.255  28.958  22.948  0.00  0.00           C  
ATOM    217  CG  ASP X  17      20.531  29.763  22.678  0.00  0.00           C  
ATOM    218  OD1 ASP X  17      21.007  30.554  23.501  0.00  0.00           O  
ATOM    219  OD2 ASP X  17      21.084  29.536  21.575  0.00  0.00           O1-
ATOM    220  H   ASP X  17      17.842  31.013  23.293  0.00  0.00           H  
ATOM    221  HA  ASP X  17      17.858  28.407  24.606  0.00  0.00           H  
ATOM    222  HB2 ASP X  17      19.407  27.883  22.853  0.00  0.00           H  
ATOM    223  HB3 ASP X  17      18.597  29.122  22.095  0.00  0.00           H  
ATOM    224  N   SER X  18      19.625  30.433  26.196  0.00  0.00           N  
ATOM    225  CA  SER X  18      20.564  30.487  27.329  0.00  0.00           C  
ATOM    226  C   SER X  18      19.846  31.041  28.615  0.00  0.00           C  
ATOM    227  O   SER X  18      18.804  31.708  28.539  0.00  0.00           O  
ATOM    228  CB  SER X  18      21.770  31.309  26.961  0.00  0.00           C  
ATOM    229  OG  SER X  18      22.509  30.837  25.860  0.00  0.00           O  
ATOM    230  H   SER X  18      19.245  31.311  25.870  0.00  0.00           H  
ATOM    231  HA  SER X  18      20.928  29.497  27.607  0.00  0.00           H  
ATOM    232  HB2 SER X  18      21.445  32.342  26.844  0.00  0.00           H  
ATOM    233  HB3 SER X  18      22.420  31.313  27.836  0.00  0.00           H  
ATOM    234  HG  SER X  18      21.936  30.870  25.091  0.00  0.00           H  
ATOM    235  N   TYR X  19      20.423  30.942  29.782  0.00  0.00           N  
ATOM    236  CA  TYR X  19      20.302  31.958  30.891  0.00  0.00           C  
ATOM    237  C   TYR X  19      21.109  33.212  30.424  0.00  0.00           C  
ATOM    238  O   TYR X  19      21.907  33.190  29.505  0.00  0.00           O  
ATOM    239  CB  TYR X  19      20.825  31.436  32.276  0.00  0.00           C  
ATOM    240  CG  TYR X  19      19.836  30.625  33.077  0.00  0.00           C  
ATOM    241  CD1 TYR X  19      19.324  29.396  32.664  0.00  0.00           C  
ATOM    242  CD2 TYR X  19      19.267  31.208  34.242  0.00  0.00           C  
ATOM    243  CE1 TYR X  19      18.295  28.831  33.381  0.00  0.00           C  
ATOM    244  CE2 TYR X  19      18.200  30.597  34.986  0.00  0.00           C  
ATOM    245  CZ  TYR X  19      17.730  29.410  34.511  0.00  0.00           C  
ATOM    246  OH  TYR X  19      16.781  28.718  35.181  0.00  0.00           O  
ATOM    247  H   TYR X  19      21.219  30.320  29.810  0.00  0.00           H  
ATOM    248  HA  TYR X  19      19.303  32.309  31.155  0.00  0.00           H  
ATOM    249  HB2 TYR X  19      21.575  30.671  32.077  0.00  0.00           H  
ATOM    250  HB3 TYR X  19      21.215  32.219  32.926  0.00  0.00           H  
ATOM    251  HD1 TYR X  19      19.752  28.889  31.810  0.00  0.00           H  
ATOM    252  HD2 TYR X  19      19.578  32.190  34.568  0.00  0.00           H  
ATOM    253  HE1 TYR X  19      17.930  27.859  33.089  0.00  0.00           H  
ATOM    254  HE2 TYR X  19      17.723  31.099  35.814  0.00  0.00           H  
ATOM    255  HH  TYR X  19      16.475  29.207  35.949  0.00  0.00           H  
ATOM    256  N   TRP X  20      20.873  34.267  31.189  0.00  0.00           N  
ATOM    257  CA  TRP X  20      21.313  35.571  30.736  0.00  0.00           C  
ATOM    258  C   TRP X  20      21.457  36.494  31.958  0.00  0.00           C  
ATOM    259  O   TRP X  20      20.466  36.855  32.636  0.00  0.00           O  
ATOM    260  CB  TRP X  20      20.259  36.240  29.785  0.00  0.00           C  
ATOM    261  CG  TRP X  20      20.386  35.834  28.310  0.00  0.00           C  
ATOM    262  CD1 TRP X  20      19.844  34.724  27.746  0.00  0.00           C  
ATOM    263  CD2 TRP X  20      20.983  36.582  27.203  0.00  0.00           C  
ATOM    264  CE2 TRP X  20      20.627  35.847  25.989  0.00  0.00           C  
ATOM    265  CE3 TRP X  20      21.509  37.898  27.151  0.00  0.00           C  
ATOM    266  NE1 TRP X  20      20.059  34.700  26.412  0.00  0.00           N  
ATOM    267  CZ2 TRP X  20      21.006  36.362  24.760  0.00  0.00           C  
ATOM    268  CZ3 TRP X  20      21.789  38.398  25.870  0.00  0.00           C  
ATOM    269  CH2 TRP X  20      21.557  37.612  24.707  0.00  0.00           C  
ATOM    270  H   TRP X  20      20.178  34.238  31.921  0.00  0.00           H  
ATOM    271  HA  TRP X  20      22.248  35.459  30.187  0.00  0.00           H  
ATOM    272  HB2 TRP X  20      19.234  36.032  30.096  0.00  0.00           H  
ATOM    273  HB3 TRP X  20      20.405  37.320  29.757  0.00  0.00           H  
ATOM    274  HD1 TRP X  20      19.373  33.980  28.371  0.00  0.00           H  
ATOM    275  HE1 TRP X  20      19.594  33.960  25.907  0.00  0.00           H  
ATOM    276  HE3 TRP X  20      21.852  38.386  28.052  0.00  0.00           H  
ATOM    277  HZ2 TRP X  20      20.866  35.805  23.846  0.00  0.00           H  
ATOM    278  HZ3 TRP X  20      22.232  39.379  25.784  0.00  0.00           H  
ATOM    279  HH2 TRP X  20      21.697  38.020  23.717  0.00  0.00           H  
ATOM    280  N   SER X  21      22.686  36.988  32.179  0.00  0.00           N  
ATOM    281  CA  SER X  21      23.075  37.804  33.346  0.00  0.00           C  
ATOM    282  C   SER X  21      23.347  39.318  32.992  0.00  0.00           C  
ATOM    283  O   SER X  21      23.707  39.579  31.818  0.00  0.00           O  
ATOM    284  CB  SER X  21      24.272  37.225  34.150  0.00  0.00           C  
ATOM    285  OG  SER X  21      24.075  35.900  34.657  0.00  0.00           O  
ATOM    286  H   SER X  21      23.401  36.854  31.478  0.00  0.00           H  
ATOM    287  HA  SER X  21      22.233  37.740  34.036  0.00  0.00           H  
ATOM    288  HB2 SER X  21      25.132  37.304  33.485  0.00  0.00           H  
ATOM    289  HB3 SER X  21      24.534  37.859  34.998  0.00  0.00           H  
ATOM    290  HG  SER X  21      24.124  35.297  33.912  0.00  0.00           H  
ATOM    291  N   TRP X  22      23.431  40.258  33.968  0.00  0.00           N  
ATOM    292  CA  TRP X  22      23.889  41.654  33.763  0.00  0.00           C  
ATOM    293  C   TRP X  22      25.020  41.857  34.762  0.00  0.00           C  
ATOM    294  O   TRP X  22      25.038  41.362  35.869  0.00  0.00           O  
ATOM    295  CB  TRP X  22      22.756  42.609  34.029  0.00  0.00           C  
ATOM    296  CG  TRP X  22      21.874  42.946  32.896  0.00  0.00           C  
ATOM    297  CD1 TRP X  22      20.732  42.322  32.516  0.00  0.00           C  
ATOM    298  CD2 TRP X  22      22.065  44.101  31.902  0.00  0.00           C  
ATOM    299  CE2 TRP X  22      20.968  44.181  31.063  0.00  0.00           C  
ATOM    300  CE3 TRP X  22      23.046  45.112  31.701  0.00  0.00           C  
ATOM    301  NE1 TRP X  22      20.145  43.138  31.522  0.00  0.00           N  
ATOM    302  CZ2 TRP X  22      20.740  45.229  30.175  0.00  0.00           C  
ATOM    303  CZ3 TRP X  22      22.932  46.008  30.650  0.00  0.00           C  
ATOM    304  CH2 TRP X  22      21.786  46.122  29.889  0.00  0.00           C  
ATOM    305  H   TRP X  22      23.031  40.072  34.876  0.00  0.00           H  
ATOM    306  HA  TRP X  22      24.244  41.759  32.739  0.00  0.00           H  
ATOM    307  HB2 TRP X  22      22.169  42.283  34.888  0.00  0.00           H  
ATOM    308  HB3 TRP X  22      23.187  43.561  34.339  0.00  0.00           H  
ATOM    309  HD1 TRP X  22      20.382  41.393  32.943  0.00  0.00           H  
ATOM    310  HE1 TRP X  22      19.177  43.063  31.242  0.00  0.00           H  
ATOM    311  HE3 TRP X  22      23.960  45.105  32.274  0.00  0.00           H  
ATOM    312  HZ2 TRP X  22      19.787  45.271  29.667  0.00  0.00           H  
ATOM    313  HZ3 TRP X  22      23.776  46.625  30.380  0.00  0.00           H  
ATOM    314  HH2 TRP X  22      21.621  46.984  29.260  0.00  0.00           H  
ATOM    315  N   ILE X  23      26.047  42.541  34.235  0.00  0.00           N  
ATOM    316  CA  ILE X  23      27.313  42.817  34.958  0.00  0.00           C  
ATOM    317  C   ILE X  23      27.577  44.357  34.732  0.00  0.00           C  
ATOM    318  O   ILE X  23      27.203  44.964  33.717  0.00  0.00           O  
ATOM    319  CB  ILE X  23      28.525  42.050  34.324  0.00  0.00           C  
ATOM    320  CG1 ILE X  23      28.242  40.568  34.100  0.00  0.00           C  
ATOM    321  CG2 ILE X  23      29.848  42.239  35.164  0.00  0.00           C  
ATOM    322  CD1 ILE X  23      27.648  40.310  32.689  0.00  0.00           C  
ATOM    323  H   ILE X  23      25.921  42.957  33.323  0.00  0.00           H  
ATOM    324  HA  ILE X  23      27.185  42.516  35.998  0.00  0.00           H  
ATOM    325  HB  ILE X  23      28.787  42.533  33.382  0.00  0.00           H  
ATOM    326 HG12 ILE X  23      29.196  40.041  34.117  0.00  0.00           H  
ATOM    327 HG13 ILE X  23      27.774  40.130  34.982  0.00  0.00           H  
ATOM    328 HG21 ILE X  23      30.659  41.973  34.486  0.00  0.00           H  
ATOM    329 HG22 ILE X  23      29.968  43.305  35.359  0.00  0.00           H  
ATOM    330 HG23 ILE X  23      29.839  41.842  36.179  0.00  0.00           H  
ATOM    331 HD11 ILE X  23      28.309  40.733  31.932  0.00  0.00           H  
ATOM    332 HD12 ILE X  23      27.780  39.241  32.515  0.00  0.00           H  
ATOM    333 HD13 ILE X  23      26.601  40.563  32.524  0.00  0.00           H  
ATOM    334  N   ARG X  24      28.240  45.055  35.626  0.00  0.00           N  
ATOM    335  CA  ARG X  24      28.774  46.395  35.493  0.00  0.00           C  
ATOM    336  C   ARG X  24      30.185  46.615  35.998  0.00  0.00           C  
ATOM    337  O   ARG X  24      30.763  45.732  36.601  0.00  0.00           O  
ATOM    338  CB  ARG X  24      27.841  47.514  36.000  0.00  0.00           C  
ATOM    339  CG  ARG X  24      27.548  47.317  37.495  0.00  0.00           C  
ATOM    340  CD  ARG X  24      26.745  48.447  38.160  0.00  0.00           C  
ATOM    341  NE  ARG X  24      26.790  48.281  39.636  0.00  0.00           N  
ATOM    342  CZ  ARG X  24      25.946  48.794  40.548  0.00  0.00           C  
ATOM    343  NH1 ARG X  24      24.988  49.541  40.064  0.00  0.00           N1+
ATOM    344  NH2 ARG X  24      26.122  48.613  41.802  0.00  0.00           N  
ATOM    345  H   ARG X  24      28.548  44.497  36.408  0.00  0.00           H  
ATOM    346  HA  ARG X  24      28.871  46.694  34.449  0.00  0.00           H  
ATOM    347  HB2 ARG X  24      28.227  48.518  35.817  0.00  0.00           H  
ATOM    348  HB3 ARG X  24      26.847  47.511  35.554  0.00  0.00           H  
ATOM    349  HG2 ARG X  24      27.168  46.324  37.738  0.00  0.00           H  
ATOM    350  HG3 ARG X  24      28.520  47.193  37.973  0.00  0.00           H  
ATOM    351  HD2 ARG X  24      27.060  49.445  37.854  0.00  0.00           H  
ATOM    352  HD3 ARG X  24      25.710  48.313  37.846  0.00  0.00           H  
ATOM    353  HE  ARG X  24      27.595  47.803  40.014  0.00  0.00           H  
ATOM    354 HH11 ARG X  24      25.137  49.922  39.139  0.00  0.00           H  
ATOM    355 HH12 ARG X  24      24.264  49.879  40.681  0.00  0.00           H  
ATOM    356 HH21 ARG X  24      26.786  47.934  42.144  0.00  0.00           H  
ATOM    357 HH22 ARG X  24      25.773  49.328  42.424  0.00  0.00           H  
ATOM    358  N   ARG X  25      30.746  47.726  35.693  0.00  0.00           N  
ATOM    359  CA  ARG X  25      32.030  48.224  36.243  0.00  0.00           C  
ATOM    360  C   ARG X  25      32.014  49.704  36.579  0.00  0.00           C  
ATOM    361  O   ARG X  25      31.890  50.553  35.672  0.00  0.00           O  
ATOM    362  CB  ARG X  25      33.156  47.917  35.173  0.00  0.00           C  
ATOM    363  CG  ARG X  25      34.525  48.053  35.657  0.00  0.00           C  
ATOM    364  CD  ARG X  25      35.630  47.610  34.697  0.00  0.00           C  
ATOM    365  NE  ARG X  25      36.878  47.733  35.422  0.00  0.00           N  
ATOM    366  CZ  ARG X  25      37.988  47.146  35.059  0.00  0.00           C  
ATOM    367  NH1 ARG X  25      38.049  46.382  34.036  0.00  0.00           N1+
ATOM    368  NH2 ARG X  25      39.053  47.249  35.812  0.00  0.00           N  
ATOM    369  H   ARG X  25      30.240  48.289  35.024  0.00  0.00           H  
ATOM    370  HA  ARG X  25      32.226  47.700  37.178  0.00  0.00           H  
ATOM    371  HB2 ARG X  25      32.875  46.916  34.843  0.00  0.00           H  
ATOM    372  HB3 ARG X  25      33.051  48.556  34.297  0.00  0.00           H  
ATOM    373  HG2 ARG X  25      34.732  49.103  35.865  0.00  0.00           H  
ATOM    374  HG3 ARG X  25      34.626  47.528  36.606  0.00  0.00           H  
ATOM    375  HD2 ARG X  25      35.496  46.556  34.456  0.00  0.00           H  
ATOM    376  HD3 ARG X  25      35.748  48.061  33.711  0.00  0.00           H  
ATOM    377  HE  ARG X  25      36.765  48.198  36.312  0.00  0.00           H  
ATOM    378 HH11 ARG X  25      37.203  46.154  33.533  0.00  0.00           H  
ATOM    379 HH12 ARG X  25      38.896  45.890  33.786  0.00  0.00           H  
ATOM    380 HH21 ARG X  25      38.929  47.723  36.695  0.00  0.00           H  
ATOM    381 HH22 ARG X  25      39.764  46.541  35.694  0.00  0.00           H  
ATOM    382  N   SER X  26      32.366  50.019  37.855  0.00  0.00           N  
ATOM    383  CA  SER X  26      32.572  51.375  38.309  0.00  0.00           C  
ATOM    384  C   SER X  26      33.964  51.928  37.968  0.00  0.00           C  
ATOM    385  O   SER X  26      34.869  51.075  37.947  0.00  0.00           O  
ATOM    386  CB  SER X  26      32.320  51.467  39.826  0.00  0.00           C  
ATOM    387  OG  SER X  26      32.661  52.721  40.315  0.00  0.00           O  
ATOM    388  H   SER X  26      32.594  49.327  38.555  0.00  0.00           H  
ATOM    389  HA  SER X  26      31.791  51.996  37.870  0.00  0.00           H  
ATOM    390  HB2 SER X  26      31.335  51.167  40.183  0.00  0.00           H  
ATOM    391  HB3 SER X  26      33.001  50.760  40.301  0.00  0.00           H  
ATOM    392  HG  SER X  26      32.007  53.392  40.110  0.00  0.00           H  
ATOM    393  N   PRO X  27      34.122  53.233  37.621  0.00  0.00           N  
ATOM    394  CA  PRO X  27      35.375  53.915  37.297  0.00  0.00           C  
ATOM    395  C   PRO X  27      36.611  53.450  38.136  0.00  0.00           C  
ATOM    396  O   PRO X  27      36.682  53.478  39.373  0.00  0.00           O  
ATOM    397  CB  PRO X  27      35.158  55.368  37.320  0.00  0.00           C  
ATOM    398  CG  PRO X  27      33.652  55.324  36.708  0.00  0.00           C  
ATOM    399  CD  PRO X  27      33.069  54.157  37.469  0.00  0.00           C  
ATOM    400  HA  PRO X  27      35.513  53.665  36.245  0.00  0.00           H  
ATOM    401  HB2 PRO X  27      35.192  55.674  38.365  0.00  0.00           H  
ATOM    402  HB3 PRO X  27      35.876  55.767  36.604  0.00  0.00           H  
ATOM    403  HG2 PRO X  27      33.126  56.250  36.945  0.00  0.00           H  
ATOM    404  HG3 PRO X  27      33.767  55.042  35.662  0.00  0.00           H  
ATOM    405  HD2 PRO X  27      32.774  54.454  38.474  0.00  0.00           H  
ATOM    406  HD3 PRO X  27      32.219  53.842  36.863  0.00  0.00           H  
ATOM    407  N   GLY X  28      37.677  53.093  37.438  0.00  0.00           N  
ATOM    408  CA  GLY X  28      38.908  52.461  37.887  0.00  0.00           C  
ATOM    409  C   GLY X  28      38.838  51.152  38.855  0.00  0.00           C  
ATOM    410  O   GLY X  28      39.830  50.663  39.263  0.00  0.00           O  
ATOM    411  H   GLY X  28      37.462  53.085  36.451  0.00  0.00           H  
ATOM    412  HA2 GLY X  28      39.429  52.246  36.953  0.00  0.00           H  
ATOM    413  HA3 GLY X  28      39.567  53.157  38.406  0.00  0.00           H  
ATOM    414  N   LYS X  29      37.629  50.712  39.240  0.00  0.00           N  
ATOM    415  CA  LYS X  29      37.351  49.504  40.087  0.00  0.00           C  
ATOM    416  C   LYS X  29      37.195  48.216  39.266  0.00  0.00           C  
ATOM    417  O   LYS X  29      37.290  48.206  38.068  0.00  0.00           O  
ATOM    418  CB  LYS X  29      36.192  49.697  41.018  0.00  0.00           C  
ATOM    419  CG  LYS X  29      36.213  50.735  42.071  0.00  0.00           C  
ATOM    420  CD  LYS X  29      34.962  50.796  43.010  0.00  0.00           C  
ATOM    421  CE  LYS X  29      35.168  51.797  44.123  0.00  0.00           C  
ATOM    422  NZ  LYS X  29      33.955  51.946  44.970  0.00  0.00           N1+
ATOM    423  H   LYS X  29      36.808  51.285  39.109  0.00  0.00           H  
ATOM    424  HA  LYS X  29      38.280  49.413  40.650  0.00  0.00           H  
ATOM    425  HB2 LYS X  29      35.319  49.773  40.370  0.00  0.00           H  
ATOM    426  HB3 LYS X  29      36.042  48.791  41.605  0.00  0.00           H  
ATOM    427  HG2 LYS X  29      37.066  50.458  42.692  0.00  0.00           H  
ATOM    428  HG3 LYS X  29      36.557  51.661  41.610  0.00  0.00           H  
ATOM    429  HD2 LYS X  29      34.166  51.147  42.354  0.00  0.00           H  
ATOM    430  HD3 LYS X  29      34.813  49.803  43.434  0.00  0.00           H  
ATOM    431  HE2 LYS X  29      35.929  51.408  44.798  0.00  0.00           H  
ATOM    432  HE3 LYS X  29      35.519  52.750  43.728  0.00  0.00           H  
ATOM    433  HZ1 LYS X  29      33.720  51.139  45.530  0.00  0.00           H  
ATOM    434  HZ2 LYS X  29      34.040  52.728  45.604  0.00  0.00           H  
ATOM    435  HZ3 LYS X  29      33.164  52.208  44.399  0.00  0.00           H  
ATOM    436  N   GLY X  30      37.023  47.129  39.995  0.00  0.00           N  
ATOM    437  CA  GLY X  30      36.654  45.850  39.400  0.00  0.00           C  
ATOM    438  C   GLY X  30      35.196  45.731  38.848  0.00  0.00           C  
ATOM    439  O   GLY X  30      34.378  46.643  38.758  0.00  0.00           O  
ATOM    440  H   GLY X  30      37.174  47.183  40.992  0.00  0.00           H  
ATOM    441  HA2 GLY X  30      37.277  45.485  38.582  0.00  0.00           H  
ATOM    442  HA3 GLY X  30      36.812  45.158  40.226  0.00  0.00           H  
ATOM    443  N   LEU X  31      34.828  44.503  38.384  0.00  0.00           N  
ATOM    444  CA  LEU X  31      33.539  44.091  37.864  0.00  0.00           C  
ATOM    445  C   LEU X  31      32.549  43.753  38.983  0.00  0.00           C  
ATOM    446  O   LEU X  31      33.009  43.197  39.940  0.00  0.00           O  
ATOM    447  CB  LEU X  31      33.735  42.904  36.895  0.00  0.00           C  
ATOM    448  CG  LEU X  31      34.262  43.404  35.543  0.00  0.00           C  
ATOM    449  CD1 LEU X  31      35.075  42.371  34.818  0.00  0.00           C  
ATOM    450  CD2 LEU X  31      33.093  43.923  34.622  0.00  0.00           C  
ATOM    451  H   LEU X  31      35.568  43.827  38.506  0.00  0.00           H  
ATOM    452  HA  LEU X  31      33.027  44.899  37.342  0.00  0.00           H  
ATOM    453  HB2 LEU X  31      34.437  42.153  37.257  0.00  0.00           H  
ATOM    454  HB3 LEU X  31      32.749  42.469  36.727  0.00  0.00           H  
ATOM    455  HG  LEU X  31      34.963  44.229  35.667  0.00  0.00           H  
ATOM    456 HD11 LEU X  31      35.126  42.735  33.792  0.00  0.00           H  
ATOM    457 HD12 LEU X  31      36.086  42.368  35.225  0.00  0.00           H  
ATOM    458 HD13 LEU X  31      34.727  41.342  34.913  0.00  0.00           H  
ATOM    459 HD21 LEU X  31      32.387  44.515  35.206  0.00  0.00           H  
ATOM    460 HD22 LEU X  31      33.565  44.552  33.868  0.00  0.00           H  
ATOM    461 HD23 LEU X  31      32.503  43.128  34.166  0.00  0.00           H  
ATOM    462  N   GLU X  32      31.253  43.962  38.743  0.00  0.00           N  
ATOM    463  CA  GLU X  32      30.209  43.458  39.706  0.00  0.00           C  
ATOM    464  C   GLU X  32      28.960  42.911  38.914  0.00  0.00           C  
ATOM    465  O   GLU X  32      28.530  43.451  37.884  0.00  0.00           O  
ATOM    466  CB  GLU X  32      29.782  44.705  40.459  0.00  0.00           C  
ATOM    467  CG  GLU X  32      28.823  44.425  41.644  0.00  0.00           C  
ATOM    468  CD  GLU X  32      28.093  45.792  42.206  0.00  0.00           C  
ATOM    469  OE1 GLU X  32      28.252  46.867  41.501  0.00  0.00           O  
ATOM    470  OE2 GLU X  32      27.557  45.778  43.311  0.00  0.00           O1-
ATOM    471  H   GLU X  32      30.978  44.278  37.825  0.00  0.00           H  
ATOM    472  HA  GLU X  32      30.644  42.706  40.363  0.00  0.00           H  
ATOM    473  HB2 GLU X  32      30.616  45.174  40.982  0.00  0.00           H  
ATOM    474  HB3 GLU X  32      29.353  45.428  39.766  0.00  0.00           H  
ATOM    475  HG2 GLU X  32      28.018  43.792  41.273  0.00  0.00           H  
ATOM    476  HG3 GLU X  32      29.341  43.934  42.468  0.00  0.00           H  
ATOM    477  N   TRP X  33      28.455  41.789  39.380  0.00  0.00           N  
ATOM    478  CA  TRP X  33      27.250  41.090  38.917  0.00  0.00           C  
ATOM    479  C   TRP X  33      26.009  41.849  39.459  0.00  0.00           C  
ATOM    480  O   TRP X  33      25.924  42.191  40.674  0.00  0.00           O  
ATOM    481  CB  TRP X  33      27.412  39.629  39.319  0.00  0.00           C  
ATOM    482  CG  TRP X  33      26.299  38.652  38.938  0.00  0.00           C  
ATOM    483  CD1 TRP X  33      26.449  37.889  37.839  0.00  0.00           C  
ATOM    484  CD2 TRP X  33      25.029  38.305  39.499  0.00  0.00           C  
ATOM    485  CE2 TRP X  33      24.486  37.200  38.866  0.00  0.00           C  
ATOM    486  CE3 TRP X  33      24.482  38.725  40.756  0.00  0.00           C  
ATOM    487  NE1 TRP X  33      25.316  37.058  37.792  0.00  0.00           N  
ATOM    488  CZ2 TRP X  33      23.470  36.475  39.397  0.00  0.00           C  
ATOM    489  CZ3 TRP X  33      23.282  38.098  41.256  0.00  0.00           C  
ATOM    490  CH2 TRP X  33      22.848  36.896  40.578  0.00  0.00           C  
ATOM    491  H   TRP X  33      28.988  41.378  40.134  0.00  0.00           H  
ATOM    492  HA  TRP X  33      27.259  41.128  37.828  0.00  0.00           H  
ATOM    493  HB2 TRP X  33      28.374  39.264  38.960  0.00  0.00           H  
ATOM    494  HB3 TRP X  33      27.524  39.528  40.399  0.00  0.00           H  
ATOM    495  HD1 TRP X  33      27.214  37.881  37.075  0.00  0.00           H  
ATOM    496  HE1 TRP X  33      25.104  36.370  37.083  0.00  0.00           H  
ATOM    497  HE3 TRP X  33      24.965  39.435  41.411  0.00  0.00           H  
ATOM    498  HZ2 TRP X  33      23.155  35.529  38.982  0.00  0.00           H  
ATOM    499  HZ3 TRP X  33      22.780  38.369  42.173  0.00  0.00           H  
ATOM    500  HH2 TRP X  33      21.998  36.372  40.990  0.00  0.00           H  
ATOM    501  N   ILE X  34      24.913  41.873  38.737  0.00  0.00           N  
ATOM    502  CA  ILE X  34      23.679  42.584  39.173  0.00  0.00           C  
ATOM    503  C   ILE X  34      22.437  41.624  39.324  0.00  0.00           C  
ATOM    504  O   ILE X  34      21.591  41.979  40.154  0.00  0.00           O  
ATOM    505  CB  ILE X  34      23.376  43.660  38.124  0.00  0.00           C  
ATOM    506  CG1 ILE X  34      24.502  44.720  37.878  0.00  0.00           C  
ATOM    507  CG2 ILE X  34      22.076  44.395  38.534  0.00  0.00           C  
ATOM    508  CD1 ILE X  34      24.526  45.462  36.551  0.00  0.00           C  
ATOM    509  H   ILE X  34      24.989  41.690  37.747  0.00  0.00           H  
ATOM    510  HA  ILE X  34      23.851  43.067  40.134  0.00  0.00           H  
ATOM    511  HB  ILE X  34      23.107  43.241  37.155  0.00  0.00           H  
ATOM    512 HG12 ILE X  34      24.249  45.535  38.556  0.00  0.00           H  
ATOM    513 HG13 ILE X  34      25.504  44.314  38.021  0.00  0.00           H  
ATOM    514 HG21 ILE X  34      21.886  45.344  38.034  0.00  0.00           H  
ATOM    515 HG22 ILE X  34      21.221  43.833  38.161  0.00  0.00           H  
ATOM    516 HG23 ILE X  34      22.004  44.612  39.600  0.00  0.00           H  
ATOM    517 HD11 ILE X  34      23.826  46.296  36.581  0.00  0.00           H  
ATOM    518 HD12 ILE X  34      25.540  45.807  36.350  0.00  0.00           H  
ATOM    519 HD13 ILE X  34      24.272  44.700  35.812  0.00  0.00           H  
ATOM    520  N   GLY X  35      22.465  40.516  38.626  0.00  0.00           N  
ATOM    521  CA  GLY X  35      21.330  39.639  38.499  0.00  0.00           C  
ATOM    522  C   GLY X  35      21.119  39.007  37.120  0.00  0.00           C  
ATOM    523  O   GLY X  35      21.912  39.209  36.242  0.00  0.00           O  
ATOM    524  H   GLY X  35      23.215  40.430  37.955  0.00  0.00           H  
ATOM    525  HA2 GLY X  35      21.327  38.872  39.274  0.00  0.00           H  
ATOM    526  HA3 GLY X  35      20.457  40.268  38.673  0.00  0.00           H  
ATOM    527  N   TYR X  36      20.095  38.127  37.039  0.00  0.00           N  
ATOM    528  CA  TYR X  36      19.795  37.345  35.819  0.00  0.00           C  
ATOM    529  C   TYR X  36      18.298  37.279  35.428  0.00  0.00           C  
ATOM    530  O   TYR X  36      17.381  37.497  36.232  0.00  0.00           O  
ATOM    531  CB  TYR X  36      20.283  35.885  35.926  0.00  0.00           C  
ATOM    532  CG  TYR X  36      19.644  34.946  36.924  0.00  0.00           C  
ATOM    533  CD1 TYR X  36      18.593  34.116  36.510  0.00  0.00           C  
ATOM    534  CD2 TYR X  36      20.018  34.860  38.262  0.00  0.00           C  
ATOM    535  CE1 TYR X  36      17.781  33.387  37.446  0.00  0.00           C  
ATOM    536  CE2 TYR X  36      19.462  33.834  39.067  0.00  0.00           C  
ATOM    537  CZ  TYR X  36      18.310  33.170  38.657  0.00  0.00           C  
ATOM    538  OH  TYR X  36      17.523  32.460  39.491  0.00  0.00           O  
ATOM    539  H   TYR X  36      19.477  37.888  37.800  0.00  0.00           H  
ATOM    540  HA  TYR X  36      20.329  37.764  34.966  0.00  0.00           H  
ATOM    541  HB2 TYR X  36      20.127  35.431  34.948  0.00  0.00           H  
ATOM    542  HB3 TYR X  36      21.349  35.877  36.156  0.00  0.00           H  
ATOM    543  HD1 TYR X  36      18.241  34.271  35.501  0.00  0.00           H  
ATOM    544  HD2 TYR X  36      20.903  35.330  38.664  0.00  0.00           H  
ATOM    545  HE1 TYR X  36      16.883  32.888  37.113  0.00  0.00           H  
ATOM    546  HE2 TYR X  36      19.867  33.616  40.044  0.00  0.00           H  
ATOM    547  HH  TYR X  36      16.756  32.031  39.106  0.00  0.00           H  
ATOM    548  N   VAL X  37      18.026  36.797  34.187  0.00  0.00           N  
ATOM    549  CA  VAL X  37      16.710  36.309  33.677  0.00  0.00           C  
ATOM    550  C   VAL X  37      16.771  34.904  32.987  0.00  0.00           C  
ATOM    551  O   VAL X  37      17.873  34.444  32.642  0.00  0.00           O  
ATOM    552  CB  VAL X  37      15.994  37.343  32.740  0.00  0.00           C  
ATOM    553  CG1 VAL X  37      15.526  38.510  33.639  0.00  0.00           C  
ATOM    554  CG2 VAL X  37      16.818  37.857  31.576  0.00  0.00           C  
ATOM    555  H   VAL X  37      18.822  36.729  33.568  0.00  0.00           H  
ATOM    556  HA  VAL X  37      16.046  36.193  34.535  0.00  0.00           H  
ATOM    557  HB  VAL X  37      15.086  37.012  32.235  0.00  0.00           H  
ATOM    558 HG11 VAL X  37      16.395  38.986  34.091  0.00  0.00           H  
ATOM    559 HG12 VAL X  37      15.029  39.203  32.959  0.00  0.00           H  
ATOM    560 HG13 VAL X  37      14.817  38.162  34.391  0.00  0.00           H  
ATOM    561 HG21 VAL X  37      17.282  37.071  30.978  0.00  0.00           H  
ATOM    562 HG22 VAL X  37      16.216  38.484  30.917  0.00  0.00           H  
ATOM    563 HG23 VAL X  37      17.572  38.521  31.996  0.00  0.00           H  
ATOM    564  N   HIE X  38      15.594  34.373  32.748  0.00  0.00           N  
ATOM    565  CA  HIE X  38      15.432  33.181  32.009  0.00  0.00           C  
ATOM    566  C   HIE X  38      13.901  32.958  31.646  0.00  0.00           C  
ATOM    567  O   HIE X  38      12.998  33.154  32.453  0.00  0.00           O  
ATOM    568  CB  HIE X  38      15.833  31.912  32.756  0.00  0.00           C  
ATOM    569  CG  HIE X  38      15.627  30.744  31.856  0.00  0.00           C  
ATOM    570  CD2 HIE X  38      16.292  30.506  30.705  0.00  0.00           C  
ATOM    571  ND1 HIE X  38      14.533  29.852  31.952  0.00  0.00           N  
ATOM    572  CE1 HIE X  38      14.591  29.107  30.825  0.00  0.00           C  
ATOM    573  NE2 HIE X  38      15.703  29.394  30.111  0.00  0.00           N  
ATOM    574  H   HIE X  38      14.755  34.849  33.047  0.00  0.00           H  
ATOM    575  HA  HIE X  38      15.879  33.214  31.015  0.00  0.00           H  
ATOM    576  HB2 HIE X  38      16.880  32.069  33.017  0.00  0.00           H  
ATOM    577  HB3 HIE X  38      15.197  31.744  33.626  0.00  0.00           H  
ATOM    578  HD2 HIE X  38      17.245  30.884  30.365  0.00  0.00           H  
ATOM    579  HE1 HIE X  38      13.785  28.503  30.432  0.00  0.00           H  
ATOM    580  HE2 HIE X  38      16.081  28.864  29.338  0.00  0.00           H  
ATOM    581  N   LYS X  39      13.653  32.425  30.440  0.00  0.00           N  
ATOM    582  CA  LYS X  39      12.245  32.273  29.858  0.00  0.00           C  
ATOM    583  C   LYS X  39      11.222  31.346  30.647  0.00  0.00           C  
ATOM    584  O   LYS X  39      10.034  31.329  30.279  0.00  0.00           O  
ATOM    585  CB  LYS X  39      12.286  31.853  28.379  0.00  0.00           C  
ATOM    586  CG  LYS X  39      12.637  30.440  28.040  0.00  0.00           C  
ATOM    587  CD  LYS X  39      12.527  30.231  26.547  0.00  0.00           C  
ATOM    588  CE  LYS X  39      12.774  28.795  26.221  0.00  0.00           C  
ATOM    589  NZ  LYS X  39      12.669  28.459  24.781  0.00  0.00           N1+
ATOM    590  H   LYS X  39      14.488  32.237  29.904  0.00  0.00           H  
ATOM    591  HA  LYS X  39      11.858  33.291  29.808  0.00  0.00           H  
ATOM    592  HB2 LYS X  39      11.319  31.988  27.894  0.00  0.00           H  
ATOM    593  HB3 LYS X  39      12.909  32.472  27.735  0.00  0.00           H  
ATOM    594  HG2 LYS X  39      13.646  30.220  28.389  0.00  0.00           H  
ATOM    595  HG3 LYS X  39      11.967  29.753  28.555  0.00  0.00           H  
ATOM    596  HD2 LYS X  39      11.549  30.666  26.344  0.00  0.00           H  
ATOM    597  HD3 LYS X  39      13.283  30.853  26.066  0.00  0.00           H  
ATOM    598  HE2 LYS X  39      13.699  28.456  26.687  0.00  0.00           H  
ATOM    599  HE3 LYS X  39      11.975  28.206  26.669  0.00  0.00           H  
ATOM    600  HZ1 LYS X  39      13.431  28.866  24.256  0.00  0.00           H  
ATOM    601  HZ2 LYS X  39      12.709  27.464  24.614  0.00  0.00           H  
ATOM    602  HZ3 LYS X  39      11.771  28.809  24.484  0.00  0.00           H  
ATOM    603  N   SER X  40      11.712  30.412  31.465  0.00  0.00           N  
ATOM    604  CA  SER X  40      10.972  29.613  32.444  0.00  0.00           C  
ATOM    605  C   SER X  40      10.251  30.401  33.561  0.00  0.00           C  
ATOM    606  O   SER X  40       9.472  29.723  34.278  0.00  0.00           O  
ATOM    607  CB  SER X  40      11.807  28.479  33.158  0.00  0.00           C  
ATOM    608  OG  SER X  40      12.801  29.125  33.947  0.00  0.00           O  
ATOM    609  H   SER X  40      12.708  30.556  31.546  0.00  0.00           H  
ATOM    610  HA  SER X  40      10.161  29.170  31.865  0.00  0.00           H  
ATOM    611  HB2 SER X  40      11.184  27.849  33.794  0.00  0.00           H  
ATOM    612  HB3 SER X  40      12.241  27.900  32.344  0.00  0.00           H  
ATOM    613  HG  SER X  40      13.551  29.394  33.413  0.00  0.00           H  
ATOM    614  N   GLY X  41      10.301  31.717  33.711  0.00  0.00           N  
ATOM    615  CA  GLY X  41       9.835  32.499  34.939  0.00  0.00           C  
ATOM    616  C   GLY X  41      10.913  32.798  35.944  0.00  0.00           C  
ATOM    617  O   GLY X  41      10.580  33.565  36.842  0.00  0.00           O  
ATOM    618  H   GLY X  41      10.869  32.313  33.125  0.00  0.00           H  
ATOM    619  HA2 GLY X  41       9.282  33.363  34.570  0.00  0.00           H  
ATOM    620  HA3 GLY X  41       9.116  31.857  35.445  0.00  0.00           H  
ATOM    621  N   ASP X  42      12.099  32.228  35.735  0.00  0.00           N  
ATOM    622  CA  ASP X  42      13.187  32.242  36.724  0.00  0.00           C  
ATOM    623  C   ASP X  42      14.155  33.438  36.628  0.00  0.00           C  
ATOM    624  O   ASP X  42      14.669  33.752  35.549  0.00  0.00           O  
ATOM    625  CB  ASP X  42      13.938  30.947  36.540  0.00  0.00           C  
ATOM    626  CG  ASP X  42      15.171  30.763  37.582  0.00  0.00           C  
ATOM    627  OD1 ASP X  42      15.319  31.564  38.540  0.00  0.00           O  
ATOM    628  OD2 ASP X  42      16.034  29.843  37.406  0.00  0.00           O1-
ATOM    629  H   ASP X  42      12.241  31.592  34.963  0.00  0.00           H  
ATOM    630  HA  ASP X  42      12.798  32.281  37.741  0.00  0.00           H  
ATOM    631  HB2 ASP X  42      13.233  30.126  36.676  0.00  0.00           H  
ATOM    632  HB3 ASP X  42      14.458  30.859  35.585  0.00  0.00           H  
ATOM    633  N   THR X  43      14.381  34.071  37.782  0.00  0.00           N  
ATOM    634  CA  THR X  43      15.146  35.340  37.878  0.00  0.00           C  
ATOM    635  C   THR X  43      15.577  35.577  39.378  0.00  0.00           C  
ATOM    636  O   THR X  43      14.871  35.222  40.299  0.00  0.00           O  
ATOM    637  CB  THR X  43      14.358  36.495  37.249  0.00  0.00           C  
ATOM    638  CG2 THR X  43      12.933  36.517  37.814  0.00  0.00           C  
ATOM    639  OG1 THR X  43      14.895  37.777  37.563  0.00  0.00           O  
ATOM    640  H   THR X  43      14.241  33.556  38.640  0.00  0.00           H  
ATOM    641  HA  THR X  43      16.096  35.190  37.365  0.00  0.00           H  
ATOM    642  HB  THR X  43      14.263  36.385  36.169  0.00  0.00           H  
ATOM    643  HG1 THR X  43      15.746  37.743  37.119  0.00  0.00           H  
ATOM    644 HG21 THR X  43      12.434  37.431  37.493  0.00  0.00           H  
ATOM    645 HG22 THR X  43      12.367  35.644  37.492  0.00  0.00           H  
ATOM    646 HG23 THR X  43      12.996  36.565  38.901  0.00  0.00           H  
ATOM    647  N   ASN X  44      16.679  36.289  39.505  0.00  0.00           N  
ATOM    648  CA  ASN X  44      17.137  36.760  40.840  0.00  0.00           C  
ATOM    649  C   ASN X  44      18.036  38.041  40.656  0.00  0.00           C  
ATOM    650  O   ASN X  44      18.728  38.256  39.674  0.00  0.00           O  
ATOM    651  CB  ASN X  44      17.820  35.654  41.577  0.00  0.00           C  
ATOM    652  CG  ASN X  44      18.056  36.047  42.922  0.00  0.00           C  
ATOM    653  ND2 ASN X  44      17.067  36.516  43.597  0.00  0.00           N  
ATOM    654  OD1 ASN X  44      19.143  35.811  43.457  0.00  0.00           O  
ATOM    655  H   ASN X  44      17.361  36.480  38.784  0.00  0.00           H  
ATOM    656  HA  ASN X  44      16.212  36.986  41.371  0.00  0.00           H  
ATOM    657  HB2 ASN X  44      17.220  34.750  41.472  0.00  0.00           H  
ATOM    658  HB3 ASN X  44      18.749  35.485  41.031  0.00  0.00           H  
ATOM    659 HD21 ASN X  44      17.283  36.640  44.576  0.00  0.00           H  
ATOM    660 HD22 ASN X  44      16.141  36.530  43.195  0.00  0.00           H  
ATOM    661  N   TYR X  45      17.992  38.920  41.655  0.00  0.00           N  
ATOM    662  CA  TYR X  45      18.834  40.139  41.763  0.00  0.00           C  
ATOM    663  C   TYR X  45      19.668  40.083  43.095  0.00  0.00           C  
ATOM    664  O   TYR X  45      19.200  39.583  44.110  0.00  0.00           O  
ATOM    665  CB  TYR X  45      18.041  41.420  41.695  0.00  0.00           C  
ATOM    666  CG  TYR X  45      16.980  41.474  40.575  0.00  0.00           C  
ATOM    667  CD1 TYR X  45      17.237  41.002  39.266  0.00  0.00           C  
ATOM    668  CD2 TYR X  45      15.768  42.107  40.810  0.00  0.00           C  
ATOM    669  CE1 TYR X  45      16.221  40.874  38.369  0.00  0.00           C  
ATOM    670  CE2 TYR X  45      14.748  42.073  39.862  0.00  0.00           C  
ATOM    671  CZ  TYR X  45      14.946  41.389  38.650  0.00  0.00           C  
ATOM    672  OH  TYR X  45      13.966  41.403  37.733  0.00  0.00           O  
ATOM    673  H   TYR X  45      17.287  38.815  42.371  0.00  0.00           H  
ATOM    674  HA  TYR X  45      19.560  40.153  40.949  0.00  0.00           H  
ATOM    675  HB2 TYR X  45      17.497  41.446  42.640  0.00  0.00           H  
ATOM    676  HB3 TYR X  45      18.749  42.237  41.559  0.00  0.00           H  
ATOM    677  HD1 TYR X  45      18.160  40.503  39.011  0.00  0.00           H  
ATOM    678  HD2 TYR X  45      15.551  42.539  41.776  0.00  0.00           H  
ATOM    679  HE1 TYR X  45      16.404  40.391  37.421  0.00  0.00           H  
ATOM    680  HE2 TYR X  45      13.736  42.367  40.098  0.00  0.00           H  
ATOM    681  HH  TYR X  45      13.128  41.698  38.095  0.00  0.00           H  
ATOM    682  N   SER X  46      20.889  40.673  43.078  0.00  0.00           N  
ATOM    683  CA  SER X  46      21.854  41.049  44.177  0.00  0.00           C  
ATOM    684  C   SER X  46      21.137  41.774  45.328  0.00  0.00           C  
ATOM    685  O   SER X  46      20.500  42.791  45.068  0.00  0.00           O  
ATOM    686  CB  SER X  46      22.963  41.901  43.626  0.00  0.00           C  
ATOM    687  OG  SER X  46      23.792  42.715  44.550  0.00  0.00           O  
ATOM    688  H   SER X  46      21.192  41.110  42.219  0.00  0.00           H  
ATOM    689  HA  SER X  46      22.373  40.143  44.488  0.00  0.00           H  
ATOM    690  HB2 SER X  46      23.583  41.143  43.147  0.00  0.00           H  
ATOM    691  HB3 SER X  46      22.505  42.545  42.876  0.00  0.00           H  
ATOM    692  HG  SER X  46      24.625  42.934  44.126  0.00  0.00           H  
ATOM    693  N   PRO X  47      21.285  41.332  46.572  0.00  0.00           N  
ATOM    694  CA  PRO X  47      20.757  42.019  47.714  0.00  0.00           C  
ATOM    695  C   PRO X  47      21.234  43.414  47.806  0.00  0.00           C  
ATOM    696  O   PRO X  47      20.557  44.213  48.425  0.00  0.00           O  
ATOM    697  CB  PRO X  47      21.190  41.202  48.953  0.00  0.00           C  
ATOM    698  CG  PRO X  47      21.488  39.777  48.448  0.00  0.00           C  
ATOM    699  CD  PRO X  47      21.988  40.087  47.030  0.00  0.00           C  
ATOM    700  HA  PRO X  47      19.690  41.990  47.493  0.00  0.00           H  
ATOM    701  HB2 PRO X  47      22.075  41.667  49.387  0.00  0.00           H  
ATOM    702  HB3 PRO X  47      20.442  41.192  49.746  0.00  0.00           H  
ATOM    703  HG2 PRO X  47      22.263  39.340  49.078  0.00  0.00           H  
ATOM    704  HG3 PRO X  47      20.560  39.207  48.504  0.00  0.00           H  
ATOM    705  HD2 PRO X  47      23.053  40.274  47.164  0.00  0.00           H  
ATOM    706  HD3 PRO X  47      21.811  39.244  46.363  0.00  0.00           H  
ATOM    707  N   SER X  48      22.422  43.723  47.273  0.00  0.00           N  
ATOM    708  CA  SER X  48      22.989  45.069  47.339  0.00  0.00           C  
ATOM    709  C   SER X  48      22.399  46.070  46.384  0.00  0.00           C  
ATOM    710  O   SER X  48      22.878  47.226  46.158  0.00  0.00           O  
ATOM    711  CB  SER X  48      24.495  44.886  47.048  0.00  0.00           C  
ATOM    712  OG  SER X  48      25.136  43.890  47.837  0.00  0.00           O  
ATOM    713  H   SER X  48      23.016  43.061  46.794  0.00  0.00           H  
ATOM    714  HA  SER X  48      22.952  45.542  48.320  0.00  0.00           H  
ATOM    715  HB2 SER X  48      24.559  44.534  46.019  0.00  0.00           H  
ATOM    716  HB3 SER X  48      25.019  45.831  47.193  0.00  0.00           H  
ATOM    717  HG  SER X  48      25.036  44.038  48.781  0.00  0.00           H  
ATOM    718  N   LEU X  49      21.334  45.682  45.660  0.00  0.00           N  
ATOM    719  CA  LEU X  49      20.563  46.418  44.657  0.00  0.00           C  
ATOM    720  C   LEU X  49      19.026  46.069  44.575  0.00  0.00           C  
ATOM    721  O   LEU X  49      18.357  46.920  44.092  0.00  0.00           O  
ATOM    722  CB  LEU X  49      21.174  46.040  43.300  0.00  0.00           C  
ATOM    723  CG  LEU X  49      22.573  46.625  42.955  0.00  0.00           C  
ATOM    724  CD1 LEU X  49      23.215  45.977  41.688  0.00  0.00           C  
ATOM    725  CD2 LEU X  49      22.385  48.129  42.559  0.00  0.00           C  
ATOM    726  H   LEU X  49      20.941  44.772  45.859  0.00  0.00           H  
ATOM    727  HA  LEU X  49      20.754  47.481  44.806  0.00  0.00           H  
ATOM    728  HB2 LEU X  49      21.037  44.959  43.283  0.00  0.00           H  
ATOM    729  HB3 LEU X  49      20.509  46.338  42.489  0.00  0.00           H  
ATOM    730  HG  LEU X  49      23.243  46.516  43.809  0.00  0.00           H  
ATOM    731 HD11 LEU X  49      22.586  46.409  40.911  0.00  0.00           H  
ATOM    732 HD12 LEU X  49      24.262  46.258  41.570  0.00  0.00           H  
ATOM    733 HD13 LEU X  49      23.174  44.889  41.728  0.00  0.00           H  
ATOM    734 HD21 LEU X  49      21.900  48.656  43.380  0.00  0.00           H  
ATOM    735 HD22 LEU X  49      23.413  48.495  42.569  0.00  0.00           H  
ATOM    736 HD23 LEU X  49      21.976  48.381  41.580  0.00  0.00           H  
ATOM    737  N   LYS X  50      18.540  44.896  45.053  0.00  0.00           N  
ATOM    738  CA  LYS X  50      17.173  44.383  44.843  0.00  0.00           C  
ATOM    739  C   LYS X  50      16.113  45.466  45.095  0.00  0.00           C  
ATOM    740  O   LYS X  50      15.112  45.601  44.381  0.00  0.00           O  
ATOM    741  CB  LYS X  50      17.160  43.219  45.923  0.00  0.00           C  
ATOM    742  CG  LYS X  50      15.779  42.756  46.157  0.00  0.00           C  
ATOM    743  CD  LYS X  50      15.665  41.582  47.108  0.00  0.00           C  
ATOM    744  CE  LYS X  50      14.275  41.037  47.257  0.00  0.00           C  
ATOM    745  NZ  LYS X  50      14.260  40.147  48.414  0.00  0.00           N1+
ATOM    746  H   LYS X  50      19.283  44.301  45.393  0.00  0.00           H  
ATOM    747  HA  LYS X  50      17.011  44.090  43.805  0.00  0.00           H  
ATOM    748  HB2 LYS X  50      17.697  42.334  45.581  0.00  0.00           H  
ATOM    749  HB3 LYS X  50      17.615  43.523  46.867  0.00  0.00           H  
ATOM    750  HG2 LYS X  50      15.242  43.591  46.607  0.00  0.00           H  
ATOM    751  HG3 LYS X  50      15.371  42.404  45.210  0.00  0.00           H  
ATOM    752  HD2 LYS X  50      16.234  40.700  46.816  0.00  0.00           H  
ATOM    753  HD3 LYS X  50      15.959  41.992  48.074  0.00  0.00           H  
ATOM    754  HE2 LYS X  50      13.630  41.906  47.387  0.00  0.00           H  
ATOM    755  HE3 LYS X  50      14.021  40.398  46.411  0.00  0.00           H  
ATOM    756  HZ1 LYS X  50      13.344  40.119  48.836  0.00  0.00           H  
ATOM    757  HZ2 LYS X  50      14.378  39.194  48.102  0.00  0.00           H  
ATOM    758  HZ3 LYS X  50      14.822  40.494  49.178  0.00  0.00           H  
ATOM    759  N   SER X  51      16.336  46.153  46.272  0.00  0.00           N  
ATOM    760  CA  SER X  51      15.480  47.276  46.607  0.00  0.00           C  
ATOM    761  C   SER X  51      15.225  48.349  45.529  0.00  0.00           C  
ATOM    762  O   SER X  51      14.238  49.067  45.618  0.00  0.00           O  
ATOM    763  CB  SER X  51      15.933  48.027  47.888  0.00  0.00           C  
ATOM    764  OG  SER X  51      17.318  48.309  47.743  0.00  0.00           O  
ATOM    765  H   SER X  51      17.122  46.016  46.892  0.00  0.00           H  
ATOM    766  HA  SER X  51      14.494  46.873  46.838  0.00  0.00           H  
ATOM    767  HB2 SER X  51      15.344  48.942  47.949  0.00  0.00           H  
ATOM    768  HB3 SER X  51      15.748  47.423  48.777  0.00  0.00           H  
ATOM    769  HG  SER X  51      17.815  47.538  48.028  0.00  0.00           H  
ATOM    770  N   ARG X  52      16.056  48.446  44.522  0.00  0.00           N  
ATOM    771  CA  ARG X  52      15.996  49.501  43.442  0.00  0.00           C  
ATOM    772  C   ARG X  52      15.869  49.015  41.981  0.00  0.00           C  
ATOM    773  O   ARG X  52      15.400  49.689  41.074  0.00  0.00           O  
ATOM    774  CB  ARG X  52      17.096  50.582  43.619  0.00  0.00           C  
ATOM    775  CG  ARG X  52      16.721  51.621  44.806  0.00  0.00           C  
ATOM    776  CD  ARG X  52      17.705  52.791  44.960  0.00  0.00           C  
ATOM    777  NE  ARG X  52      19.086  52.425  45.069  0.00  0.00           N  
ATOM    778  CZ  ARG X  52      20.136  52.652  44.372  0.00  0.00           C  
ATOM    779  NH1 ARG X  52      20.154  53.413  43.302  0.00  0.00           N1+
ATOM    780  NH2 ARG X  52      21.308  52.043  44.619  0.00  0.00           N  
ATOM    781  H   ARG X  52      16.867  47.845  44.564  0.00  0.00           H  
ATOM    782  HA  ARG X  52      15.078  50.084  43.522  0.00  0.00           H  
ATOM    783  HB2 ARG X  52      18.042  50.107  43.879  0.00  0.00           H  
ATOM    784  HB3 ARG X  52      17.192  51.141  42.688  0.00  0.00           H  
ATOM    785  HG2 ARG X  52      15.759  52.119  44.685  0.00  0.00           H  
ATOM    786  HG3 ARG X  52      16.835  51.222  45.813  0.00  0.00           H  
ATOM    787  HD2 ARG X  52      17.590  53.386  44.053  0.00  0.00           H  
ATOM    788  HD3 ARG X  52      17.553  53.474  45.795  0.00  0.00           H  
ATOM    789  HE  ARG X  52      19.333  51.866  45.874  0.00  0.00           H  
ATOM    790 HH11 ARG X  52      19.377  53.954  42.948  0.00  0.00           H  
ATOM    791 HH12 ARG X  52      21.049  53.507  42.843  0.00  0.00           H  
ATOM    792 HH21 ARG X  52      21.351  51.290  45.290  0.00  0.00           H  
ATOM    793 HH22 ARG X  52      22.131  52.324  44.105  0.00  0.00           H  
ATOM    794  N   VAL X  53      16.273  47.792  41.743  0.00  0.00           N  
ATOM    795  CA  VAL X  53      16.613  47.250  40.421  0.00  0.00           C  
ATOM    796  C   VAL X  53      15.668  46.199  39.909  0.00  0.00           C  
ATOM    797  O   VAL X  53      15.085  45.382  40.623  0.00  0.00           O  
ATOM    798  CB  VAL X  53      18.008  46.552  40.534  0.00  0.00           C  
ATOM    799  CG1 VAL X  53      17.924  45.186  41.149  0.00  0.00           C  
ATOM    800  CG2 VAL X  53      18.848  46.271  39.248  0.00  0.00           C  
ATOM    801  H   VAL X  53      16.611  47.280  42.546  0.00  0.00           H  
ATOM    802  HA  VAL X  53      16.675  48.135  39.787  0.00  0.00           H  
ATOM    803  HB  VAL X  53      18.709  47.115  41.151  0.00  0.00           H  
ATOM    804 HG11 VAL X  53      18.919  44.854  41.441  0.00  0.00           H  
ATOM    805 HG12 VAL X  53      17.380  45.355  42.080  0.00  0.00           H  
ATOM    806 HG13 VAL X  53      17.348  44.453  40.585  0.00  0.00           H  
ATOM    807 HG21 VAL X  53      18.939  47.269  38.820  0.00  0.00           H  
ATOM    808 HG22 VAL X  53      19.822  45.825  39.452  0.00  0.00           H  
ATOM    809 HG23 VAL X  53      18.236  45.635  38.607  0.00  0.00           H  
ATOM    810  N   ASN X  54      15.488  46.196  38.578  0.00  0.00           N  
ATOM    811  CA  ASN X  54      14.788  45.213  37.791  0.00  0.00           C  
ATOM    812  C   ASN X  54      15.558  44.874  36.465  0.00  0.00           C  
ATOM    813  O   ASN X  54      16.121  45.792  35.855  0.00  0.00           O  
ATOM    814  CB  ASN X  54      13.360  45.678  37.497  0.00  0.00           C  
ATOM    815  CG  ASN X  54      12.447  45.670  38.745  0.00  0.00           C  
ATOM    816  ND2 ASN X  54      11.983  46.828  39.026  0.00  0.00           N  
ATOM    817  OD1 ASN X  54      12.126  44.669  39.414  0.00  0.00           O  
ATOM    818  H   ASN X  54      16.002  46.889  38.053  0.00  0.00           H  
ATOM    819  HA  ASN X  54      14.656  44.296  38.364  0.00  0.00           H  
ATOM    820  HB2 ASN X  54      13.240  46.695  37.122  0.00  0.00           H  
ATOM    821  HB3 ASN X  54      12.906  45.063  36.720  0.00  0.00           H  
ATOM    822 HD21 ASN X  54      11.118  46.817  39.547  0.00  0.00           H  
ATOM    823 HD22 ASN X  54      12.202  47.666  38.506  0.00  0.00           H  
ATOM    824  N   LEU X  55      15.389  43.636  36.015  0.00  0.00           N  
ATOM    825  CA  LEU X  55      15.733  43.189  34.696  0.00  0.00           C  
ATOM    826  C   LEU X  55      14.531  42.514  34.032  0.00  0.00           C  
ATOM    827  O   LEU X  55      13.580  42.183  34.730  0.00  0.00           O  
ATOM    828  CB  LEU X  55      17.032  42.348  34.777  0.00  0.00           C  
ATOM    829  CG  LEU X  55      18.190  42.788  35.714  0.00  0.00           C  
ATOM    830  CD1 LEU X  55      19.018  41.571  36.009  0.00  0.00           C  
ATOM    831  CD2 LEU X  55      18.960  43.966  35.148  0.00  0.00           C  
ATOM    832  H   LEU X  55      14.793  43.011  36.537  0.00  0.00           H  
ATOM    833  HA  LEU X  55      15.937  44.063  34.079  0.00  0.00           H  
ATOM    834  HB2 LEU X  55      16.636  41.450  35.251  0.00  0.00           H  
ATOM    835  HB3 LEU X  55      17.366  42.021  33.792  0.00  0.00           H  
ATOM    836  HG  LEU X  55      17.846  43.072  36.708  0.00  0.00           H  
ATOM    837 HD11 LEU X  55      19.140  40.955  35.118  0.00  0.00           H  
ATOM    838 HD12 LEU X  55      19.947  41.927  36.453  0.00  0.00           H  
ATOM    839 HD13 LEU X  55      18.467  40.953  36.718  0.00  0.00           H  
ATOM    840 HD21 LEU X  55      19.948  44.051  35.600  0.00  0.00           H  
ATOM    841 HD22 LEU X  55      19.165  43.779  34.093  0.00  0.00           H  
ATOM    842 HD23 LEU X  55      18.419  44.908  35.244  0.00  0.00           H  
ATOM    843  N   SER X  56      14.577  42.299  32.696  0.00  0.00           N  
ATOM    844  CA  SER X  56      13.516  41.635  31.956  0.00  0.00           C  
ATOM    845  C   SER X  56      14.123  41.178  30.584  0.00  0.00           C  
ATOM    846  O   SER X  56      15.304  41.400  30.335  0.00  0.00           O  
ATOM    847  CB  SER X  56      12.321  42.670  31.716  0.00  0.00           C  
ATOM    848  OG  SER X  56      11.240  41.879  31.349  0.00  0.00           O  
ATOM    849  H   SER X  56      15.437  42.526  32.218  0.00  0.00           H  
ATOM    850  HA  SER X  56      13.055  40.841  32.543  0.00  0.00           H  
ATOM    851  HB2 SER X  56      12.190  43.260  32.624  0.00  0.00           H  
ATOM    852  HB3 SER X  56      12.376  43.374  30.886  0.00  0.00           H  
ATOM    853  HG  SER X  56      10.903  41.440  32.134  0.00  0.00           H  
ATOM    854  N   LEU X  57      13.248  40.637  29.724  0.00  0.00           N  
ATOM    855  CA  LEU X  57      13.598  39.812  28.507  0.00  0.00           C  
ATOM    856  C   LEU X  57      12.510  40.117  27.489  0.00  0.00           C  
ATOM    857  O   LEU X  57      11.376  40.183  27.791  0.00  0.00           O  
ATOM    858  CB  LEU X  57      13.922  38.358  28.768  0.00  0.00           C  
ATOM    859  CG  LEU X  57      12.822  37.403  29.330  0.00  0.00           C  
ATOM    860  CD1 LEU X  57      13.353  35.979  29.594  0.00  0.00           C  
ATOM    861  CD2 LEU X  57      12.170  37.811  30.648  0.00  0.00           C  
ATOM    862  H   LEU X  57      12.325  40.581  30.128  0.00  0.00           H  
ATOM    863  HA  LEU X  57      14.569  40.213  28.212  0.00  0.00           H  
ATOM    864  HB2 LEU X  57      14.218  37.934  27.807  0.00  0.00           H  
ATOM    865  HB3 LEU X  57      14.758  38.352  29.466  0.00  0.00           H  
ATOM    866  HG  LEU X  57      11.996  37.254  28.635  0.00  0.00           H  
ATOM    867 HD11 LEU X  57      12.566  35.256  29.808  0.00  0.00           H  
ATOM    868 HD12 LEU X  57      13.857  35.664  28.680  0.00  0.00           H  
ATOM    869 HD13 LEU X  57      14.143  35.989  30.344  0.00  0.00           H  
ATOM    870 HD21 LEU X  57      11.352  38.523  30.532  0.00  0.00           H  
ATOM    871 HD22 LEU X  57      11.775  36.944  31.178  0.00  0.00           H  
ATOM    872 HD23 LEU X  57      12.873  38.308  31.317  0.00  0.00           H  
ATOM    873  N   ASP X  58      12.832  40.301  26.217  0.00  0.00           N  
ATOM    874  CA  ASP X  58      11.860  40.344  25.107  0.00  0.00           C  
ATOM    875  C   ASP X  58      12.253  39.533  23.845  0.00  0.00           C  
ATOM    876  O   ASP X  58      13.216  39.904  23.162  0.00  0.00           O  
ATOM    877  CB  ASP X  58      11.593  41.805  24.863  0.00  0.00           C  
ATOM    878  CG  ASP X  58      10.744  42.174  23.702  0.00  0.00           C  
ATOM    879  OD1 ASP X  58      10.795  43.350  23.338  0.00  0.00           O  
ATOM    880  OD2 ASP X  58       9.850  41.392  23.287  0.00  0.00           O1-
ATOM    881  H   ASP X  58      13.759  40.633  25.991  0.00  0.00           H  
ATOM    882  HA  ASP X  58      10.949  39.832  25.423  0.00  0.00           H  
ATOM    883  HB2 ASP X  58      11.184  42.127  25.820  0.00  0.00           H  
ATOM    884  HB3 ASP X  58      12.482  42.377  24.593  0.00  0.00           H  
ATOM    885  N   THR X  59      11.437  38.458  23.651  0.00  0.00           N  
ATOM    886  CA  THR X  59      11.584  37.578  22.518  0.00  0.00           C  
ATOM    887  C   THR X  59      11.414  38.365  21.175  0.00  0.00           C  
ATOM    888  O   THR X  59      12.211  38.062  20.287  0.00  0.00           O  
ATOM    889  CB  THR X  59      10.722  36.312  22.608  0.00  0.00           C  
ATOM    890  CG2 THR X  59      10.630  35.476  21.370  0.00  0.00           C  
ATOM    891  OG1 THR X  59      11.225  35.513  23.660  0.00  0.00           O  
ATOM    892  H   THR X  59      10.822  38.126  24.382  0.00  0.00           H  
ATOM    893  HA  THR X  59      12.626  37.255  22.533  0.00  0.00           H  
ATOM    894  HB  THR X  59       9.702  36.602  22.863  0.00  0.00           H  
ATOM    895  HG1 THR X  59      11.203  36.076  24.437  0.00  0.00           H  
ATOM    896 HG21 THR X  59      11.626  35.127  21.102  0.00  0.00           H  
ATOM    897 HG22 THR X  59       9.885  34.710  21.585  0.00  0.00           H  
ATOM    898 HG23 THR X  59      10.345  36.124  20.541  0.00  0.00           H  
ATOM    899  N   SER X  60      10.432  39.258  21.048  0.00  0.00           N  
ATOM    900  CA  SER X  60      10.156  39.954  19.750  0.00  0.00           C  
ATOM    901  C   SER X  60      11.416  40.757  19.356  0.00  0.00           C  
ATOM    902  O   SER X  60      11.533  41.141  18.244  0.00  0.00           O  
ATOM    903  CB  SER X  60       9.031  40.974  19.854  0.00  0.00           C  
ATOM    904  OG  SER X  60       9.359  42.022  20.740  0.00  0.00           O  
ATOM    905  H   SER X  60       9.652  39.351  21.683  0.00  0.00           H  
ATOM    906  HA  SER X  60       9.984  39.245  18.940  0.00  0.00           H  
ATOM    907  HB2 SER X  60       8.849  41.485  18.909  0.00  0.00           H  
ATOM    908  HB3 SER X  60       8.075  40.582  20.201  0.00  0.00           H  
ATOM    909  HG  SER X  60       9.736  41.673  21.551  0.00  0.00           H  
ATOM    910  N   LYS X  61      12.297  41.161  20.245  0.00  0.00           N  
ATOM    911  CA  LYS X  61      13.513  41.998  20.049  0.00  0.00           C  
ATOM    912  C   LYS X  61      14.838  41.185  20.244  0.00  0.00           C  
ATOM    913  O   LYS X  61      15.912  41.743  19.968  0.00  0.00           O  
ATOM    914  CB  LYS X  61      13.422  43.332  20.743  0.00  0.00           C  
ATOM    915  CG  LYS X  61      12.241  44.061  20.055  0.00  0.00           C  
ATOM    916  CD  LYS X  61      12.033  45.498  20.586  0.00  0.00           C  
ATOM    917  CE  LYS X  61      13.232  46.349  20.125  0.00  0.00           C  
ATOM    918  NZ  LYS X  61      13.636  46.311  18.691  0.00  0.00           N1+
ATOM    919  H   LYS X  61      12.062  40.937  21.202  0.00  0.00           H  
ATOM    920  HA  LYS X  61      13.602  42.186  18.979  0.00  0.00           H  
ATOM    921  HB2 LYS X  61      13.255  43.106  21.797  0.00  0.00           H  
ATOM    922  HB3 LYS X  61      14.338  43.911  20.628  0.00  0.00           H  
ATOM    923  HG2 LYS X  61      12.396  44.134  18.979  0.00  0.00           H  
ATOM    924  HG3 LYS X  61      11.381  43.425  20.265  0.00  0.00           H  
ATOM    925  HD2 LYS X  61      11.120  45.809  20.079  0.00  0.00           H  
ATOM    926  HD3 LYS X  61      11.922  45.487  21.670  0.00  0.00           H  
ATOM    927  HE2 LYS X  61      13.060  47.388  20.406  0.00  0.00           H  
ATOM    928  HE3 LYS X  61      14.135  46.039  20.649  0.00  0.00           H  
ATOM    929  HZ1 LYS X  61      13.861  45.389  18.345  0.00  0.00           H  
ATOM    930  HZ2 LYS X  61      12.852  46.639  18.145  0.00  0.00           H  
ATOM    931  HZ3 LYS X  61      14.386  46.971  18.539  0.00  0.00           H  
ATOM    932  N   ASN X  62      14.863  39.910  20.665  0.00  0.00           N  
ATOM    933  CA  ASN X  62      16.037  39.111  21.046  0.00  0.00           C  
ATOM    934  C   ASN X  62      16.908  39.956  21.938  0.00  0.00           C  
ATOM    935  O   ASN X  62      18.077  40.194  21.567  0.00  0.00           O  
ATOM    936  CB  ASN X  62      16.674  38.356  19.901  0.00  0.00           C  
ATOM    937  CG  ASN X  62      15.996  37.026  19.615  0.00  0.00           C  
ATOM    938  ND2 ASN X  62      15.647  36.757  18.382  0.00  0.00           N  
ATOM    939  OD1 ASN X  62      15.723  36.251  20.493  0.00  0.00           O  
ATOM    940  H   ASN X  62      14.067  39.292  20.724  0.00  0.00           H  
ATOM    941  HA  ASN X  62      15.685  38.372  21.766  0.00  0.00           H  
ATOM    942  HB2 ASN X  62      16.856  38.963  19.014  0.00  0.00           H  
ATOM    943  HB3 ASN X  62      17.666  38.034  20.220  0.00  0.00           H  
ATOM    944 HD21 ASN X  62      15.248  35.862  18.136  0.00  0.00           H  
ATOM    945 HD22 ASN X  62      15.863  37.474  17.703  0.00  0.00           H  
ATOM    946  N   GLN X  63      16.460  40.366  23.127  0.00  0.00           N  
ATOM    947  CA  GLN X  63      17.152  41.264  24.067  0.00  0.00           C  
ATOM    948  C   GLN X  63      16.839  41.103  25.573  0.00  0.00           C  
ATOM    949  O   GLN X  63      15.710  40.792  25.878  0.00  0.00           O  
ATOM    950  CB  GLN X  63      16.919  42.697  23.707  0.00  0.00           C  
ATOM    951  CG  GLN X  63      15.518  43.316  23.959  0.00  0.00           C  
ATOM    952  CD  GLN X  63      15.336  44.703  23.486  0.00  0.00           C  
ATOM    953  NE2 GLN X  63      14.526  45.434  24.165  0.00  0.00           N  
ATOM    954  OE1 GLN X  63      15.722  45.169  22.391  0.00  0.00           O  
ATOM    955  H   GLN X  63      15.511  40.101  23.349  0.00  0.00           H  
ATOM    956  HA  GLN X  63      18.221  41.185  23.873  0.00  0.00           H  
ATOM    957  HB2 GLN X  63      17.686  43.348  24.126  0.00  0.00           H  
ATOM    958  HB3 GLN X  63      17.081  42.696  22.630  0.00  0.00           H  
ATOM    959  HG2 GLN X  63      14.730  42.855  23.365  0.00  0.00           H  
ATOM    960  HG3 GLN X  63      15.237  43.223  25.009  0.00  0.00           H  
ATOM    961 HE21 GLN X  63      14.298  46.272  23.648  0.00  0.00           H  
ATOM    962 HE22 GLN X  63      14.091  45.082  25.006  0.00  0.00           H  
ATOM    963  N   VAL X  64      17.788  41.526  26.401  0.00  0.00           N  
ATOM    964  CA  VAL X  64      17.485  41.812  27.819  0.00  0.00           C  
ATOM    965  C   VAL X  64      17.675  43.212  28.204  0.00  0.00           C  
ATOM    966  O   VAL X  64      18.439  43.968  27.600  0.00  0.00           O  
ATOM    967  CB  VAL X  64      18.327  40.927  28.754  0.00  0.00           C  
ATOM    968  CG1 VAL X  64      18.078  39.454  28.443  0.00  0.00           C  
ATOM    969  CG2 VAL X  64      19.856  41.115  28.573  0.00  0.00           C  
ATOM    970  H   VAL X  64      18.524  42.103  26.021  0.00  0.00           H  
ATOM    971  HA  VAL X  64      16.449  41.526  27.997  0.00  0.00           H  
ATOM    972  HB  VAL X  64      18.070  41.165  29.786  0.00  0.00           H  
ATOM    973 HG11 VAL X  64      18.312  39.221  27.404  0.00  0.00           H  
ATOM    974 HG12 VAL X  64      18.744  38.794  29.000  0.00  0.00           H  
ATOM    975 HG13 VAL X  64      17.032  39.317  28.714  0.00  0.00           H  
ATOM    976 HG21 VAL X  64      20.373  40.485  29.296  0.00  0.00           H  
ATOM    977 HG22 VAL X  64      20.130  40.694  27.604  0.00  0.00           H  
ATOM    978 HG23 VAL X  64      20.200  42.147  28.620  0.00  0.00           H  
ATOM    979  N   SER X  65      17.016  43.631  29.315  0.00  0.00           N  
ATOM    980  CA  SER X  65      16.982  45.043  29.846  0.00  0.00           C  
ATOM    981  C   SER X  65      17.350  45.186  31.287  0.00  0.00           C  
ATOM    982  O   SER X  65      17.401  44.241  32.053  0.00  0.00           O  
ATOM    983  CB  SER X  65      15.544  45.510  29.621  0.00  0.00           C  
ATOM    984  OG  SER X  65      14.615  44.558  29.989  0.00  0.00           O  
ATOM    985  H   SER X  65      16.453  42.976  29.838  0.00  0.00           H  
ATOM    986  HA  SER X  65      17.569  45.682  29.185  0.00  0.00           H  
ATOM    987  HB2 SER X  65      15.283  46.464  30.078  0.00  0.00           H  
ATOM    988  HB3 SER X  65      15.469  45.703  28.551  0.00  0.00           H  
ATOM    989  HG  SER X  65      13.933  44.626  29.317  0.00  0.00           H  
ATOM    990  N   LEU X  66      17.490  46.472  31.749  0.00  0.00           N  
ATOM    991  CA  LEU X  66      17.911  46.907  33.075  0.00  0.00           C  
ATOM    992  C   LEU X  66      17.162  48.223  33.441  0.00  0.00           C  
ATOM    993  O   LEU X  66      17.123  49.138  32.612  0.00  0.00           O  
ATOM    994  CB  LEU X  66      19.409  47.201  32.850  0.00  0.00           C  
ATOM    995  CG  LEU X  66      20.054  48.045  33.923  0.00  0.00           C  
ATOM    996  CD1 LEU X  66      20.070  47.311  35.267  0.00  0.00           C  
ATOM    997  CD2 LEU X  66      21.498  48.289  33.633  0.00  0.00           C  
ATOM    998  H   LEU X  66      17.301  47.190  31.063  0.00  0.00           H  
ATOM    999  HA  LEU X  66      17.687  46.140  33.815  0.00  0.00           H  
ATOM   1000  HB2 LEU X  66      19.951  46.255  32.852  0.00  0.00           H  
ATOM   1001  HB3 LEU X  66      19.446  47.762  31.916  0.00  0.00           H  
ATOM   1002  HG  LEU X  66      19.564  49.018  33.951  0.00  0.00           H  
ATOM   1003 HD11 LEU X  66      19.056  46.979  35.492  0.00  0.00           H  
ATOM   1004 HD12 LEU X  66      20.745  46.455  35.252  0.00  0.00           H  
ATOM   1005 HD13 LEU X  66      20.288  48.068  36.021  0.00  0.00           H  
ATOM   1006 HD21 LEU X  66      22.008  47.330  33.536  0.00  0.00           H  
ATOM   1007 HD22 LEU X  66      21.548  48.911  32.740  0.00  0.00           H  
ATOM   1008 HD23 LEU X  66      21.968  48.820  34.462  0.00  0.00           H  
ATOM   1009  N   SER X  67      16.595  48.385  34.580  0.00  0.00           N  
ATOM   1010  CA  SER X  67      16.265  49.687  35.198  0.00  0.00           C  
ATOM   1011  C   SER X  67      16.720  49.714  36.601  0.00  0.00           C  
ATOM   1012  O   SER X  67      16.604  48.707  37.299  0.00  0.00           O  
ATOM   1013  CB  SER X  67      14.688  50.013  35.075  0.00  0.00           C  
ATOM   1014  OG  SER X  67      14.044  48.824  35.376  0.00  0.00           O  
ATOM   1015  H   SER X  67      16.622  47.569  35.174  0.00  0.00           H  
ATOM   1016  HA  SER X  67      16.744  50.498  34.651  0.00  0.00           H  
ATOM   1017  HB2 SER X  67      14.309  50.653  35.873  0.00  0.00           H  
ATOM   1018  HB3 SER X  67      14.479  50.435  34.093  0.00  0.00           H  
ATOM   1019  HG  SER X  67      13.819  48.275  34.621  0.00  0.00           H  
ATOM   1020  N   LEU X  68      17.353  50.834  37.065  0.00  0.00           N  
ATOM   1021  CA  LEU X  68      17.815  50.940  38.480  0.00  0.00           C  
ATOM   1022  C   LEU X  68      17.457  52.395  39.041  0.00  0.00           C  
ATOM   1023  O   LEU X  68      18.032  53.360  38.572  0.00  0.00           O  
ATOM   1024  CB  LEU X  68      19.337  50.761  38.461  0.00  0.00           C  
ATOM   1025  CG  LEU X  68      20.138  50.938  39.746  0.00  0.00           C  
ATOM   1026  CD1 LEU X  68      19.663  49.895  40.813  0.00  0.00           C  
ATOM   1027  CD2 LEU X  68      21.530  50.686  39.388  0.00  0.00           C  
ATOM   1028  H   LEU X  68      17.668  51.451  36.331  0.00  0.00           H  
ATOM   1029  HA  LEU X  68      17.379  50.119  39.048  0.00  0.00           H  
ATOM   1030  HB2 LEU X  68      19.562  49.781  38.041  0.00  0.00           H  
ATOM   1031  HB3 LEU X  68      19.748  51.458  37.731  0.00  0.00           H  
ATOM   1032  HG  LEU X  68      20.029  51.905  40.238  0.00  0.00           H  
ATOM   1033 HD11 LEU X  68      19.755  48.900  40.377  0.00  0.00           H  
ATOM   1034 HD12 LEU X  68      20.235  50.029  41.731  0.00  0.00           H  
ATOM   1035 HD13 LEU X  68      18.649  50.252  40.991  0.00  0.00           H  
ATOM   1036 HD21 LEU X  68      22.186  50.626  40.256  0.00  0.00           H  
ATOM   1037 HD22 LEU X  68      21.574  49.779  38.785  0.00  0.00           H  
ATOM   1038 HD23 LEU X  68      21.903  51.538  38.819  0.00  0.00           H  
ATOM   1039  N   VAL X  69      16.512  52.486  40.006  0.00  0.00           N  
ATOM   1040  CA  VAL X  69      15.892  53.775  40.288  0.00  0.00           C  
ATOM   1041  C   VAL X  69      16.873  54.698  41.051  0.00  0.00           C  
ATOM   1042  O   VAL X  69      17.676  54.268  41.903  0.00  0.00           O  
ATOM   1043  CB  VAL X  69      14.665  53.472  41.139  0.00  0.00           C  
ATOM   1044  CG1 VAL X  69      14.080  54.635  41.907  0.00  0.00           C  
ATOM   1045  CG2 VAL X  69      13.633  52.817  40.173  0.00  0.00           C  
ATOM   1046  H   VAL X  69      16.083  51.714  40.496  0.00  0.00           H  
ATOM   1047  HA  VAL X  69      15.544  54.296  39.397  0.00  0.00           H  
ATOM   1048  HB  VAL X  69      14.979  52.649  41.781  0.00  0.00           H  
ATOM   1049 HG11 VAL X  69      14.697  55.029  42.715  0.00  0.00           H  
ATOM   1050 HG12 VAL X  69      13.922  55.434  41.184  0.00  0.00           H  
ATOM   1051 HG13 VAL X  69      13.192  54.307  42.447  0.00  0.00           H  
ATOM   1052 HG21 VAL X  69      14.067  51.948  39.677  0.00  0.00           H  
ATOM   1053 HG22 VAL X  69      12.702  52.632  40.708  0.00  0.00           H  
ATOM   1054 HG23 VAL X  69      13.181  53.526  39.479  0.00  0.00           H  
ATOM   1055  N   ALA X  70      16.802  55.977  40.677  0.00  0.00           N  
ATOM   1056  CA  ALA X  70      17.662  57.015  41.344  0.00  0.00           C  
ATOM   1057  C   ALA X  70      19.168  56.688  41.517  0.00  0.00           C  
ATOM   1058  O   ALA X  70      19.632  56.409  42.621  0.00  0.00           O  
ATOM   1059  CB  ALA X  70      16.949  57.488  42.606  0.00  0.00           C  
ATOM   1060  H   ALA X  70      16.136  56.352  40.015  0.00  0.00           H  
ATOM   1061  HA  ALA X  70      17.678  57.816  40.604  0.00  0.00           H  
ATOM   1062  HB1 ALA X  70      17.575  58.243  43.081  0.00  0.00           H  
ATOM   1063  HB2 ALA X  70      16.026  57.968  42.282  0.00  0.00           H  
ATOM   1064  HB3 ALA X  70      16.619  56.697  43.278  0.00  0.00           H  
ATOM   1065  N   ALA X  71      19.883  56.600  40.377  0.00  0.00           N  
ATOM   1066  CA  ALA X  71      21.344  56.151  40.291  0.00  0.00           C  
ATOM   1067  C   ALA X  71      22.287  57.050  41.105  0.00  0.00           C  
ATOM   1068  O   ALA X  71      22.693  58.159  40.656  0.00  0.00           O  
ATOM   1069  CB  ALA X  71      21.779  56.143  38.817  0.00  0.00           C  
ATOM   1070  H   ALA X  71      19.453  56.474  39.472  0.00  0.00           H  
ATOM   1071  HA  ALA X  71      21.460  55.218  40.841  0.00  0.00           H  
ATOM   1072  HB1 ALA X  71      21.215  55.493  38.147  0.00  0.00           H  
ATOM   1073  HB2 ALA X  71      21.543  57.141  38.447  0.00  0.00           H  
ATOM   1074  HB3 ALA X  71      22.859  56.025  38.722  0.00  0.00           H  
ATOM   1075  N   THR X  72      22.708  56.703  42.322  0.00  0.00           N  
ATOM   1076  CA  THR X  72      23.750  57.379  43.072  0.00  0.00           C  
ATOM   1077  C   THR X  72      25.176  57.303  42.369  0.00  0.00           C  
ATOM   1078  O   THR X  72      25.370  56.460  41.491  0.00  0.00           O  
ATOM   1079  CB  THR X  72      23.890  56.595  44.475  0.00  0.00           C  
ATOM   1080  CG2 THR X  72      22.578  56.438  45.244  0.00  0.00           C  
ATOM   1081  OG1 THR X  72      24.570  55.329  44.270  0.00  0.00           O  
ATOM   1082  H   THR X  72      22.624  55.746  42.634  0.00  0.00           H  
ATOM   1083  HA  THR X  72      23.522  58.420  43.302  0.00  0.00           H  
ATOM   1084  HB  THR X  72      24.524  57.220  45.104  0.00  0.00           H  
ATOM   1085  HG1 THR X  72      23.990  54.607  44.017  0.00  0.00           H  
ATOM   1086 HG21 THR X  72      21.874  55.804  44.704  0.00  0.00           H  
ATOM   1087 HG22 THR X  72      22.893  55.827  46.090  0.00  0.00           H  
ATOM   1088 HG23 THR X  72      22.156  57.406  45.512  0.00  0.00           H  
ATOM   1089  N   ALA X  73      26.129  58.147  42.765  0.00  0.00           N  
ATOM   1090  CA  ALA X  73      27.499  58.044  42.133  0.00  0.00           C  
ATOM   1091  C   ALA X  73      28.219  56.710  42.216  0.00  0.00           C  
ATOM   1092  O   ALA X  73      29.402  56.553  41.744  0.00  0.00           O  
ATOM   1093  CB  ALA X  73      28.327  59.341  42.560  0.00  0.00           C  
ATOM   1094  H   ALA X  73      25.899  58.812  43.489  0.00  0.00           H  
ATOM   1095  HA  ALA X  73      27.419  58.199  41.057  0.00  0.00           H  
ATOM   1096  HB1 ALA X  73      28.597  59.349  43.617  0.00  0.00           H  
ATOM   1097  HB2 ALA X  73      29.272  59.314  42.017  0.00  0.00           H  
ATOM   1098  HB3 ALA X  73      27.771  60.252  42.338  0.00  0.00           H  
ATOM   1099  N   ALA X  74      27.744  55.767  43.008  0.00  0.00           N  
ATOM   1100  CA  ALA X  74      28.305  54.385  42.968  0.00  0.00           C  
ATOM   1101  C   ALA X  74      27.678  53.518  41.872  0.00  0.00           C  
ATOM   1102  O   ALA X  74      28.382  52.724  41.209  0.00  0.00           O  
ATOM   1103  CB  ALA X  74      27.867  53.676  44.318  0.00  0.00           C  
ATOM   1104  H   ALA X  74      26.787  55.992  43.240  0.00  0.00           H  
ATOM   1105  HA  ALA X  74      29.385  54.344  42.831  0.00  0.00           H  
ATOM   1106  HB1 ALA X  74      26.793  53.837  44.227  0.00  0.00           H  
ATOM   1107  HB2 ALA X  74      28.228  52.654  44.211  0.00  0.00           H  
ATOM   1108  HB3 ALA X  74      28.200  54.201  45.214  0.00  0.00           H  
ATOM   1109  N   ASP X  75      26.390  53.688  41.531  0.00  0.00           N  
ATOM   1110  CA  ASP X  75      25.706  52.838  40.564  0.00  0.00           C  
ATOM   1111  C   ASP X  75      26.192  53.109  39.085  0.00  0.00           C  
ATOM   1112  O   ASP X  75      26.206  52.187  38.281  0.00  0.00           O  
ATOM   1113  CB  ASP X  75      24.197  53.153  40.745  0.00  0.00           C  
ATOM   1114  CG  ASP X  75      23.538  52.689  42.049  0.00  0.00           C  
ATOM   1115  OD1 ASP X  75      23.507  51.464  42.231  0.00  0.00           O  
ATOM   1116  OD2 ASP X  75      22.861  53.548  42.670  0.00  0.00           O1-
ATOM   1117  H   ASP X  75      25.913  54.495  41.906  0.00  0.00           H  
ATOM   1118  HA  ASP X  75      25.814  51.804  40.891  0.00  0.00           H  
ATOM   1119  HB2 ASP X  75      23.988  54.220  40.663  0.00  0.00           H  
ATOM   1120  HB3 ASP X  75      23.679  52.636  39.937  0.00  0.00           H  
ATOM   1121  N   SER X  76      26.633  54.386  38.824  0.00  0.00           N  
ATOM   1122  CA  SER X  76      27.145  54.645  37.455  0.00  0.00           C  
ATOM   1123  C   SER X  76      28.474  53.919  37.107  0.00  0.00           C  
ATOM   1124  O   SER X  76      29.319  53.732  38.062  0.00  0.00           O  
ATOM   1125  CB  SER X  76      27.316  56.143  37.255  0.00  0.00           C  
ATOM   1126  OG  SER X  76      26.197  56.828  37.401  0.00  0.00           O  
ATOM   1127  H   SER X  76      26.695  55.117  39.520  0.00  0.00           H  
ATOM   1128  HA  SER X  76      26.380  54.381  36.724  0.00  0.00           H  
ATOM   1129  HB2 SER X  76      28.045  56.541  37.961  0.00  0.00           H  
ATOM   1130  HB3 SER X  76      27.616  56.298  36.219  0.00  0.00           H  
ATOM   1131  HG  SER X  76      26.291  57.305  38.228  0.00  0.00           H  
ATOM   1132  N   GLY X  77      28.728  53.652  35.783  0.00  0.00           N  
ATOM   1133  CA  GLY X  77      29.904  52.959  35.308  0.00  0.00           C  
ATOM   1134  C   GLY X  77      29.679  52.424  33.859  0.00  0.00           C  
ATOM   1135  O   GLY X  77      28.657  52.754  33.225  0.00  0.00           O  
ATOM   1136  H   GLY X  77      28.090  53.992  35.079  0.00  0.00           H  
ATOM   1137  HA2 GLY X  77      30.665  53.735  35.224  0.00  0.00           H  
ATOM   1138  HA3 GLY X  77      30.260  52.190  35.994  0.00  0.00           H  
ATOM   1139  N   LYS X  78      30.540  51.557  33.275  0.00  0.00           N  
ATOM   1140  CA  LYS X  78      30.223  50.818  32.001  0.00  0.00           C  
ATOM   1141  C   LYS X  78      29.354  49.531  32.281  0.00  0.00           C  
ATOM   1142  O   LYS X  78      29.658  48.839  33.285  0.00  0.00           O  
ATOM   1143  CB  LYS X  78      31.445  50.546  31.130  0.00  0.00           C  
ATOM   1144  CG  LYS X  78      32.188  51.778  30.787  0.00  0.00           C  
ATOM   1145  CD  LYS X  78      33.254  51.516  29.709  0.00  0.00           C  
ATOM   1146  CE  LYS X  78      34.224  52.685  29.665  0.00  0.00           C  
ATOM   1147  NZ  LYS X  78      33.828  53.824  28.866  0.00  0.00           N1+
ATOM   1148  H   LYS X  78      31.399  51.418  33.788  0.00  0.00           H  
ATOM   1149  HA  LYS X  78      29.563  51.482  31.441  0.00  0.00           H  
ATOM   1150  HB2 LYS X  78      32.098  49.841  31.643  0.00  0.00           H  
ATOM   1151  HB3 LYS X  78      31.172  50.208  30.130  0.00  0.00           H  
ATOM   1152  HG2 LYS X  78      31.522  52.565  30.435  0.00  0.00           H  
ATOM   1153  HG3 LYS X  78      32.650  52.071  31.730  0.00  0.00           H  
ATOM   1154  HD2 LYS X  78      33.855  50.622  29.878  0.00  0.00           H  
ATOM   1155  HD3 LYS X  78      32.833  51.404  28.711  0.00  0.00           H  
ATOM   1156  HE2 LYS X  78      34.449  52.961  30.694  0.00  0.00           H  
ATOM   1157  HE3 LYS X  78      35.131  52.248  29.246  0.00  0.00           H  
ATOM   1158  HZ1 LYS X  78      34.098  53.906  27.895  0.00  0.00           H  
ATOM   1159  HZ2 LYS X  78      32.823  53.864  28.775  0.00  0.00           H  
ATOM   1160  HZ3 LYS X  78      34.109  54.690  29.302  0.00  0.00           H  
ATOM   1161  N   TYR X  79      28.413  49.278  31.411  0.00  0.00           N  
ATOM   1162  CA  TYR X  79      27.344  48.274  31.607  0.00  0.00           C  
ATOM   1163  C   TYR X  79      27.296  47.274  30.507  0.00  0.00           C  
ATOM   1164  O   TYR X  79      27.537  47.535  29.369  0.00  0.00           O  
ATOM   1165  CB  TYR X  79      25.971  49.055  31.604  0.00  0.00           C  
ATOM   1166  CG  TYR X  79      25.743  49.505  33.035  0.00  0.00           C  
ATOM   1167  CD1 TYR X  79      26.187  50.762  33.553  0.00  0.00           C  
ATOM   1168  CD2 TYR X  79      25.018  48.609  33.818  0.00  0.00           C  
ATOM   1169  CE1 TYR X  79      25.908  51.082  34.909  0.00  0.00           C  
ATOM   1170  CE2 TYR X  79      24.646  48.971  35.086  0.00  0.00           C  
ATOM   1171  CZ  TYR X  79      25.120  50.197  35.617  0.00  0.00           C  
ATOM   1172  OH  TYR X  79      24.778  50.546  36.910  0.00  0.00           O  
ATOM   1173  H   TYR X  79      28.562  49.675  30.494  0.00  0.00           H  
ATOM   1174  HA  TYR X  79      27.365  47.674  32.517  0.00  0.00           H  
ATOM   1175  HB2 TYR X  79      25.867  49.886  30.906  0.00  0.00           H  
ATOM   1176  HB3 TYR X  79      25.184  48.369  31.294  0.00  0.00           H  
ATOM   1177  HD1 TYR X  79      26.589  51.545  32.928  0.00  0.00           H  
ATOM   1178  HD2 TYR X  79      24.765  47.656  33.379  0.00  0.00           H  
ATOM   1179  HE1 TYR X  79      26.192  52.012  35.379  0.00  0.00           H  
ATOM   1180  HE2 TYR X  79      24.097  48.234  35.655  0.00  0.00           H  
ATOM   1181  HH  TYR X  79      25.235  51.344  37.184  0.00  0.00           H  
ATOM   1182  N   TYR X  80      26.969  46.048  30.923  0.00  0.00           N  
ATOM   1183  CA  TYR X  80      27.150  44.851  30.063  0.00  0.00           C  
ATOM   1184  C   TYR X  80      26.107  43.702  30.256  0.00  0.00           C  
ATOM   1185  O   TYR X  80      25.791  43.382  31.431  0.00  0.00           O  
ATOM   1186  CB  TYR X  80      28.551  44.155  30.103  0.00  0.00           C  
ATOM   1187  CG  TYR X  80      29.757  45.085  30.590  0.00  0.00           C  
ATOM   1188  CD1 TYR X  80      30.156  45.059  31.991  0.00  0.00           C  
ATOM   1189  CD2 TYR X  80      30.384  45.950  29.695  0.00  0.00           C  
ATOM   1190  CE1 TYR X  80      31.192  45.912  32.473  0.00  0.00           C  
ATOM   1191  CE2 TYR X  80      31.460  46.702  30.228  0.00  0.00           C  
ATOM   1192  CZ  TYR X  80      31.816  46.754  31.579  0.00  0.00           C  
ATOM   1193  OH  TYR X  80      33.028  47.346  31.834  0.00  0.00           O  
ATOM   1194  H   TYR X  80      26.741  45.925  31.900  0.00  0.00           H  
ATOM   1195  HA  TYR X  80      27.038  45.216  29.042  0.00  0.00           H  
ATOM   1196  HB2 TYR X  80      28.525  43.360  30.849  0.00  0.00           H  
ATOM   1197  HB3 TYR X  80      28.803  43.702  29.144  0.00  0.00           H  
ATOM   1198  HD1 TYR X  80      29.558  44.445  32.647  0.00  0.00           H  
ATOM   1199  HD2 TYR X  80      30.111  46.046  28.655  0.00  0.00           H  
ATOM   1200  HE1 TYR X  80      31.500  45.895  33.508  0.00  0.00           H  
ATOM   1201  HE2 TYR X  80      32.141  47.263  29.606  0.00  0.00           H  
ATOM   1202  HH  TYR X  80      33.378  47.799  31.063  0.00  0.00           H  
ATOM   1203  N   CYX X  81      25.577  43.010  29.240  0.00  0.00           N  
ATOM   1204  CA  CYX X  81      24.725  41.801  29.402  0.00  0.00           C  
ATOM   1205  C   CYX X  81      25.256  40.565  28.660  0.00  0.00           C  
ATOM   1206  O   CYX X  81      25.846  40.683  27.577  0.00  0.00           O  
ATOM   1207  CB  CYX X  81      23.297  42.107  28.925  0.00  0.00           C  
ATOM   1208  SG  CYX X  81      22.984  42.348  27.120  0.00  0.00           S  
ATOM   1209  H   CYX X  81      26.090  43.074  28.373  0.00  0.00           H  
ATOM   1210  HA  CYX X  81      24.677  41.549  30.461  0.00  0.00           H  
ATOM   1211  HB2 CYX X  81      22.705  41.268  29.292  0.00  0.00           H  
ATOM   1212  HB3 CYX X  81      22.953  42.954  29.520  0.00  0.00           H  
ATOM   1213  N   ALA X  82      25.126  39.428  29.297  0.00  0.00           N  
ATOM   1214  CA  ALA X  82      25.863  38.278  28.833  0.00  0.00           C  
ATOM   1215  C   ALA X  82      24.953  36.978  28.872  0.00  0.00           C  
ATOM   1216  O   ALA X  82      24.337  36.812  29.934  0.00  0.00           O  
ATOM   1217  CB  ALA X  82      26.973  38.039  29.779  0.00  0.00           C  
ATOM   1218  H   ALA X  82      24.917  39.452  30.285  0.00  0.00           H  
ATOM   1219  HA  ALA X  82      26.226  38.260  27.805  0.00  0.00           H  
ATOM   1220  HB1 ALA X  82      27.653  37.257  29.437  0.00  0.00           H  
ATOM   1221  HB2 ALA X  82      27.490  38.990  29.906  0.00  0.00           H  
ATOM   1222  HB3 ALA X  82      26.501  37.815  30.736  0.00  0.00           H  
ATOM   1223  N   ARG X  83      25.131  35.953  27.961  0.00  0.00           N  
ATOM   1224  CA  ARG X  83      24.494  34.657  28.205  0.00  0.00           C  
ATOM   1225  C   ARG X  83      25.121  34.058  29.496  0.00  0.00           C  
ATOM   1226  O   ARG X  83      25.964  34.684  30.182  0.00  0.00           O  
ATOM   1227  CB  ARG X  83      24.789  33.714  26.972  0.00  0.00           C  
ATOM   1228  CG  ARG X  83      23.966  34.337  25.796  0.00  0.00           C  
ATOM   1229  CD  ARG X  83      24.047  33.452  24.506  0.00  0.00           C  
ATOM   1230  NE  ARG X  83      25.360  33.527  23.880  0.00  0.00           N  
ATOM   1231  CZ  ARG X  83      25.656  33.785  22.639  0.00  0.00           C  
ATOM   1232  NH1 ARG X  83      24.848  33.738  21.721  0.00  0.00           N1+
ATOM   1233  NH2 ARG X  83      26.883  33.981  22.306  0.00  0.00           N  
ATOM   1234  H   ARG X  83      25.781  36.046  27.192  0.00  0.00           H  
ATOM   1235  HA  ARG X  83      23.443  34.945  28.241  0.00  0.00           H  
ATOM   1236  HB2 ARG X  83      25.840  33.720  26.682  0.00  0.00           H  
ATOM   1237  HB3 ARG X  83      24.425  32.721  27.231  0.00  0.00           H  
ATOM   1238  HG2 ARG X  83      22.916  34.415  26.075  0.00  0.00           H  
ATOM   1239  HG3 ARG X  83      24.334  35.302  25.446  0.00  0.00           H  
ATOM   1240  HD2 ARG X  83      23.763  32.421  24.712  0.00  0.00           H  
ATOM   1241  HD3 ARG X  83      23.385  33.829  23.725  0.00  0.00           H  
ATOM   1242  HE  ARG X  83      26.129  33.639  24.526  0.00  0.00           H  
ATOM   1243 HH11 ARG X  83      23.967  33.272  21.885  0.00  0.00           H  
ATOM   1244 HH12 ARG X  83      25.102  33.882  20.755  0.00  0.00           H  
ATOM   1245 HH21 ARG X  83      27.589  34.061  23.025  0.00  0.00           H  
ATOM   1246 HH22 ARG X  83      27.014  34.391  21.393  0.00  0.00           H  
ATOM   1247  N   THR X  84      24.668  32.888  29.928  0.00  0.00           N  
ATOM   1248  CA  THR X  84      25.122  32.304  31.190  0.00  0.00           C  
ATOM   1249  C   THR X  84      24.766  30.828  31.028  0.00  0.00           C  
ATOM   1250  O   THR X  84      23.717  30.350  30.498  0.00  0.00           O  
ATOM   1251  CB  THR X  84      24.379  32.907  32.413  0.00  0.00           C  
ATOM   1252  CG2 THR X  84      24.487  32.198  33.740  0.00  0.00           C  
ATOM   1253  OG1 THR X  84      25.014  34.163  32.752  0.00  0.00           O  
ATOM   1254  H   THR X  84      23.944  32.391  29.429  0.00  0.00           H  
ATOM   1255  HA  THR X  84      26.193  32.359  31.386  0.00  0.00           H  
ATOM   1256  HB  THR X  84      23.327  33.094  32.200  0.00  0.00           H  
ATOM   1257  HG1 THR X  84      25.364  34.452  31.907  0.00  0.00           H  
ATOM   1258 HG21 THR X  84      23.837  31.334  33.603  0.00  0.00           H  
ATOM   1259 HG22 THR X  84      25.497  31.880  33.994  0.00  0.00           H  
ATOM   1260 HG23 THR X  84      24.055  32.840  34.508  0.00  0.00           H  
ATOM   1261  N   LEU X  85      25.608  30.009  31.728  0.00  0.00           N  
ATOM   1262  CA  LEU X  85      25.405  28.657  32.042  0.00  0.00           C  
ATOM   1263  C   LEU X  85      25.278  28.383  33.572  0.00  0.00           C  
ATOM   1264  O   LEU X  85      25.471  29.315  34.367  0.00  0.00           O  
ATOM   1265  CB  LEU X  85      26.631  27.787  31.611  0.00  0.00           C  
ATOM   1266  CG  LEU X  85      26.972  28.009  30.093  0.00  0.00           C  
ATOM   1267  CD1 LEU X  85      28.281  27.397  29.767  0.00  0.00           C  
ATOM   1268  CD2 LEU X  85      25.854  27.391  29.261  0.00  0.00           C  
ATOM   1269  H   LEU X  85      26.381  30.474  32.180  0.00  0.00           H  
ATOM   1270  HA  LEU X  85      24.509  28.251  31.574  0.00  0.00           H  
ATOM   1271  HB2 LEU X  85      27.508  28.074  32.190  0.00  0.00           H  
ATOM   1272  HB3 LEU X  85      26.438  26.729  31.797  0.00  0.00           H  
ATOM   1273  HG  LEU X  85      27.046  29.069  29.848  0.00  0.00           H  
ATOM   1274 HD11 LEU X  85      29.018  28.028  30.264  0.00  0.00           H  
ATOM   1275 HD12 LEU X  85      28.264  26.340  30.035  0.00  0.00           H  
ATOM   1276 HD13 LEU X  85      28.449  27.458  28.692  0.00  0.00           H  
ATOM   1277 HD21 LEU X  85      24.909  27.896  29.464  0.00  0.00           H  
ATOM   1278 HD22 LEU X  85      26.080  27.604  28.217  0.00  0.00           H  
ATOM   1279 HD23 LEU X  85      25.774  26.325  29.476  0.00  0.00           H  
ATOM   1280  N   HIE X  86      24.858  27.217  33.906  0.00  0.00           N  
ATOM   1281  CA  HIE X  86      24.448  26.823  35.256  0.00  0.00           C  
ATOM   1282  C   HIE X  86      24.894  25.376  35.640  0.00  0.00           C  
ATOM   1283  O   HIE X  86      25.212  24.547  34.777  0.00  0.00           O  
ATOM   1284  CB  HIE X  86      22.934  26.935  35.534  0.00  0.00           C  
ATOM   1285  CG  HIE X  86      22.127  26.160  34.561  0.00  0.00           C  
ATOM   1286  CD2 HIE X  86      21.493  26.708  33.452  0.00  0.00           C  
ATOM   1287  ND1 HIE X  86      21.751  24.795  34.706  0.00  0.00           N  
ATOM   1288  CE1 HIE X  86      21.026  24.531  33.597  0.00  0.00           C  
ATOM   1289  NE2 HIE X  86      20.865  25.586  32.845  0.00  0.00           N  
ATOM   1290  H   HIE X  86      24.837  26.443  33.258  0.00  0.00           H  
ATOM   1291  HA  HIE X  86      24.858  27.533  35.975  0.00  0.00           H  
ATOM   1292  HB2 HIE X  86      22.667  26.554  36.519  0.00  0.00           H  
ATOM   1293  HB3 HIE X  86      22.602  27.952  35.325  0.00  0.00           H  
ATOM   1294  HD2 HIE X  86      21.530  27.733  33.114  0.00  0.00           H  
ATOM   1295  HE1 HIE X  86      20.656  23.533  33.418  0.00  0.00           H  
ATOM   1296  HE2 HIE X  86      20.117  25.601  32.165  0.00  0.00           H  
ATOM   1297  N   GLY X  87      24.913  25.124  36.923  0.00  0.00           N  
ATOM   1298  CA  GLY X  87      25.196  23.763  37.532  0.00  0.00           C  
ATOM   1299  C   GLY X  87      24.770  23.714  39.010  0.00  0.00           C  
ATOM   1300  O   GLY X  87      24.140  24.681  39.514  0.00  0.00           O  
ATOM   1301  H   GLY X  87      24.632  25.844  37.572  0.00  0.00           H  
ATOM   1302  HA2 GLY X  87      24.744  22.987  36.915  0.00  0.00           H  
ATOM   1303  HA3 GLY X  87      26.274  23.609  37.481  0.00  0.00           H  
ATOM   1304  N   ARG X  88      24.965  22.555  39.621  0.00  0.00           N  
ATOM   1305  CA  ARG X  88      24.450  22.258  40.946  0.00  0.00           C  
ATOM   1306  C   ARG X  88      25.496  21.532  41.832  0.00  0.00           C  
ATOM   1307  O   ARG X  88      26.438  20.780  41.352  0.00  0.00           O  
ATOM   1308  CB  ARG X  88      23.252  21.313  40.776  0.00  0.00           C  
ATOM   1309  CG  ARG X  88      22.015  21.992  40.046  0.00  0.00           C  
ATOM   1310  CD  ARG X  88      20.803  21.100  39.735  0.00  0.00           C  
ATOM   1311  NE  ARG X  88      21.229  20.149  38.724  0.00  0.00           N  
ATOM   1312  CZ  ARG X  88      20.714  18.981  38.425  0.00  0.00           C  
ATOM   1313  NH1 ARG X  88      19.582  18.634  38.905  0.00  0.00           N1+
ATOM   1314  NH2 ARG X  88      21.479  18.269  37.633  0.00  0.00           N  
ATOM   1315  H   ARG X  88      25.324  21.849  38.995  0.00  0.00           H  
ATOM   1316  HA  ARG X  88      24.177  23.128  41.542  0.00  0.00           H  
ATOM   1317  HB2 ARG X  88      23.464  20.468  40.121  0.00  0.00           H  
ATOM   1318  HB3 ARG X  88      22.847  21.071  41.758  0.00  0.00           H  
ATOM   1319  HG2 ARG X  88      21.732  22.825  40.688  0.00  0.00           H  
ATOM   1320  HG3 ARG X  88      22.277  22.558  39.151  0.00  0.00           H  
ATOM   1321  HD2 ARG X  88      20.430  20.594  40.625  0.00  0.00           H  
ATOM   1322  HD3 ARG X  88      19.955  21.674  39.360  0.00  0.00           H  
ATOM   1323  HE  ARG X  88      22.077  20.364  38.219  0.00  0.00           H  
ATOM   1324 HH11 ARG X  88      19.080  19.304  39.470  0.00  0.00           H  
ATOM   1325 HH12 ARG X  88      19.079  17.791  38.670  0.00  0.00           H  
ATOM   1326 HH21 ARG X  88      22.440  18.515  37.443  0.00  0.00           H  
ATOM   1327 HH22 ARG X  88      21.183  17.306  37.565  0.00  0.00           H  
ATOM   1328  N   ARG X  89      25.483  21.758  43.127  0.00  0.00           N  
ATOM   1329  CA  ARG X  89      26.411  21.269  44.205  0.00  0.00           C  
ATOM   1330  C   ARG X  89      25.688  20.906  45.516  0.00  0.00           C  
ATOM   1331  O   ARG X  89      25.207  21.796  46.258  0.00  0.00           O  
ATOM   1332  CB  ARG X  89      27.394  22.392  44.606  0.00  0.00           C  
ATOM   1333  CG  ARG X  89      28.710  22.465  43.791  0.00  0.00           C  
ATOM   1334  CD  ARG X  89      29.472  21.158  43.807  0.00  0.00           C  
ATOM   1335  NE  ARG X  89      30.827  21.319  43.158  0.00  0.00           N  
ATOM   1336  CZ  ARG X  89      31.848  20.434  43.282  0.00  0.00           C  
ATOM   1337  NH1 ARG X  89      31.684  19.300  43.895  0.00  0.00           N1+
ATOM   1338  NH2 ARG X  89      32.987  20.635  42.648  0.00  0.00           N  
ATOM   1339  H   ARG X  89      24.725  22.352  43.434  0.00  0.00           H  
ATOM   1340  HA  ARG X  89      26.922  20.345  43.931  0.00  0.00           H  
ATOM   1341  HB2 ARG X  89      26.860  23.337  44.515  0.00  0.00           H  
ATOM   1342  HB3 ARG X  89      27.714  22.357  45.648  0.00  0.00           H  
ATOM   1343  HG2 ARG X  89      28.492  22.782  42.771  0.00  0.00           H  
ATOM   1344  HG3 ARG X  89      29.222  23.312  44.247  0.00  0.00           H  
ATOM   1345  HD2 ARG X  89      29.484  20.965  44.879  0.00  0.00           H  
ATOM   1346  HD3 ARG X  89      28.961  20.409  43.200  0.00  0.00           H  
ATOM   1347  HE  ARG X  89      30.894  22.052  42.466  0.00  0.00           H  
ATOM   1348 HH11 ARG X  89      30.807  19.094  44.353  0.00  0.00           H  
ATOM   1349 HH12 ARG X  89      32.331  18.542  43.732  0.00  0.00           H  
ATOM   1350 HH21 ARG X  89      32.983  21.473  42.084  0.00  0.00           H  
ATOM   1351 HH22 ARG X  89      33.687  19.913  42.558  0.00  0.00           H  
ATOM   1352  N   ILE X  90      25.791  19.638  45.971  0.00  0.00           N  
ATOM   1353  CA  ILE X  90      25.292  18.937  47.200  0.00  0.00           C  
ATOM   1354  C   ILE X  90      26.413  19.034  48.235  0.00  0.00           C  
ATOM   1355  O   ILE X  90      27.566  18.625  47.885  0.00  0.00           O  
ATOM   1356  CB  ILE X  90      24.789  17.445  47.071  0.00  0.00           C  
ATOM   1357  CG1 ILE X  90      23.444  17.139  46.162  0.00  0.00           C  
ATOM   1358  CG2 ILE X  90      24.518  16.792  48.357  0.00  0.00           C  
ATOM   1359  CD1 ILE X  90      23.409  17.739  44.739  0.00  0.00           C  
ATOM   1360  H   ILE X  90      26.328  19.007  45.394  0.00  0.00           H  
ATOM   1361  HA  ILE X  90      24.466  19.458  47.684  0.00  0.00           H  
ATOM   1362  HB  ILE X  90      25.611  16.926  46.577  0.00  0.00           H  
ATOM   1363 HG12 ILE X  90      23.191  16.083  46.067  0.00  0.00           H  
ATOM   1364 HG13 ILE X  90      22.618  17.564  46.731  0.00  0.00           H  
ATOM   1365 HG21 ILE X  90      23.774  17.255  49.004  0.00  0.00           H  
ATOM   1366 HG22 ILE X  90      24.182  15.795  48.073  0.00  0.00           H  
ATOM   1367 HG23 ILE X  90      25.441  16.695  48.929  0.00  0.00           H  
ATOM   1368 HD11 ILE X  90      23.454  18.825  44.814  0.00  0.00           H  
ATOM   1369 HD12 ILE X  90      24.171  17.250  44.135  0.00  0.00           H  
ATOM   1370 HD13 ILE X  90      22.442  17.599  44.255  0.00  0.00           H  
ATOM   1371  N   TYR X  91      26.175  19.554  49.473  0.00  0.00           N  
ATOM   1372  CA  TYR X  91      27.238  19.712  50.479  0.00  0.00           C  
ATOM   1373  C   TYR X  91      26.934  19.050  51.815  0.00  0.00           C  
ATOM   1374  O   TYR X  91      27.790  19.103  52.723  0.00  0.00           O  
ATOM   1375  CB  TYR X  91      27.634  21.186  50.616  0.00  0.00           C  
ATOM   1376  CG  TYR X  91      26.440  22.106  51.000  0.00  0.00           C  
ATOM   1377  CD1 TYR X  91      25.769  22.776  49.982  0.00  0.00           C  
ATOM   1378  CD2 TYR X  91      26.070  22.310  52.333  0.00  0.00           C  
ATOM   1379  CE1 TYR X  91      24.753  23.689  50.158  0.00  0.00           C  
ATOM   1380  CE2 TYR X  91      24.926  23.106  52.543  0.00  0.00           C  
ATOM   1381  CZ  TYR X  91      24.306  23.841  51.513  0.00  0.00           C  
ATOM   1382  OH  TYR X  91      23.235  24.515  51.837  0.00  0.00           O  
ATOM   1383  H   TYR X  91      25.291  20.023  49.602  0.00  0.00           H  
ATOM   1384  HA  TYR X  91      28.180  19.239  50.204  0.00  0.00           H  
ATOM   1385  HB2 TYR X  91      28.362  21.424  51.391  0.00  0.00           H  
ATOM   1386  HB3 TYR X  91      28.018  21.429  49.624  0.00  0.00           H  
ATOM   1387  HD1 TYR X  91      26.015  22.535  48.959  0.00  0.00           H  
ATOM   1388  HD2 TYR X  91      26.731  21.922  53.093  0.00  0.00           H  
ATOM   1389  HE1 TYR X  91      24.322  24.297  49.376  0.00  0.00           H  
ATOM   1390  HE2 TYR X  91      24.494  23.251  53.522  0.00  0.00           H  
ATOM   1391  HH  TYR X  91      22.945  25.109  51.141  0.00  0.00           H  
ATOM   1392  N   GLY X  92      25.742  18.545  52.059  0.00  0.00           N  
ATOM   1393  CA  GLY X  92      25.303  17.839  53.331  0.00  0.00           C  
ATOM   1394  C   GLY X  92      24.091  16.902  53.008  0.00  0.00           C  
ATOM   1395  O   GLY X  92      23.925  16.413  51.869  0.00  0.00           O  
ATOM   1396  H   GLY X  92      25.176  18.640  51.227  0.00  0.00           H  
ATOM   1397  HA2 GLY X  92      26.150  17.254  53.690  0.00  0.00           H  
ATOM   1398  HA3 GLY X  92      25.040  18.659  53.999  0.00  0.00           H  
ATOM   1399  N   ILE X  93      23.442  16.611  54.141  0.00  0.00           N  
ATOM   1400  CA  ILE X  93      22.126  15.942  54.089  0.00  0.00           C  
ATOM   1401  C   ILE X  93      21.061  16.703  53.244  0.00  0.00           C  
ATOM   1402  O   ILE X  93      20.571  17.747  53.656  0.00  0.00           O  
ATOM   1403  CB  ILE X  93      21.605  15.569  55.470  0.00  0.00           C  
ATOM   1404  CG1 ILE X  93      22.452  14.408  56.109  0.00  0.00           C  
ATOM   1405  CG2 ILE X  93      20.119  15.152  55.509  0.00  0.00           C  
ATOM   1406  CD1 ILE X  93      22.789  14.540  57.568  0.00  0.00           C  
ATOM   1407  H   ILE X  93      23.737  17.048  55.003  0.00  0.00           H  
ATOM   1408  HA  ILE X  93      22.230  14.988  53.572  0.00  0.00           H  
ATOM   1409  HB  ILE X  93      21.599  16.456  56.104  0.00  0.00           H  
ATOM   1410 HG12 ILE X  93      22.064  13.401  55.951  0.00  0.00           H  
ATOM   1411 HG13 ILE X  93      23.398  14.333  55.573  0.00  0.00           H  
ATOM   1412 HG21 ILE X  93      20.008  14.271  54.877  0.00  0.00           H  
ATOM   1413 HG22 ILE X  93      19.762  14.833  56.488  0.00  0.00           H  
ATOM   1414 HG23 ILE X  93      19.459  15.977  55.242  0.00  0.00           H  
ATOM   1415 HD11 ILE X  93      22.922  13.536  57.970  0.00  0.00           H  
ATOM   1416 HD12 ILE X  93      23.627  15.216  57.740  0.00  0.00           H  
ATOM   1417 HD13 ILE X  93      21.893  15.026  57.955  0.00  0.00           H  
ATOM   1418  N   VAL X  94      20.653  16.125  52.088  0.00  0.00           N  
ATOM   1419  CA  VAL X  94      19.684  16.759  51.185  0.00  0.00           C  
ATOM   1420  C   VAL X  94      18.219  16.822  51.670  0.00  0.00           C  
ATOM   1421  O   VAL X  94      17.493  17.736  51.341  0.00  0.00           O  
ATOM   1422  CB  VAL X  94      19.779  16.096  49.769  0.00  0.00           C  
ATOM   1423  CG1 VAL X  94      19.071  17.041  48.701  0.00  0.00           C  
ATOM   1424  CG2 VAL X  94      21.242  15.936  49.303  0.00  0.00           C  
ATOM   1425  H   VAL X  94      21.098  15.297  51.718  0.00  0.00           H  
ATOM   1426  HA  VAL X  94      19.900  17.825  51.114  0.00  0.00           H  
ATOM   1427  HB  VAL X  94      19.227  15.173  49.942  0.00  0.00           H  
ATOM   1428 HG11 VAL X  94      19.806  17.842  48.615  0.00  0.00           H  
ATOM   1429 HG12 VAL X  94      18.949  16.545  47.739  0.00  0.00           H  
ATOM   1430 HG13 VAL X  94      18.085  17.383  49.017  0.00  0.00           H  
ATOM   1431 HG21 VAL X  94      21.406  14.861  49.382  0.00  0.00           H  
ATOM   1432 HG22 VAL X  94      21.366  16.248  48.266  0.00  0.00           H  
ATOM   1433 HG23 VAL X  94      21.929  16.484  49.946  0.00  0.00           H  
ATOM   1434  N   ALA X  95      17.896  16.045  52.685  0.00  0.00           N  
ATOM   1435  CA  ALA X  95      16.599  16.075  53.427  0.00  0.00           C  
ATOM   1436  C   ALA X  95      16.410  17.396  54.178  0.00  0.00           C  
ATOM   1437  O   ALA X  95      15.293  17.819  54.573  0.00  0.00           O  
ATOM   1438  CB  ALA X  95      16.595  14.943  54.381  0.00  0.00           C  
ATOM   1439  H   ALA X  95      18.621  15.370  52.882  0.00  0.00           H  
ATOM   1440  HA  ALA X  95      15.843  15.932  52.654  0.00  0.00           H  
ATOM   1441  HB1 ALA X  95      15.696  15.040  54.989  0.00  0.00           H  
ATOM   1442  HB2 ALA X  95      16.745  14.039  53.792  0.00  0.00           H  
ATOM   1443  HB3 ALA X  95      17.479  15.054  55.010  0.00  0.00           H  
ATOM   1444  N   PHE X  96      17.530  18.088  54.420  0.00  0.00           N  
ATOM   1445  CA  PHE X  96      17.586  19.342  55.120  0.00  0.00           C  
ATOM   1446  C   PHE X  96      18.032  20.560  54.257  0.00  0.00           C  
ATOM   1447  O   PHE X  96      18.320  21.624  54.808  0.00  0.00           O  
ATOM   1448  CB  PHE X  96      18.530  19.325  56.366  0.00  0.00           C  
ATOM   1449  CG  PHE X  96      18.419  18.150  57.327  0.00  0.00           C  
ATOM   1450  CD1 PHE X  96      17.163  17.538  57.559  0.00  0.00           C  
ATOM   1451  CD2 PHE X  96      19.568  17.608  57.838  0.00  0.00           C  
ATOM   1452  CE1 PHE X  96      17.095  16.395  58.392  0.00  0.00           C  
ATOM   1453  CE2 PHE X  96      19.486  16.643  58.866  0.00  0.00           C  
ATOM   1454  CZ  PHE X  96      18.234  16.006  59.188  0.00  0.00           C  
ATOM   1455  H   PHE X  96      18.418  17.613  54.355  0.00  0.00           H  
ATOM   1456  HA  PHE X  96      16.589  19.580  55.491  0.00  0.00           H  
ATOM   1457  HB2 PHE X  96      19.581  19.426  56.096  0.00  0.00           H  
ATOM   1458  HB3 PHE X  96      18.318  20.236  56.926  0.00  0.00           H  
ATOM   1459  HD1 PHE X  96      16.221  17.856  57.137  0.00  0.00           H  
ATOM   1460  HD2 PHE X  96      20.480  18.141  57.616  0.00  0.00           H  
ATOM   1461  HE1 PHE X  96      16.161  15.868  58.509  0.00  0.00           H  
ATOM   1462  HE2 PHE X  96      20.352  16.289  59.405  0.00  0.00           H  
ATOM   1463  HZ  PHE X  96      18.273  15.248  59.957  0.00  0.00           H  
ATOM   1464  N   ASN X  97      18.064  20.355  52.911  0.00  0.00           N  
ATOM   1465  CA  ASN X  97      18.229  21.474  51.906  0.00  0.00           C  
ATOM   1466  C   ASN X  97      19.711  21.893  51.709  0.00  0.00           C  
ATOM   1467  O   ASN X  97      19.869  22.966  51.191  0.00  0.00           O  
ATOM   1468  CB  ASN X  97      17.212  22.608  52.071  0.00  0.00           C  
ATOM   1469  CG  ASN X  97      15.822  22.091  52.110  0.00  0.00           C  
ATOM   1470  ND2 ASN X  97      15.005  22.610  52.970  0.00  0.00           N  
ATOM   1471  OD1 ASN X  97      15.525  21.244  51.263  0.00  0.00           O  
ATOM   1472  H   ASN X  97      17.859  19.450  52.511  0.00  0.00           H  
ATOM   1473  HA  ASN X  97      17.795  21.033  51.010  0.00  0.00           H  
ATOM   1474  HB2 ASN X  97      17.507  23.183  52.948  0.00  0.00           H  
ATOM   1475  HB3 ASN X  97      17.204  23.182  51.144  0.00  0.00           H  
ATOM   1476 HD21 ASN X  97      14.018  22.489  52.793  0.00  0.00           H  
ATOM   1477 HD22 ASN X  97      15.225  23.363  53.606  0.00  0.00           H  
ATOM   1478  N   GLU X  98      20.639  21.067  52.122  0.00  0.00           N  
ATOM   1479  CA  GLU X  98      22.103  21.254  52.071  0.00  0.00           C  
ATOM   1480  C   GLU X  98      22.677  21.113  50.607  0.00  0.00           C  
ATOM   1481  O   GLU X  98      23.578  20.296  50.353  0.00  0.00           O  
ATOM   1482  CB  GLU X  98      22.750  20.250  52.990  0.00  0.00           C  
ATOM   1483  CG  GLU X  98      22.312  20.266  54.458  0.00  0.00           C  
ATOM   1484  CD  GLU X  98      23.163  21.116  55.408  0.00  0.00           C  
ATOM   1485  OE1 GLU X  98      22.894  22.327  55.565  0.00  0.00           O  
ATOM   1486  OE2 GLU X  98      24.093  20.589  56.028  0.00  0.00           O1-
ATOM   1487  H   GLU X  98      20.359  20.257  52.655  0.00  0.00           H  
ATOM   1488  HA  GLU X  98      22.446  22.198  52.495  0.00  0.00           H  
ATOM   1489  HB2 GLU X  98      22.514  19.281  52.550  0.00  0.00           H  
ATOM   1490  HB3 GLU X  98      23.821  20.449  53.001  0.00  0.00           H  
ATOM   1491  HG2 GLU X  98      21.287  20.637  54.463  0.00  0.00           H  
ATOM   1492  HG3 GLU X  98      22.424  19.228  54.775  0.00  0.00           H  
ATOM   1493  N   TRP X  99      22.066  21.857  49.702  0.00  0.00           N  
ATOM   1494  CA  TRP X  99      22.550  21.897  48.309  0.00  0.00           C  
ATOM   1495  C   TRP X  99      22.423  23.220  47.643  0.00  0.00           C  
ATOM   1496  O   TRP X  99      21.522  23.962  47.987  0.00  0.00           O  
ATOM   1497  CB  TRP X  99      21.915  20.829  47.370  0.00  0.00           C  
ATOM   1498  CG  TRP X  99      20.509  20.905  46.932  0.00  0.00           C  
ATOM   1499  CD1 TRP X  99      19.469  20.664  47.771  0.00  0.00           C  
ATOM   1500  CD2 TRP X  99      19.968  21.586  45.778  0.00  0.00           C  
ATOM   1501  CE2 TRP X  99      18.514  21.503  45.776  0.00  0.00           C  
ATOM   1502  CE3 TRP X  99      20.567  22.347  44.699  0.00  0.00           C  
ATOM   1503  NE1 TRP X  99      18.296  20.811  46.984  0.00  0.00           N  
ATOM   1504  CZ2 TRP X  99      17.719  22.101  44.748  0.00  0.00           C  
ATOM   1505  CZ3 TRP X  99      19.810  22.804  43.626  0.00  0.00           C  
ATOM   1506  CH2 TRP X  99      18.435  22.770  43.710  0.00  0.00           C  
ATOM   1507  H   TRP X  99      21.346  22.521  49.947  0.00  0.00           H  
ATOM   1508  HA  TRP X  99      23.631  21.748  48.296  0.00  0.00           H  
ATOM   1509  HB2 TRP X  99      22.516  20.744  46.464  0.00  0.00           H  
ATOM   1510  HB3 TRP X  99      21.822  19.929  47.977  0.00  0.00           H  
ATOM   1511  HD1 TRP X  99      19.495  20.272  48.776  0.00  0.00           H  
ATOM   1512  HE1 TRP X  99      17.401  20.810  47.452  0.00  0.00           H  
ATOM   1513  HE3 TRP X  99      21.645  22.407  44.679  0.00  0.00           H  
ATOM   1514  HZ2 TRP X  99      16.643  22.021  44.702  0.00  0.00           H  
ATOM   1515  HZ3 TRP X  99      20.305  23.145  42.727  0.00  0.00           H  
ATOM   1516  HH2 TRP X  99      17.853  23.115  42.868  0.00  0.00           H  
ATOM   1517  N   PHE X 100      23.353  23.705  46.776  0.00  0.00           N  
ATOM   1518  CA  PHE X 100      23.139  24.995  46.105  0.00  0.00           C  
ATOM   1519  C   PHE X 100      23.208  24.858  44.610  0.00  0.00           C  
ATOM   1520  O   PHE X 100      23.773  23.879  44.110  0.00  0.00           O  
ATOM   1521  CB  PHE X 100      24.176  26.019  46.730  0.00  0.00           C  
ATOM   1522  CG  PHE X 100      25.649  25.841  46.376  0.00  0.00           C  
ATOM   1523  CD1 PHE X 100      26.236  26.848  45.634  0.00  0.00           C  
ATOM   1524  CD2 PHE X 100      26.481  24.869  46.919  0.00  0.00           C  
ATOM   1525  CE1 PHE X 100      27.621  26.815  45.297  0.00  0.00           C  
ATOM   1526  CE2 PHE X 100      27.911  24.956  46.791  0.00  0.00           C  
ATOM   1527  CZ  PHE X 100      28.447  25.863  45.943  0.00  0.00           C  
ATOM   1528  H   PHE X 100      24.164  23.150  46.546  0.00  0.00           H  
ATOM   1529  HA  PHE X 100      22.156  25.385  46.369  0.00  0.00           H  
ATOM   1530  HB2 PHE X 100      23.819  27.012  46.456  0.00  0.00           H  
ATOM   1531  HB3 PHE X 100      24.027  26.024  47.809  0.00  0.00           H  
ATOM   1532  HD1 PHE X 100      25.744  27.754  45.313  0.00  0.00           H  
ATOM   1533  HD2 PHE X 100      25.979  24.159  47.561  0.00  0.00           H  
ATOM   1534  HE1 PHE X 100      28.004  27.659  44.742  0.00  0.00           H  
ATOM   1535  HE2 PHE X 100      28.538  24.205  47.251  0.00  0.00           H  
ATOM   1536  HZ  PHE X 100      29.516  25.944  45.815  0.00  0.00           H  
ATOM   1537  N   THR X 101      22.744  25.878  43.933  0.00  0.00           N  
ATOM   1538  CA  THR X 101      22.885  26.152  42.540  0.00  0.00           C  
ATOM   1539  C   THR X 101      23.962  27.176  42.381  0.00  0.00           C  
ATOM   1540  O   THR X 101      24.185  27.976  43.317  0.00  0.00           O  
ATOM   1541  CB  THR X 101      21.569  26.801  42.065  0.00  0.00           C  
ATOM   1542  CG2 THR X 101      21.545  27.259  40.603  0.00  0.00           C  
ATOM   1543  OG1 THR X 101      20.370  26.074  42.275  0.00  0.00           O  
ATOM   1544  H   THR X 101      22.506  26.709  44.456  0.00  0.00           H  
ATOM   1545  HA  THR X 101      23.114  25.256  41.963  0.00  0.00           H  
ATOM   1546  HB  THR X 101      21.579  27.768  42.566  0.00  0.00           H  
ATOM   1547  HG1 THR X 101      20.204  26.136  43.218  0.00  0.00           H  
ATOM   1548 HG21 THR X 101      22.084  28.162  40.316  0.00  0.00           H  
ATOM   1549 HG22 THR X 101      21.859  26.376  40.045  0.00  0.00           H  
ATOM   1550 HG23 THR X 101      20.509  27.514  40.382  0.00  0.00           H  
ATOM   1551  N   TYR X 102      24.784  27.031  41.349  0.00  0.00           N  
ATOM   1552  CA  TYR X 102      25.697  28.085  40.973  0.00  0.00           C  
ATOM   1553  C   TYR X 102      25.497  28.612  39.481  0.00  0.00           C  
ATOM   1554  O   TYR X 102      25.157  27.775  38.637  0.00  0.00           O  
ATOM   1555  CB  TYR X 102      27.099  27.672  41.339  0.00  0.00           C  
ATOM   1556  CG  TYR X 102      27.614  26.580  40.474  0.00  0.00           C  
ATOM   1557  CD1 TYR X 102      27.462  25.267  40.937  0.00  0.00           C  
ATOM   1558  CD2 TYR X 102      28.373  26.806  39.323  0.00  0.00           C  
ATOM   1559  CE1 TYR X 102      27.979  24.192  40.256  0.00  0.00           C  
ATOM   1560  CE2 TYR X 102      28.822  25.739  38.537  0.00  0.00           C  
ATOM   1561  CZ  TYR X 102      28.638  24.394  39.011  0.00  0.00           C  
ATOM   1562  OH  TYR X 102      29.221  23.324  38.347  0.00  0.00           O  
ATOM   1563  H   TYR X 102      24.623  26.275  40.699  0.00  0.00           H  
ATOM   1564  HA  TYR X 102      25.534  28.938  41.633  0.00  0.00           H  
ATOM   1565  HB2 TYR X 102      27.747  28.542  41.224  0.00  0.00           H  
ATOM   1566  HB3 TYR X 102      27.034  27.352  42.378  0.00  0.00           H  
ATOM   1567  HD1 TYR X 102      26.935  25.080  41.862  0.00  0.00           H  
ATOM   1568  HD2 TYR X 102      28.420  27.811  38.930  0.00  0.00           H  
ATOM   1569  HE1 TYR X 102      27.836  23.173  40.582  0.00  0.00           H  
ATOM   1570  HE2 TYR X 102      29.462  25.928  37.688  0.00  0.00           H  
ATOM   1571  HH  TYR X 102      29.218  22.506  38.850  0.00  0.00           H  
ATOM   1572  N   PHE X 103      26.093  29.755  39.127  0.00  0.00           N  
ATOM   1573  CA  PHE X 103      26.007  30.303  37.722  0.00  0.00           C  
ATOM   1574  C   PHE X 103      27.296  30.910  37.270  0.00  0.00           C  
ATOM   1575  O   PHE X 103      28.074  31.556  37.989  0.00  0.00           O  
ATOM   1576  CB  PHE X 103      24.896  31.378  37.597  0.00  0.00           C  
ATOM   1577  CG  PHE X 103      23.494  30.930  37.821  0.00  0.00           C  
ATOM   1578  CD1 PHE X 103      22.760  30.515  36.675  0.00  0.00           C  
ATOM   1579  CD2 PHE X 103      22.878  30.960  39.052  0.00  0.00           C  
ATOM   1580  CE1 PHE X 103      21.433  30.050  36.775  0.00  0.00           C  
ATOM   1581  CE2 PHE X 103      21.579  30.366  39.218  0.00  0.00           C  
ATOM   1582  CZ  PHE X 103      20.848  29.958  38.044  0.00  0.00           C  
ATOM   1583  H   PHE X 103      26.318  30.348  39.912  0.00  0.00           H  
ATOM   1584  HA  PHE X 103      25.648  29.531  37.041  0.00  0.00           H  
ATOM   1585  HB2 PHE X 103      25.152  32.089  38.381  0.00  0.00           H  
ATOM   1586  HB3 PHE X 103      24.927  31.946  36.667  0.00  0.00           H  
ATOM   1587  HD1 PHE X 103      23.271  30.443  35.726  0.00  0.00           H  
ATOM   1588  HD2 PHE X 103      23.444  31.320  39.898  0.00  0.00           H  
ATOM   1589  HE1 PHE X 103      20.858  29.751  35.912  0.00  0.00           H  
ATOM   1590  HE2 PHE X 103      21.150  30.402  40.208  0.00  0.00           H  
ATOM   1591  HZ  PHE X 103      19.829  29.661  38.239  0.00  0.00           H  
ATOM   1592  N   TYR X 104      27.598  30.669  35.932  0.00  0.00           N  
ATOM   1593  CA  TYR X 104      28.806  31.231  35.271  0.00  0.00           C  
ATOM   1594  C   TYR X 104      28.548  31.845  33.873  0.00  0.00           C  
ATOM   1595  O   TYR X 104      27.878  31.244  33.059  0.00  0.00           O  
ATOM   1596  CB  TYR X 104      29.874  30.099  35.165  0.00  0.00           C  
ATOM   1597  CG  TYR X 104      29.681  28.844  34.387  0.00  0.00           C  
ATOM   1598  CD1 TYR X 104      29.033  27.775  34.985  0.00  0.00           C  
ATOM   1599  CD2 TYR X 104      30.407  28.559  33.226  0.00  0.00           C  
ATOM   1600  CE1 TYR X 104      28.852  26.531  34.295  0.00  0.00           C  
ATOM   1601  CE2 TYR X 104      30.310  27.383  32.508  0.00  0.00           C  
ATOM   1602  CZ  TYR X 104      29.370  26.397  32.984  0.00  0.00           C  
ATOM   1603  OH  TYR X 104      29.125  25.297  32.288  0.00  0.00           O  
ATOM   1604  H   TYR X 104      26.956  30.080  35.422  0.00  0.00           H  
ATOM   1605  HA  TYR X 104      29.256  32.036  35.852  0.00  0.00           H  
ATOM   1606  HB2 TYR X 104      30.754  30.623  34.790  0.00  0.00           H  
ATOM   1607  HB3 TYR X 104      30.089  29.728  36.167  0.00  0.00           H  
ATOM   1608  HD1 TYR X 104      28.578  27.796  35.964  0.00  0.00           H  
ATOM   1609  HD2 TYR X 104      30.962  29.286  32.651  0.00  0.00           H  
ATOM   1610  HE1 TYR X 104      28.203  25.741  34.646  0.00  0.00           H  
ATOM   1611  HE2 TYR X 104      30.805  27.298  31.553  0.00  0.00           H  
ATOM   1612  HH  TYR X 104      28.658  24.589  32.737  0.00  0.00           H  
ATOM   1613  N   MET X 105      29.140  33.037  33.702  0.00  0.00           N  
ATOM   1614  CA  MET X 105      28.746  33.926  32.600  0.00  0.00           C  
ATOM   1615  C   MET X 105      29.461  33.650  31.235  0.00  0.00           C  
ATOM   1616  O   MET X 105      30.685  33.383  31.174  0.00  0.00           O  
ATOM   1617  CB  MET X 105      29.022  35.385  33.037  0.00  0.00           C  
ATOM   1618  CG  MET X 105      28.027  36.019  34.004  0.00  0.00           C  
ATOM   1619  SD  MET X 105      28.387  35.754  35.804  0.00  0.00           S  
ATOM   1620  CE  MET X 105      27.112  34.617  36.401  0.00  0.00           C  
ATOM   1621  H   MET X 105      29.838  33.337  34.368  0.00  0.00           H  
ATOM   1622  HA  MET X 105      27.686  33.715  32.456  0.00  0.00           H  
ATOM   1623  HB2 MET X 105      30.065  35.519  33.322  0.00  0.00           H  
ATOM   1624  HB3 MET X 105      28.934  35.944  32.104  0.00  0.00           H  
ATOM   1625  HG2 MET X 105      28.131  37.098  33.890  0.00  0.00           H  
ATOM   1626  HG3 MET X 105      27.006  35.692  33.805  0.00  0.00           H  
ATOM   1627  HE1 MET X 105      26.260  34.776  35.741  0.00  0.00           H  
ATOM   1628  HE2 MET X 105      27.595  33.639  36.390  0.00  0.00           H  
ATOM   1629  HE3 MET X 105      26.806  34.730  37.441  0.00  0.00           H  
ATOM   1630  N   ASP X 106      28.721  33.763  30.155  0.00  0.00           N  
ATOM   1631  CA  ASP X 106      29.231  33.815  28.869  0.00  0.00           C  
ATOM   1632  C   ASP X 106      29.973  35.122  28.557  0.00  0.00           C  
ATOM   1633  O   ASP X 106      30.097  36.006  29.357  0.00  0.00           O  
ATOM   1634  CB  ASP X 106      28.120  33.515  27.848  0.00  0.00           C  
ATOM   1635  CG  ASP X 106      28.649  33.124  26.468  0.00  0.00           C  
ATOM   1636  OD1 ASP X 106      28.192  33.687  25.442  0.00  0.00           O  
ATOM   1637  OD2 ASP X 106      29.559  32.260  26.309  0.00  0.00           O1-
ATOM   1638  H   ASP X 106      27.756  33.964  30.375  0.00  0.00           H  
ATOM   1639  HA  ASP X 106      30.028  33.077  28.773  0.00  0.00           H  
ATOM   1640  HB2 ASP X 106      27.490  32.668  28.122  0.00  0.00           H  
ATOM   1641  HB3 ASP X 106      27.450  34.372  27.781  0.00  0.00           H  
ATOM   1642  N   VAL X 107      30.629  35.216  27.395  0.00  0.00           N  
ATOM   1643  CA  VAL X 107      31.360  36.390  26.901  0.00  0.00           C  
ATOM   1644  C   VAL X 107      30.371  37.510  26.623  0.00  0.00           C  
ATOM   1645  O   VAL X 107      29.409  37.288  25.893  0.00  0.00           O  
ATOM   1646  CB  VAL X 107      32.145  36.092  25.592  0.00  0.00           C  
ATOM   1647  CG1 VAL X 107      32.488  37.362  24.715  0.00  0.00           C  
ATOM   1648  CG2 VAL X 107      33.420  35.303  25.937  0.00  0.00           C  
ATOM   1649  H   VAL X 107      30.414  34.501  26.715  0.00  0.00           H  
ATOM   1650  HA  VAL X 107      32.051  36.808  27.633  0.00  0.00           H  
ATOM   1651  HB  VAL X 107      31.571  35.387  24.991  0.00  0.00           H  
ATOM   1652 HG11 VAL X 107      32.712  38.192  25.386  0.00  0.00           H  
ATOM   1653 HG12 VAL X 107      33.440  37.250  24.194  0.00  0.00           H  
ATOM   1654 HG13 VAL X 107      31.704  37.665  24.021  0.00  0.00           H  
ATOM   1655 HG21 VAL X 107      33.990  34.953  25.076  0.00  0.00           H  
ATOM   1656 HG22 VAL X 107      34.108  35.895  26.541  0.00  0.00           H  
ATOM   1657 HG23 VAL X 107      33.139  34.434  26.532  0.00  0.00           H  
ATOM   1658  N   TRP X 108      30.811  38.726  26.974  0.00  0.00           N  
ATOM   1659  CA  TRP X 108      29.997  40.025  26.727  0.00  0.00           C  
ATOM   1660  C   TRP X 108      30.740  41.029  25.907  0.00  0.00           C  
ATOM   1661  O   TRP X 108      31.958  40.859  25.722  0.00  0.00           O  
ATOM   1662  CB  TRP X 108      29.538  40.586  28.077  0.00  0.00           C  
ATOM   1663  CG  TRP X 108      30.479  40.398  29.227  0.00  0.00           C  
ATOM   1664  CD1 TRP X 108      30.516  39.331  30.110  0.00  0.00           C  
ATOM   1665  CD2 TRP X 108      31.574  41.280  29.586  0.00  0.00           C  
ATOM   1666  CE2 TRP X 108      32.245  40.736  30.728  0.00  0.00           C  
ATOM   1667  CE3 TRP X 108      32.037  42.534  29.206  0.00  0.00           C  
ATOM   1668  NE1 TRP X 108      31.572  39.537  30.940  0.00  0.00           N  
ATOM   1669  CZ2 TRP X 108      33.282  41.318  31.477  0.00  0.00           C  
ATOM   1670  CZ3 TRP X 108      33.226  43.098  29.824  0.00  0.00           C  
ATOM   1671  CH2 TRP X 108      33.850  42.493  30.919  0.00  0.00           C  
ATOM   1672  H   TRP X 108      31.765  38.859  27.277  0.00  0.00           H  
ATOM   1673  HA  TRP X 108      29.100  39.787  26.155  0.00  0.00           H  
ATOM   1674  HB2 TRP X 108      29.297  41.633  27.895  0.00  0.00           H  
ATOM   1675  HB3 TRP X 108      28.606  40.041  28.230  0.00  0.00           H  
ATOM   1676  HD1 TRP X 108      29.781  38.546  30.005  0.00  0.00           H  
ATOM   1677  HE1 TRP X 108      31.688  38.928  31.738  0.00  0.00           H  
ATOM   1678  HE3 TRP X 108      31.498  43.105  28.465  0.00  0.00           H  
ATOM   1679  HZ2 TRP X 108      33.866  40.795  32.221  0.00  0.00           H  
ATOM   1680  HZ3 TRP X 108      33.625  44.007  29.400  0.00  0.00           H  
ATOM   1681  HH2 TRP X 108      34.707  42.966  31.375  0.00  0.00           H  
ATOM   1682  N   GLY X 109      30.106  42.103  25.411  0.00  0.00           N  
ATOM   1683  CA  GLY X 109      30.760  43.168  24.617  0.00  0.00           C  
ATOM   1684  C   GLY X 109      31.546  44.095  25.507  0.00  0.00           C  
ATOM   1685  O   GLY X 109      30.948  44.980  26.123  0.00  0.00           O  
ATOM   1686  H   GLY X 109      29.125  42.229  25.618  0.00  0.00           H  
ATOM   1687  HA2 GLY X 109      31.462  42.777  23.880  0.00  0.00           H  
ATOM   1688  HA3 GLY X 109      30.002  43.784  24.134  0.00  0.00           H  
ATOM   1689  N   ASN X 110      32.827  43.837  25.642  0.00  0.00           N  
ATOM   1690  CA  ASN X 110      33.703  44.946  26.202  0.00  0.00           C  
ATOM   1691  C   ASN X 110      33.908  46.080  25.183  0.00  0.00           C  
ATOM   1692  O   ASN X 110      34.268  45.741  23.982  0.00  0.00           O  
ATOM   1693  CB  ASN X 110      35.016  44.304  26.709  0.00  0.00           C  
ATOM   1694  CG  ASN X 110      35.747  45.280  27.614  0.00  0.00           C  
ATOM   1695  ND2 ASN X 110      36.526  46.128  27.063  0.00  0.00           N  
ATOM   1696  OD1 ASN X 110      35.559  45.327  28.824  0.00  0.00           O  
ATOM   1697  OXT ASN X 110      33.788  47.270  25.490  0.00  0.00           O1-
ATOM   1698  H   ASN X 110      33.261  43.076  25.140  0.00  0.00           H  
ATOM   1699  HA  ASN X 110      33.182  45.356  27.067  0.00  0.00           H  
ATOM   1700  HB2 ASN X 110      34.785  43.410  27.287  0.00  0.00           H  
ATOM   1701  HB3 ASN X 110      35.635  43.949  25.884  0.00  0.00           H  
ATOM   1702 HD21 ASN X 110      36.992  46.744  27.714  0.00  0.00           H  
ATOM   1703 HD22 ASN X 110      36.554  46.123  26.054  0.00  0.00           H  
ATOM   1704  N   ARG X 111      51.009  40.758  37.627  0.00  0.00           N  
ATOM   1705  CA  ARG X 111      49.568  40.987  37.740  0.00  0.00           C  
ATOM   1706  C   ARG X 111      49.055  40.534  39.125  0.00  0.00           C  
ATOM   1707  O   ARG X 111      49.736  39.782  39.789  0.00  0.00           O  
ATOM   1708  CB  ARG X 111      48.854  40.267  36.494  0.00  0.00           C  
ATOM   1709  CG  ARG X 111      47.510  40.966  36.212  0.00  0.00           C  
ATOM   1710  CD  ARG X 111      46.664  40.625  34.982  0.00  0.00           C  
ATOM   1711  NE  ARG X 111      45.337  41.224  34.989  0.00  0.00           N  
ATOM   1712  CZ  ARG X 111      44.690  41.911  34.052  0.00  0.00           C  
ATOM   1713  NH1 ARG X 111      43.541  42.484  34.380  0.00  0.00           N1+
ATOM   1714  NH2 ARG X 111      45.200  42.102  32.873  0.00  0.00           N  
ATOM   1715  HA  ARG X 111      49.201  42.012  37.707  0.00  0.00           H  
ATOM   1716  HB2 ARG X 111      49.458  40.445  35.605  0.00  0.00           H  
ATOM   1717  HB3 ARG X 111      48.625  39.237  36.774  0.00  0.00           H  
ATOM   1718  HG2 ARG X 111      46.937  40.763  37.117  0.00  0.00           H  
ATOM   1719  HG3 ARG X 111      47.705  42.038  36.209  0.00  0.00           H  
ATOM   1720  HD2 ARG X 111      47.217  40.993  34.119  0.00  0.00           H  
ATOM   1721  HD3 ARG X 111      46.476  39.553  34.927  0.00  0.00           H  
ATOM   1722  HE  ARG X 111      44.948  41.243  35.921  0.00  0.00           H  
ATOM   1723 HH11 ARG X 111      43.170  42.478  35.319  0.00  0.00           H  
ATOM   1724 HH12 ARG X 111      42.925  42.917  33.706  0.00  0.00           H  
ATOM   1725 HH21 ARG X 111      45.986  41.512  32.637  0.00  0.00           H  
ATOM   1726 HH22 ARG X 111      44.748  42.738  32.233  0.00  0.00           H  
ATOM   1727  H1  ARG X 111      51.403  40.839  38.553  0.00  0.00           H  
ATOM   1728  H2  ARG X 111      51.450  41.387  36.971  0.00  0.00           H  
ATOM   1729  H3  ARG X 111      51.214  39.795  37.400  0.00  0.00           H  
ATOM   1730  N   ILE X 112      47.921  41.049  39.511  0.00  0.00           N  
ATOM   1731  CA  ILE X 112      47.373  40.723  40.841  0.00  0.00           C  
ATOM   1732  C   ILE X 112      46.498  39.481  40.694  0.00  0.00           C  
ATOM   1733  O   ILE X 112      46.050  39.235  39.580  0.00  0.00           O  
ATOM   1734  CB  ILE X 112      46.654  42.021  41.454  0.00  0.00           C  
ATOM   1735  CG1 ILE X 112      47.747  42.979  42.010  0.00  0.00           C  
ATOM   1736  CG2 ILE X 112      45.620  41.681  42.452  0.00  0.00           C  
ATOM   1737  CD1 ILE X 112      47.235  44.440  42.296  0.00  0.00           C  
ATOM   1738  H   ILE X 112      47.435  41.738  38.956  0.00  0.00           H  
ATOM   1739  HA  ILE X 112      48.137  40.454  41.570  0.00  0.00           H  
ATOM   1740  HB  ILE X 112      46.143  42.529  40.636  0.00  0.00           H  
ATOM   1741 HG12 ILE X 112      48.176  42.566  42.923  0.00  0.00           H  
ATOM   1742 HG13 ILE X 112      48.567  43.188  41.324  0.00  0.00           H  
ATOM   1743 HG21 ILE X 112      44.751  41.197  42.006  0.00  0.00           H  
ATOM   1744 HG22 ILE X 112      46.113  41.172  43.279  0.00  0.00           H  
ATOM   1745 HG23 ILE X 112      45.229  42.668  42.699  0.00  0.00           H  
ATOM   1746 HD11 ILE X 112      46.930  44.946  41.379  0.00  0.00           H  
ATOM   1747 HD12 ILE X 112      46.418  44.554  43.009  0.00  0.00           H  
ATOM   1748 HD13 ILE X 112      48.067  45.087  42.575  0.00  0.00           H  
ATOM   1749  N   SER X 113      46.155  38.773  41.758  0.00  0.00           N  
ATOM   1750  CA  SER X 113      45.285  37.557  41.701  0.00  0.00           C  
ATOM   1751  C   SER X 113      44.547  37.391  43.061  0.00  0.00           C  
ATOM   1752  O   SER X 113      44.867  38.153  43.995  0.00  0.00           O  
ATOM   1753  CB  SER X 113      46.233  36.395  41.383  0.00  0.00           C  
ATOM   1754  OG  SER X 113      45.375  35.294  41.065  0.00  0.00           O  
ATOM   1755  H   SER X 113      46.605  39.048  42.620  0.00  0.00           H  
ATOM   1756  HA  SER X 113      44.605  37.592  40.851  0.00  0.00           H  
ATOM   1757  HB2 SER X 113      46.780  36.686  40.487  0.00  0.00           H  
ATOM   1758  HB3 SER X 113      46.948  36.119  42.160  0.00  0.00           H  
ATOM   1759  HG  SER X 113      45.675  34.762  40.324  0.00  0.00           H  
ATOM   1760  N   CYX X 114      43.563  36.484  43.100  0.00  0.00           N  
ATOM   1761  CA  CYX X 114      42.596  36.575  44.242  0.00  0.00           C  
ATOM   1762  C   CYX X 114      43.181  35.966  45.560  0.00  0.00           C  
ATOM   1763  O   CYX X 114      43.812  34.883  45.471  0.00  0.00           O  
ATOM   1764  CB  CYX X 114      41.435  35.674  43.938  0.00  0.00           C  
ATOM   1765  SG  CYX X 114      40.285  36.398  42.695  0.00  0.00           S  
ATOM   1766  H   CYX X 114      43.241  36.017  42.264  0.00  0.00           H  
ATOM   1767  HA  CYX X 114      42.240  37.581  44.459  0.00  0.00           H  
ATOM   1768  HB2 CYX X 114      41.769  34.720  43.534  0.00  0.00           H  
ATOM   1769  HB3 CYX X 114      40.870  35.512  44.857  0.00  0.00           H  
ATOM   1770  N   GLY X 115      43.077  36.624  46.744  0.00  0.00           N  
ATOM   1771  CA  GLY X 115      43.588  36.088  48.023  0.00  0.00           C  
ATOM   1772  C   GLY X 115      42.470  35.875  49.005  0.00  0.00           C  
ATOM   1773  O   GLY X 115      42.246  36.722  49.907  0.00  0.00           O  
ATOM   1774  H   GLY X 115      42.602  37.515  46.746  0.00  0.00           H  
ATOM   1775  HA2 GLY X 115      44.067  35.124  47.856  0.00  0.00           H  
ATOM   1776  HA3 GLY X 115      44.214  36.821  48.532  0.00  0.00           H  
ATOM   1777  N   GLU X 116      41.769  34.741  48.855  0.00  0.00           N  
ATOM   1778  CA  GLU X 116      40.738  34.460  49.860  0.00  0.00           C  
ATOM   1779  C   GLU X 116      40.728  32.894  50.063  0.00  0.00           C  
ATOM   1780  O   GLU X 116      40.597  32.189  49.070  0.00  0.00           O  
ATOM   1781  CB  GLU X 116      39.332  34.826  49.297  0.00  0.00           C  
ATOM   1782  CG  GLU X 116      39.217  36.273  48.921  0.00  0.00           C  
ATOM   1783  CD  GLU X 116      39.261  37.342  50.105  0.00  0.00           C  
ATOM   1784  OE1 GLU X 116      39.282  36.898  51.284  0.00  0.00           O  
ATOM   1785  OE2 GLU X 116      39.149  38.517  49.835  0.00  0.00           O1-
ATOM   1786  H   GLU X 116      42.065  34.062  48.168  0.00  0.00           H  
ATOM   1787  HA  GLU X 116      40.916  35.026  50.773  0.00  0.00           H  
ATOM   1788  HB2 GLU X 116      39.239  34.338  48.327  0.00  0.00           H  
ATOM   1789  HB3 GLU X 116      38.529  34.415  49.908  0.00  0.00           H  
ATOM   1790  HG2 GLU X 116      39.945  36.345  48.112  0.00  0.00           H  
ATOM   1791  HG3 GLU X 116      38.322  36.275  48.299  0.00  0.00           H  
ATOM   1792  N   LYS X 117      40.682  32.413  51.344  0.00  0.00           N  
ATOM   1793  CA  LYS X 117      40.932  31.069  51.755  0.00  0.00           C  
ATOM   1794  C   LYS X 117      39.775  30.107  51.319  0.00  0.00           C  
ATOM   1795  O   LYS X 117      38.556  30.417  51.521  0.00  0.00           O  
ATOM   1796  CB  LYS X 117      40.965  30.997  53.261  0.00  0.00           C  
ATOM   1797  CG  LYS X 117      42.266  31.503  53.808  0.00  0.00           C  
ATOM   1798  CD  LYS X 117      43.449  30.536  53.583  0.00  0.00           C  
ATOM   1799  CE  LYS X 117      44.692  30.984  54.369  0.00  0.00           C  
ATOM   1800  NZ  LYS X 117      45.799  30.041  54.241  0.00  0.00           N1+
ATOM   1801  H   LYS X 117      40.502  33.101  52.061  0.00  0.00           H  
ATOM   1802  HA  LYS X 117      41.829  30.566  51.393  0.00  0.00           H  
ATOM   1803  HB2 LYS X 117      40.103  31.544  53.642  0.00  0.00           H  
ATOM   1804  HB3 LYS X 117      40.784  29.987  53.629  0.00  0.00           H  
ATOM   1805  HG2 LYS X 117      42.585  32.478  53.439  0.00  0.00           H  
ATOM   1806  HG3 LYS X 117      42.149  31.666  54.880  0.00  0.00           H  
ATOM   1807  HD2 LYS X 117      43.241  29.516  53.902  0.00  0.00           H  
ATOM   1808  HD3 LYS X 117      43.690  30.559  52.520  0.00  0.00           H  
ATOM   1809  HE2 LYS X 117      44.993  31.979  54.042  0.00  0.00           H  
ATOM   1810  HE3 LYS X 117      44.478  31.082  55.433  0.00  0.00           H  
ATOM   1811  HZ1 LYS X 117      46.300  30.057  53.363  0.00  0.00           H  
ATOM   1812  HZ2 LYS X 117      46.477  30.163  54.979  0.00  0.00           H  
ATOM   1813  HZ3 LYS X 117      45.450  29.095  54.256  0.00  0.00           H  
ATOM   1814  N   SER X 118      40.111  28.907  50.798  0.00  0.00           N  
ATOM   1815  CA  SER X 118      39.168  27.808  50.349  0.00  0.00           C  
ATOM   1816  C   SER X 118      38.303  27.062  51.425  0.00  0.00           C  
ATOM   1817  O   SER X 118      38.270  25.853  51.465  0.00  0.00           O  
ATOM   1818  CB  SER X 118      39.917  26.746  49.530  0.00  0.00           C  
ATOM   1819  OG  SER X 118      40.838  27.243  48.589  0.00  0.00           O  
ATOM   1820  H   SER X 118      41.113  28.887  50.674  0.00  0.00           H  
ATOM   1821  HA  SER X 118      38.418  28.290  49.722  0.00  0.00           H  
ATOM   1822  HB2 SER X 118      40.471  26.066  50.177  0.00  0.00           H  
ATOM   1823  HB3 SER X 118      39.184  26.120  49.020  0.00  0.00           H  
ATOM   1824  HG  SER X 118      41.723  27.366  48.939  0.00  0.00           H  
ATOM   1825  N   LEU X 119      37.646  27.818  52.301  0.00  0.00           N  
ATOM   1826  CA  LEU X 119      36.696  27.380  53.383  0.00  0.00           C  
ATOM   1827  C   LEU X 119      35.354  26.876  52.771  0.00  0.00           C  
ATOM   1828  O   LEU X 119      34.609  27.585  52.153  0.00  0.00           O  
ATOM   1829  CB  LEU X 119      36.629  28.570  54.399  0.00  0.00           C  
ATOM   1830  CG  LEU X 119      37.935  29.083  54.989  0.00  0.00           C  
ATOM   1831  CD1 LEU X 119      37.787  30.191  55.968  0.00  0.00           C  
ATOM   1832  CD2 LEU X 119      38.733  28.029  55.794  0.00  0.00           C  
ATOM   1833  H   LEU X 119      37.763  28.817  52.217  0.00  0.00           H  
ATOM   1834  HA  LEU X 119      37.163  26.599  53.984  0.00  0.00           H  
ATOM   1835  HB2 LEU X 119      36.197  29.396  53.834  0.00  0.00           H  
ATOM   1836  HB3 LEU X 119      35.919  28.286  55.177  0.00  0.00           H  
ATOM   1837  HG  LEU X 119      38.627  29.369  54.197  0.00  0.00           H  
ATOM   1838 HD11 LEU X 119      37.155  29.831  56.781  0.00  0.00           H  
ATOM   1839 HD12 LEU X 119      38.766  30.582  56.244  0.00  0.00           H  
ATOM   1840 HD13 LEU X 119      37.269  30.987  55.433  0.00  0.00           H  
ATOM   1841 HD21 LEU X 119      39.263  27.265  55.225  0.00  0.00           H  
ATOM   1842 HD22 LEU X 119      39.622  28.443  56.270  0.00  0.00           H  
ATOM   1843 HD23 LEU X 119      38.059  27.418  56.394  0.00  0.00           H  
ATOM   1844  N   GLY X 120      35.077  25.631  53.175  0.00  0.00           N  
ATOM   1845  CA  GLY X 120      33.863  24.866  52.864  0.00  0.00           C  
ATOM   1846  C   GLY X 120      33.647  24.556  51.346  0.00  0.00           C  
ATOM   1847  O   GLY X 120      34.581  24.670  50.620  0.00  0.00           O  
ATOM   1848  H   GLY X 120      35.781  25.108  53.675  0.00  0.00           H  
ATOM   1849  HA2 GLY X 120      33.705  23.971  53.465  0.00  0.00           H  
ATOM   1850  HA3 GLY X 120      33.058  25.501  53.231  0.00  0.00           H  
ATOM   1851  N   SER X 121      32.382  24.207  50.959  0.00  0.00           N  
ATOM   1852  CA  SER X 121      32.111  23.874  49.554  0.00  0.00           C  
ATOM   1853  C   SER X 121      31.672  25.145  48.803  0.00  0.00           C  
ATOM   1854  O   SER X 121      31.027  25.993  49.470  0.00  0.00           O  
ATOM   1855  CB  SER X 121      30.978  22.860  49.561  0.00  0.00           C  
ATOM   1856  OG  SER X 121      30.495  22.560  48.261  0.00  0.00           O  
ATOM   1857  H   SER X 121      31.673  24.225  51.679  0.00  0.00           H  
ATOM   1858  HA  SER X 121      33.048  23.432  49.219  0.00  0.00           H  
ATOM   1859  HB2 SER X 121      31.356  21.985  50.091  0.00  0.00           H  
ATOM   1860  HB3 SER X 121      30.115  23.263  50.091  0.00  0.00           H  
ATOM   1861  HG  SER X 121      31.272  22.293  47.765  0.00  0.00           H  
ATOM   1862  N   ARG X 122      32.157  25.364  47.557  0.00  0.00           N  
ATOM   1863  CA  ARG X 122      31.999  26.608  46.740  0.00  0.00           C  
ATOM   1864  C   ARG X 122      32.355  26.197  45.321  0.00  0.00           C  
ATOM   1865  O   ARG X 122      32.942  25.118  45.086  0.00  0.00           O  
ATOM   1866  CB  ARG X 122      32.965  27.764  47.258  0.00  0.00           C  
ATOM   1867  CG  ARG X 122      34.411  27.391  47.687  0.00  0.00           C  
ATOM   1868  CD  ARG X 122      35.155  28.643  48.143  0.00  0.00           C  
ATOM   1869  NE  ARG X 122      34.568  29.321  49.331  0.00  0.00           N  
ATOM   1870  CZ  ARG X 122      35.180  30.422  49.890  0.00  0.00           C  
ATOM   1871  NH1 ARG X 122      36.343  30.946  49.539  0.00  0.00           N1+
ATOM   1872  NH2 ARG X 122      34.565  30.877  50.919  0.00  0.00           N  
ATOM   1873  H   ARG X 122      32.680  24.590  47.173  0.00  0.00           H  
ATOM   1874  HA  ARG X 122      31.001  27.047  46.739  0.00  0.00           H  
ATOM   1875  HB2 ARG X 122      33.152  28.485  46.463  0.00  0.00           H  
ATOM   1876  HB3 ARG X 122      32.432  28.282  48.056  0.00  0.00           H  
ATOM   1877  HG2 ARG X 122      34.479  26.668  48.500  0.00  0.00           H  
ATOM   1878  HG3 ARG X 122      34.945  26.948  46.847  0.00  0.00           H  
ATOM   1879  HD2 ARG X 122      36.207  28.391  48.284  0.00  0.00           H  
ATOM   1880  HD3 ARG X 122      35.143  29.342  47.307  0.00  0.00           H  
ATOM   1881  HE  ARG X 122      33.826  28.870  49.847  0.00  0.00           H  
ATOM   1882 HH11 ARG X 122      36.870  30.615  48.744  0.00  0.00           H  
ATOM   1883 HH12 ARG X 122      36.820  31.579  50.165  0.00  0.00           H  
ATOM   1884 HH21 ARG X 122      33.678  30.430  51.103  0.00  0.00           H  
ATOM   1885 HH22 ARG X 122      34.907  31.688  51.413  0.00  0.00           H  
ATOM   1886  N   ALA X 123      31.998  27.035  44.370  0.00  0.00           N  
ATOM   1887  CA  ALA X 123      32.108  26.894  42.965  0.00  0.00           C  
ATOM   1888  C   ALA X 123      32.765  28.127  42.440  0.00  0.00           C  
ATOM   1889  O   ALA X 123      32.138  29.200  42.442  0.00  0.00           O  
ATOM   1890  CB  ALA X 123      30.630  26.710  42.403  0.00  0.00           C  
ATOM   1891  H   ALA X 123      31.331  27.763  44.584  0.00  0.00           H  
ATOM   1892  HA  ALA X 123      32.686  25.975  42.870  0.00  0.00           H  
ATOM   1893  HB1 ALA X 123      29.941  27.373  42.926  0.00  0.00           H  
ATOM   1894  HB2 ALA X 123      30.565  27.104  41.389  0.00  0.00           H  
ATOM   1895  HB3 ALA X 123      30.312  25.667  42.395  0.00  0.00           H  
ATOM   1896  N   VAL X 124      34.056  27.960  42.090  0.00  0.00           N  
ATOM   1897  CA  VAL X 124      34.978  29.049  41.772  0.00  0.00           C  
ATOM   1898  C   VAL X 124      35.058  29.233  40.251  0.00  0.00           C  
ATOM   1899  O   VAL X 124      35.086  28.237  39.505  0.00  0.00           O  
ATOM   1900  CB  VAL X 124      36.292  28.896  42.481  0.00  0.00           C  
ATOM   1901  CG1 VAL X 124      37.428  29.895  42.029  0.00  0.00           C  
ATOM   1902  CG2 VAL X 124      36.208  29.196  43.984  0.00  0.00           C  
ATOM   1903  H   VAL X 124      34.347  26.995  42.151  0.00  0.00           H  
ATOM   1904  HA  VAL X 124      34.507  29.943  42.180  0.00  0.00           H  
ATOM   1905  HB  VAL X 124      36.689  27.897  42.296  0.00  0.00           H  
ATOM   1906 HG11 VAL X 124      37.914  29.683  41.076  0.00  0.00           H  
ATOM   1907 HG12 VAL X 124      37.173  30.950  42.124  0.00  0.00           H  
ATOM   1908 HG13 VAL X 124      38.305  29.824  42.673  0.00  0.00           H  
ATOM   1909 HG21 VAL X 124      35.665  30.132  44.113  0.00  0.00           H  
ATOM   1910 HG22 VAL X 124      35.717  28.276  44.300  0.00  0.00           H  
ATOM   1911 HG23 VAL X 124      37.131  29.065  44.549  0.00  0.00           H  
ATOM   1912  N   GLN X 125      35.069  30.438  39.721  0.00  0.00           N  
ATOM   1913  CA  GLN X 125      35.043  30.847  38.309  0.00  0.00           C  
ATOM   1914  C   GLN X 125      36.211  31.759  38.084  0.00  0.00           C  
ATOM   1915  O   GLN X 125      36.270  32.836  38.796  0.00  0.00           O  
ATOM   1916  CB  GLN X 125      33.727  31.487  37.938  0.00  0.00           C  
ATOM   1917  CG  GLN X 125      32.523  30.555  37.811  0.00  0.00           C  
ATOM   1918  CD  GLN X 125      32.040  30.003  39.165  0.00  0.00           C  
ATOM   1919  NE2 GLN X 125      31.934  30.887  40.152  0.00  0.00           N  
ATOM   1920  OE1 GLN X 125      31.953  28.791  39.328  0.00  0.00           O  
ATOM   1921  H   GLN X 125      35.072  31.217  40.363  0.00  0.00           H  
ATOM   1922  HA  GLN X 125      35.082  29.969  37.664  0.00  0.00           H  
ATOM   1923  HB2 GLN X 125      33.441  32.257  38.655  0.00  0.00           H  
ATOM   1924  HB3 GLN X 125      33.801  31.971  36.965  0.00  0.00           H  
ATOM   1925  HG2 GLN X 125      31.710  31.136  37.376  0.00  0.00           H  
ATOM   1926  HG3 GLN X 125      32.752  29.676  37.210  0.00  0.00           H  
ATOM   1927 HE21 GLN X 125      31.933  30.371  41.020  0.00  0.00           H  
ATOM   1928 HE22 GLN X 125      32.105  31.879  40.077  0.00  0.00           H  
ATOM   1929  N   TRP X 126      37.071  31.486  37.121  0.00  0.00           N  
ATOM   1930  CA  TRP X 126      38.123  32.407  36.685  0.00  0.00           C  
ATOM   1931  C   TRP X 126      37.979  32.955  35.214  0.00  0.00           C  
ATOM   1932  O   TRP X 126      37.717  32.246  34.254  0.00  0.00           O  
ATOM   1933  CB  TRP X 126      39.408  31.604  36.665  0.00  0.00           C  
ATOM   1934  CG  TRP X 126      40.087  31.259  37.944  0.00  0.00           C  
ATOM   1935  CD1 TRP X 126      40.201  30.073  38.576  0.00  0.00           C  
ATOM   1936  CD2 TRP X 126      40.727  32.205  38.831  0.00  0.00           C  
ATOM   1937  CE2 TRP X 126      41.312  31.492  39.895  0.00  0.00           C  
ATOM   1938  CE3 TRP X 126      40.812  33.639  38.802  0.00  0.00           C  
ATOM   1939  NE1 TRP X 126      41.106  30.199  39.617  0.00  0.00           N  
ATOM   1940  CZ2 TRP X 126      41.932  32.175  40.937  0.00  0.00           C  
ATOM   1941  CZ3 TRP X 126      41.459  34.313  39.849  0.00  0.00           C  
ATOM   1942  CH2 TRP X 126      42.071  33.635  40.902  0.00  0.00           C  
ATOM   1943  H   TRP X 126      36.845  30.707  36.518  0.00  0.00           H  
ATOM   1944  HA  TRP X 126      38.232  33.205  37.420  0.00  0.00           H  
ATOM   1945  HB2 TRP X 126      39.141  30.749  36.043  0.00  0.00           H  
ATOM   1946  HB3 TRP X 126      40.200  32.134  36.137  0.00  0.00           H  
ATOM   1947  HD1 TRP X 126      39.913  29.130  38.134  0.00  0.00           H  
ATOM   1948  HE1 TRP X 126      41.451  29.453  40.204  0.00  0.00           H  
ATOM   1949  HE3 TRP X 126      40.346  34.250  38.044  0.00  0.00           H  
ATOM   1950  HZ2 TRP X 126      42.417  31.596  41.709  0.00  0.00           H  
ATOM   1951  HZ3 TRP X 126      41.503  35.391  39.897  0.00  0.00           H  
ATOM   1952  HH2 TRP X 126      42.717  34.198  41.559  0.00  0.00           H  
ATOM   1953  N   TYR X 127      38.107  34.258  35.129  0.00  0.00           N  
ATOM   1954  CA  TYR X 127      37.884  35.065  33.926  0.00  0.00           C  
ATOM   1955  C   TYR X 127      39.017  36.132  33.568  0.00  0.00           C  
ATOM   1956  O   TYR X 127      39.179  37.250  34.172  0.00  0.00           O  
ATOM   1957  CB  TYR X 127      36.558  35.819  34.028  0.00  0.00           C  
ATOM   1958  CG  TYR X 127      35.264  35.136  34.494  0.00  0.00           C  
ATOM   1959  CD1 TYR X 127      34.152  34.884  33.682  0.00  0.00           C  
ATOM   1960  CD2 TYR X 127      35.188  34.771  35.905  0.00  0.00           C  
ATOM   1961  CE1 TYR X 127      32.995  34.406  34.227  0.00  0.00           C  
ATOM   1962  CE2 TYR X 127      33.918  34.381  36.489  0.00  0.00           C  
ATOM   1963  CZ  TYR X 127      32.864  34.129  35.592  0.00  0.00           C  
ATOM   1964  OH  TYR X 127      31.700  33.498  35.990  0.00  0.00           O  
ATOM   1965  H   TYR X 127      38.170  34.778  35.993  0.00  0.00           H  
ATOM   1966  HA  TYR X 127      37.852  34.365  33.091  0.00  0.00           H  
ATOM   1967  HB2 TYR X 127      36.601  36.596  34.793  0.00  0.00           H  
ATOM   1968  HB3 TYR X 127      36.409  36.319  33.072  0.00  0.00           H  
ATOM   1969  HD1 TYR X 127      34.211  35.089  32.623  0.00  0.00           H  
ATOM   1970  HD2 TYR X 127      36.017  34.939  36.576  0.00  0.00           H  
ATOM   1971  HE1 TYR X 127      32.164  34.124  33.598  0.00  0.00           H  
ATOM   1972  HE2 TYR X 127      33.697  34.379  37.546  0.00  0.00           H  
ATOM   1973  HH  TYR X 127      31.675  33.398  36.944  0.00  0.00           H  
ATOM   1974  N   GLN X 128      39.756  35.905  32.480  0.00  0.00           N  
ATOM   1975  CA  GLN X 128      40.383  36.925  31.733  0.00  0.00           C  
ATOM   1976  C   GLN X 128      39.259  37.716  30.944  0.00  0.00           C  
ATOM   1977  O   GLN X 128      39.079  37.548  29.754  0.00  0.00           O  
ATOM   1978  CB  GLN X 128      41.502  36.416  30.754  0.00  0.00           C  
ATOM   1979  CG  GLN X 128      41.176  35.246  29.759  0.00  0.00           C  
ATOM   1980  CD  GLN X 128      42.451  34.644  29.060  0.00  0.00           C  
ATOM   1981  NE2 GLN X 128      42.338  33.474  28.470  0.00  0.00           N  
ATOM   1982  OE1 GLN X 128      43.506  35.253  29.139  0.00  0.00           O  
ATOM   1983  H   GLN X 128      39.572  34.993  32.090  0.00  0.00           H  
ATOM   1984  HA  GLN X 128      40.697  37.724  32.406  0.00  0.00           H  
ATOM   1985  HB2 GLN X 128      41.952  37.291  30.285  0.00  0.00           H  
ATOM   1986  HB3 GLN X 128      42.249  36.102  31.481  0.00  0.00           H  
ATOM   1987  HG2 GLN X 128      40.607  34.505  30.320  0.00  0.00           H  
ATOM   1988  HG3 GLN X 128      40.524  35.484  28.919  0.00  0.00           H  
ATOM   1989 HE21 GLN X 128      43.110  33.091  27.945  0.00  0.00           H  
ATOM   1990 HE22 GLN X 128      41.393  33.130  28.377  0.00  0.00           H  
ATOM   1991  N   ALA X 129      38.528  38.546  31.637  0.00  0.00           N  
ATOM   1992  CA  ALA X 129      37.241  39.084  31.193  0.00  0.00           C  
ATOM   1993  C   ALA X 129      37.271  39.865  29.887  0.00  0.00           C  
ATOM   1994  O   ALA X 129      38.246  40.671  29.689  0.00  0.00           O  
ATOM   1995  CB  ALA X 129      36.710  39.890  32.468  0.00  0.00           C  
ATOM   1996  H   ALA X 129      38.757  38.629  32.617  0.00  0.00           H  
ATOM   1997  HA  ALA X 129      36.556  38.238  31.145  0.00  0.00           H  
ATOM   1998  HB1 ALA X 129      36.861  39.227  33.319  0.00  0.00           H  
ATOM   1999  HB2 ALA X 129      37.269  40.814  32.618  0.00  0.00           H  
ATOM   2000  HB3 ALA X 129      35.655  40.114  32.317  0.00  0.00           H  
ATOM   2001  N   PRO X 130      36.283  39.644  29.005  0.00  0.00           N  
ATOM   2002  CA  PRO X 130      35.031  38.845  29.195  0.00  0.00           C  
ATOM   2003  C   PRO X 130      35.065  37.304  29.173  0.00  0.00           C  
ATOM   2004  O   PRO X 130      34.074  36.622  29.451  0.00  0.00           O  
ATOM   2005  CB  PRO X 130      34.186  39.083  27.946  0.00  0.00           C  
ATOM   2006  CG  PRO X 130      34.584  40.437  27.461  0.00  0.00           C  
ATOM   2007  CD  PRO X 130      36.063  40.446  27.828  0.00  0.00           C  
ATOM   2008  HA  PRO X 130      34.463  39.223  30.045  0.00  0.00           H  
ATOM   2009  HB2 PRO X 130      34.264  38.367  27.128  0.00  0.00           H  
ATOM   2010  HB3 PRO X 130      33.142  39.219  28.231  0.00  0.00           H  
ATOM   2011  HG2 PRO X 130      34.368  40.566  26.402  0.00  0.00           H  
ATOM   2012  HG3 PRO X 130      34.144  41.248  28.042  0.00  0.00           H  
ATOM   2013  HD2 PRO X 130      36.655  39.980  27.040  0.00  0.00           H  
ATOM   2014  HD3 PRO X 130      36.420  41.474  27.904  0.00  0.00           H  
ATOM   2015  N   SER X 131      36.182  36.698  28.821  0.00  0.00           N  
ATOM   2016  CA  SER X 131      36.268  35.203  28.621  0.00  0.00           C  
ATOM   2017  C   SER X 131      36.456  34.490  29.911  0.00  0.00           C  
ATOM   2018  O   SER X 131      37.330  34.844  30.667  0.00  0.00           O  
ATOM   2019  CB  SER X 131      37.450  34.898  27.744  0.00  0.00           C  
ATOM   2020  OG  SER X 131      37.280  35.617  26.541  0.00  0.00           O  
ATOM   2021  H   SER X 131      37.040  37.209  28.665  0.00  0.00           H  
ATOM   2022  HA  SER X 131      35.442  34.829  28.015  0.00  0.00           H  
ATOM   2023  HB2 SER X 131      38.279  35.288  28.334  0.00  0.00           H  
ATOM   2024  HB3 SER X 131      37.504  33.815  27.630  0.00  0.00           H  
ATOM   2025  HG  SER X 131      37.850  36.377  26.404  0.00  0.00           H  
ATOM   2026  N   LEU X 132      35.547  33.555  30.290  0.00  0.00           N  
ATOM   2027  CA  LEU X 132      35.817  32.683  31.419  0.00  0.00           C  
ATOM   2028  C   LEU X 132      37.011  31.755  30.882  0.00  0.00           C  
ATOM   2029  O   LEU X 132      37.128  31.514  29.665  0.00  0.00           O  
ATOM   2030  CB  LEU X 132      34.481  31.847  31.691  0.00  0.00           C  
ATOM   2031  CG  LEU X 132      34.689  30.757  32.727  0.00  0.00           C  
ATOM   2032  CD1 LEU X 132      33.448  30.763  33.698  0.00  0.00           C  
ATOM   2033  CD2 LEU X 132      34.771  29.467  32.007  0.00  0.00           C  
ATOM   2034  H   LEU X 132      34.703  33.303  29.795  0.00  0.00           H  
ATOM   2035  HA  LEU X 132      36.085  33.242  32.316  0.00  0.00           H  
ATOM   2036  HB2 LEU X 132      33.777  32.594  32.057  0.00  0.00           H  
ATOM   2037  HB3 LEU X 132      34.096  31.476  30.741  0.00  0.00           H  
ATOM   2038  HG  LEU X 132      35.627  30.909  33.259  0.00  0.00           H  
ATOM   2039 HD11 LEU X 132      32.535  30.674  33.110  0.00  0.00           H  
ATOM   2040 HD12 LEU X 132      33.664  29.899  34.327  0.00  0.00           H  
ATOM   2041 HD13 LEU X 132      33.262  31.641  34.316  0.00  0.00           H  
ATOM   2042 HD21 LEU X 132      35.628  29.242  31.372  0.00  0.00           H  
ATOM   2043 HD22 LEU X 132      34.720  28.661  32.740  0.00  0.00           H  
ATOM   2044 HD23 LEU X 132      33.896  29.239  31.400  0.00  0.00           H  
ATOM   2045  N   ILE X 133      37.862  31.260  31.804  0.00  0.00           N  
ATOM   2046  CA  ILE X 133      38.868  30.161  31.647  0.00  0.00           C  
ATOM   2047  C   ILE X 133      38.401  28.876  32.384  0.00  0.00           C  
ATOM   2048  O   ILE X 133      38.594  27.766  31.905  0.00  0.00           O  
ATOM   2049  CB  ILE X 133      40.214  30.661  32.168  0.00  0.00           C  
ATOM   2050  CG1 ILE X 133      40.660  32.037  31.704  0.00  0.00           C  
ATOM   2051  CG2 ILE X 133      41.334  29.642  31.764  0.00  0.00           C  
ATOM   2052  CD1 ILE X 133      41.913  32.585  32.405  0.00  0.00           C  
ATOM   2053  H   ILE X 133      37.752  31.585  32.753  0.00  0.00           H  
ATOM   2054  HA  ILE X 133      39.057  29.883  30.610  0.00  0.00           H  
ATOM   2055  HB  ILE X 133      40.094  30.716  33.250  0.00  0.00           H  
ATOM   2056 HG12 ILE X 133      40.777  31.901  30.630  0.00  0.00           H  
ATOM   2057 HG13 ILE X 133      39.834  32.750  31.727  0.00  0.00           H  
ATOM   2058 HG21 ILE X 133      42.374  29.850  32.015  0.00  0.00           H  
ATOM   2059 HG22 ILE X 133      41.146  28.646  32.167  0.00  0.00           H  
ATOM   2060 HG23 ILE X 133      41.216  29.582  30.682  0.00  0.00           H  
ATOM   2061 HD11 ILE X 133      42.139  33.602  32.085  0.00  0.00           H  
ATOM   2062 HD12 ILE X 133      41.708  32.620  33.475  0.00  0.00           H  
ATOM   2063 HD13 ILE X 133      42.823  32.016  32.209  0.00  0.00           H  
ATOM   2064  N   ILE X 134      37.764  29.053  33.570  0.00  0.00           N  
ATOM   2065  CA  ILE X 134      37.479  27.924  34.512  0.00  0.00           C  
ATOM   2066  C   ILE X 134      36.201  28.148  35.222  0.00  0.00           C  
ATOM   2067  O   ILE X 134      35.913  29.342  35.470  0.00  0.00           O  
ATOM   2068  CB  ILE X 134      38.701  27.819  35.497  0.00  0.00           C  
ATOM   2069  CG1 ILE X 134      40.018  27.604  34.764  0.00  0.00           C  
ATOM   2070  CG2 ILE X 134      38.615  26.793  36.689  0.00  0.00           C  
ATOM   2071  CD1 ILE X 134      41.296  27.633  35.653  0.00  0.00           C  
ATOM   2072  H   ILE X 134      37.635  30.008  33.872  0.00  0.00           H  
ATOM   2073  HA  ILE X 134      37.409  27.049  33.865  0.00  0.00           H  
ATOM   2074  HB  ILE X 134      38.796  28.805  35.952  0.00  0.00           H  
ATOM   2075 HG12 ILE X 134      40.009  26.630  34.275  0.00  0.00           H  
ATOM   2076 HG13 ILE X 134      40.097  28.344  33.967  0.00  0.00           H  
ATOM   2077 HG21 ILE X 134      38.534  25.738  36.425  0.00  0.00           H  
ATOM   2078 HG22 ILE X 134      39.471  27.005  37.329  0.00  0.00           H  
ATOM   2079 HG23 ILE X 134      37.740  27.025  37.298  0.00  0.00           H  
ATOM   2080 HD11 ILE X 134      41.397  26.792  36.339  0.00  0.00           H  
ATOM   2081 HD12 ILE X 134      42.173  27.496  35.021  0.00  0.00           H  
ATOM   2082 HD13 ILE X 134      41.406  28.531  36.262  0.00  0.00           H  
ATOM   2083  N   TYR X 135      35.438  27.105  35.427  0.00  0.00           N  
ATOM   2084  CA  TYR X 135      34.233  26.923  36.228  0.00  0.00           C  
ATOM   2085  C   TYR X 135      34.275  25.814  37.287  0.00  0.00           C  
ATOM   2086  O   TYR X 135      35.148  24.917  37.164  0.00  0.00           O  
ATOM   2087  CB  TYR X 135      33.043  27.019  35.334  0.00  0.00           C  
ATOM   2088  CG  TYR X 135      32.629  25.731  34.646  0.00  0.00           C  
ATOM   2089  CD1 TYR X 135      33.115  25.436  33.353  0.00  0.00           C  
ATOM   2090  CD2 TYR X 135      31.691  24.810  35.294  0.00  0.00           C  
ATOM   2091  CE1 TYR X 135      32.738  24.230  32.709  0.00  0.00           C  
ATOM   2092  CE2 TYR X 135      31.337  23.630  34.624  0.00  0.00           C  
ATOM   2093  CZ  TYR X 135      31.878  23.328  33.320  0.00  0.00           C  
ATOM   2094  OH  TYR X 135      31.642  22.113  32.695  0.00  0.00           O  
ATOM   2095  H   TYR X 135      35.773  26.232  35.047  0.00  0.00           H  
ATOM   2096  HA  TYR X 135      34.211  27.862  36.780  0.00  0.00           H  
ATOM   2097  HB2 TYR X 135      32.211  27.333  35.965  0.00  0.00           H  
ATOM   2098  HB3 TYR X 135      33.210  27.718  34.515  0.00  0.00           H  
ATOM   2099  HD1 TYR X 135      33.894  26.070  32.955  0.00  0.00           H  
ATOM   2100  HD2 TYR X 135      31.255  25.148  36.223  0.00  0.00           H  
ATOM   2101  HE1 TYR X 135      33.321  23.921  31.854  0.00  0.00           H  
ATOM   2102  HE2 TYR X 135      30.707  22.865  35.053  0.00  0.00           H  
ATOM   2103  HH  TYR X 135      30.788  21.711  32.876  0.00  0.00           H  
ATOM   2104  N   ASN X 136      33.417  25.889  38.325  0.00  0.00           N  
ATOM   2105  CA  ASN X 136      33.275  24.800  39.300  0.00  0.00           C  
ATOM   2106  C   ASN X 136      34.722  24.449  39.834  0.00  0.00           C  
ATOM   2107  O   ASN X 136      34.993  23.261  40.033  0.00  0.00           O  
ATOM   2108  CB  ASN X 136      32.494  23.599  38.710  0.00  0.00           C  
ATOM   2109  CG  ASN X 136      32.297  22.425  39.715  0.00  0.00           C  
ATOM   2110  ND2 ASN X 136      32.650  21.247  39.222  0.00  0.00           N  
ATOM   2111  OD1 ASN X 136      31.550  22.547  40.709  0.00  0.00           O  
ATOM   2112  H   ASN X 136      32.786  26.672  38.414  0.00  0.00           H  
ATOM   2113  HA  ASN X 136      32.801  25.239  40.178  0.00  0.00           H  
ATOM   2114  HB2 ASN X 136      31.554  23.999  38.330  0.00  0.00           H  
ATOM   2115  HB3 ASN X 136      33.119  23.273  37.878  0.00  0.00           H  
ATOM   2116 HD21 ASN X 136      32.600  20.453  39.845  0.00  0.00           H  
ATOM   2117 HD22 ASN X 136      32.954  21.148  38.265  0.00  0.00           H  
ATOM   2118  N   ASN X 137      35.716  25.434  40.031  0.00  0.00           N  
ATOM   2119  CA  ASN X 137      37.047  25.305  40.647  0.00  0.00           C  
ATOM   2120  C   ASN X 137      37.983  24.605  39.618  0.00  0.00           C  
ATOM   2121  O   ASN X 137      39.164  24.827  39.769  0.00  0.00           O  
ATOM   2122  CB  ASN X 137      37.053  24.540  41.985  0.00  0.00           C  
ATOM   2123  CG  ASN X 137      35.872  24.716  42.900  0.00  0.00           C  
ATOM   2124  ND2 ASN X 137      35.159  23.703  43.219  0.00  0.00           N  
ATOM   2125  OD1 ASN X 137      35.498  25.776  43.297  0.00  0.00           O  
ATOM   2126  H   ASN X 137      35.450  26.387  39.837  0.00  0.00           H  
ATOM   2127  HA  ASN X 137      37.473  26.281  40.872  0.00  0.00           H  
ATOM   2128  HB2 ASN X 137      37.061  23.485  41.708  0.00  0.00           H  
ATOM   2129  HB3 ASN X 137      37.973  24.803  42.507  0.00  0.00           H  
ATOM   2130 HD21 ASN X 137      34.363  23.763  43.838  0.00  0.00           H  
ATOM   2131 HD22 ASN X 137      35.529  22.811  42.923  0.00  0.00           H  
ATOM   2132  N   GLN X 138      37.461  23.729  38.753  0.00  0.00           N  
ATOM   2133  CA  GLN X 138      38.295  22.769  37.998  0.00  0.00           C  
ATOM   2134  C   GLN X 138      37.852  22.546  36.512  0.00  0.00           C  
ATOM   2135  O   GLN X 138      38.641  22.228  35.592  0.00  0.00           O  
ATOM   2136  CB  GLN X 138      38.245  21.472  38.843  0.00  0.00           C  
ATOM   2137  CG  GLN X 138      39.046  20.231  38.360  0.00  0.00           C  
ATOM   2138  CD  GLN X 138      40.565  20.445  38.515  0.00  0.00           C  
ATOM   2139  NE2 GLN X 138      41.306  20.078  37.496  0.00  0.00           N  
ATOM   2140  OE1 GLN X 138      41.039  21.100  39.468  0.00  0.00           O  
ATOM   2141  H   GLN X 138      36.502  23.423  38.846  0.00  0.00           H  
ATOM   2142  HA  GLN X 138      39.321  23.125  37.917  0.00  0.00           H  
ATOM   2143  HB2 GLN X 138      38.624  21.744  39.829  0.00  0.00           H  
ATOM   2144  HB3 GLN X 138      37.200  21.179  38.946  0.00  0.00           H  
ATOM   2145  HG2 GLN X 138      38.618  19.478  39.023  0.00  0.00           H  
ATOM   2146  HG3 GLN X 138      38.819  19.937  37.335  0.00  0.00           H  
ATOM   2147 HE21 GLN X 138      42.297  20.272  37.499  0.00  0.00           H  
ATOM   2148 HE22 GLN X 138      40.984  19.599  36.666  0.00  0.00           H  
ATOM   2149  N   ASP X 139      36.584  22.643  36.225  0.00  0.00           N  
ATOM   2150  CA  ASP X 139      36.046  22.479  34.893  0.00  0.00           C  
ATOM   2151  C   ASP X 139      36.298  23.662  33.995  0.00  0.00           C  
ATOM   2152  O   ASP X 139      36.426  24.827  34.444  0.00  0.00           O  
ATOM   2153  CB  ASP X 139      34.555  22.218  35.048  0.00  0.00           C  
ATOM   2154  CG  ASP X 139      34.155  21.009  35.865  0.00  0.00           C  
ATOM   2155  OD1 ASP X 139      34.907  20.058  36.052  0.00  0.00           O  
ATOM   2156  OD2 ASP X 139      33.019  20.901  36.335  0.00  0.00           O1-
ATOM   2157  H   ASP X 139      35.936  23.177  36.787  0.00  0.00           H  
ATOM   2158  HA  ASP X 139      36.527  21.585  34.497  0.00  0.00           H  
ATOM   2159  HB2 ASP X 139      33.942  23.074  35.326  0.00  0.00           H  
ATOM   2160  HB3 ASP X 139      34.229  22.007  34.029  0.00  0.00           H  
ATOM   2161  N   ARG X 140      36.245  23.421  32.660  0.00  0.00           N  
ATOM   2162  CA  ARG X 140      36.813  24.303  31.652  0.00  0.00           C  
ATOM   2163  C   ARG X 140      36.101  24.172  30.367  0.00  0.00           C  
ATOM   2164  O   ARG X 140      36.097  23.047  29.901  0.00  0.00           O  
ATOM   2165  CB  ARG X 140      38.361  24.220  31.567  0.00  0.00           C  
ATOM   2166  CG  ARG X 140      38.987  23.040  30.791  0.00  0.00           C  
ATOM   2167  CD  ARG X 140      40.537  23.169  30.734  0.00  0.00           C  
ATOM   2168  NE  ARG X 140      41.183  22.249  29.821  0.00  0.00           N  
ATOM   2169  CZ  ARG X 140      42.480  21.947  29.735  0.00  0.00           C  
ATOM   2170  NH1 ARG X 140      43.348  22.679  30.348  0.00  0.00           N1+
ATOM   2171  NH2 ARG X 140      42.879  21.044  28.916  0.00  0.00           N  
ATOM   2172  H   ARG X 140      36.089  22.440  32.479  0.00  0.00           H  
ATOM   2173  HA  ARG X 140      36.592  25.303  32.024  0.00  0.00           H  
ATOM   2174  HB2 ARG X 140      38.536  25.219  31.168  0.00  0.00           H  
ATOM   2175  HB3 ARG X 140      38.701  24.138  32.600  0.00  0.00           H  
ATOM   2176  HG2 ARG X 140      38.749  22.049  31.179  0.00  0.00           H  
ATOM   2177  HG3 ARG X 140      38.594  23.073  29.774  0.00  0.00           H  
ATOM   2178  HD2 ARG X 140      40.737  24.225  30.557  0.00  0.00           H  
ATOM   2179  HD3 ARG X 140      40.947  22.983  31.727  0.00  0.00           H  
ATOM   2180  HE  ARG X 140      40.542  21.845  29.153  0.00  0.00           H  
ATOM   2181 HH11 ARG X 140      42.978  23.317  31.038  0.00  0.00           H  
ATOM   2182 HH12 ARG X 140      44.333  22.461  30.302  0.00  0.00           H  
ATOM   2183 HH21 ARG X 140      42.203  20.431  28.485  0.00  0.00           H  
ATOM   2184 HH22 ARG X 140      43.856  20.971  28.673  0.00  0.00           H  
ATOM   2185  N   PRO X 141      35.662  25.272  29.697  0.00  0.00           N  
ATOM   2186  CA  PRO X 141      35.368  25.243  28.267  0.00  0.00           C  
ATOM   2187  C   PRO X 141      36.470  24.637  27.409  0.00  0.00           C  
ATOM   2188  O   PRO X 141      37.653  24.731  27.702  0.00  0.00           O  
ATOM   2189  CB  PRO X 141      35.154  26.676  27.836  0.00  0.00           C  
ATOM   2190  CG  PRO X 141      34.916  27.470  29.092  0.00  0.00           C  
ATOM   2191  CD  PRO X 141      35.759  26.685  30.084  0.00  0.00           C  
ATOM   2192  HA  PRO X 141      34.465  24.672  28.046  0.00  0.00           H  
ATOM   2193  HB2 PRO X 141      36.033  27.077  27.333  0.00  0.00           H  
ATOM   2194  HB3 PRO X 141      34.248  26.764  27.235  0.00  0.00           H  
ATOM   2195  HG2 PRO X 141      35.304  28.479  28.955  0.00  0.00           H  
ATOM   2196  HG3 PRO X 141      33.860  27.429  29.362  0.00  0.00           H  
ATOM   2197  HD2 PRO X 141      36.807  26.972  30.167  0.00  0.00           H  
ATOM   2198  HD3 PRO X 141      35.262  26.825  31.044  0.00  0.00           H  
ATOM   2199  N   SER X 142      36.050  23.965  26.306  0.00  0.00           N  
ATOM   2200  CA  SER X 142      36.991  23.541  25.145  0.00  0.00           C  
ATOM   2201  C   SER X 142      37.966  24.610  24.681  0.00  0.00           C  
ATOM   2202  O   SER X 142      37.570  25.796  24.536  0.00  0.00           O  
ATOM   2203  CB  SER X 142      36.286  22.898  24.004  0.00  0.00           C  
ATOM   2204  OG  SER X 142      37.094  22.045  23.242  0.00  0.00           O  
ATOM   2205  H   SER X 142      35.084  24.070  26.028  0.00  0.00           H  
ATOM   2206  HA  SER X 142      37.639  22.796  25.608  0.00  0.00           H  
ATOM   2207  HB2 SER X 142      35.312  22.530  24.325  0.00  0.00           H  
ATOM   2208  HB3 SER X 142      36.024  23.727  23.346  0.00  0.00           H  
ATOM   2209  HG  SER X 142      37.085  21.167  23.629  0.00  0.00           H  
ATOM   2210  N   GLY X 143      39.176  24.132  24.358  0.00  0.00           N  
ATOM   2211  CA  GLY X 143      40.092  25.003  23.625  0.00  0.00           C  
ATOM   2212  C   GLY X 143      40.785  25.952  24.477  0.00  0.00           C  
ATOM   2213  O   GLY X 143      41.701  26.614  23.999  0.00  0.00           O  
ATOM   2214  H   GLY X 143      39.376  23.175  24.609  0.00  0.00           H  
ATOM   2215  HA2 GLY X 143      40.840  24.408  23.101  0.00  0.00           H  
ATOM   2216  HA3 GLY X 143      39.462  25.534  22.910  0.00  0.00           H  
ATOM   2217  N   ILE X 144      40.465  26.075  25.765  0.00  0.00           N  
ATOM   2218  CA  ILE X 144      41.294  26.756  26.811  0.00  0.00           C  
ATOM   2219  C   ILE X 144      42.700  26.109  26.915  0.00  0.00           C  
ATOM   2220  O   ILE X 144      42.820  24.899  27.198  0.00  0.00           O  
ATOM   2221  CB  ILE X 144      40.590  26.827  28.211  0.00  0.00           C  
ATOM   2222  CG1 ILE X 144      39.388  27.852  28.168  0.00  0.00           C  
ATOM   2223  CG2 ILE X 144      41.496  27.325  29.317  0.00  0.00           C  
ATOM   2224  CD1 ILE X 144      39.683  29.204  27.610  0.00  0.00           C  
ATOM   2225  H   ILE X 144      39.772  25.456  26.162  0.00  0.00           H  
ATOM   2226  HA  ILE X 144      41.460  27.804  26.559  0.00  0.00           H  
ATOM   2227  HB  ILE X 144      40.240  25.832  28.492  0.00  0.00           H  
ATOM   2228 HG12 ILE X 144      38.663  27.293  27.575  0.00  0.00           H  
ATOM   2229 HG13 ILE X 144      38.924  27.890  29.153  0.00  0.00           H  
ATOM   2230 HG21 ILE X 144      42.108  26.489  29.656  0.00  0.00           H  
ATOM   2231 HG22 ILE X 144      42.190  28.090  28.970  0.00  0.00           H  
ATOM   2232 HG23 ILE X 144      40.913  27.576  30.203  0.00  0.00           H  
ATOM   2233 HD11 ILE X 144      39.855  29.199  26.533  0.00  0.00           H  
ATOM   2234 HD12 ILE X 144      38.749  29.754  27.725  0.00  0.00           H  
ATOM   2235 HD13 ILE X 144      40.333  29.726  28.312  0.00  0.00           H  
ATOM   2236  N   PRO X 145      43.770  26.905  26.823  0.00  0.00           N  
ATOM   2237  CA  PRO X 145      45.131  26.493  27.205  0.00  0.00           C  
ATOM   2238  C   PRO X 145      45.315  25.764  28.594  0.00  0.00           C  
ATOM   2239  O   PRO X 145      44.591  26.011  29.587  0.00  0.00           O  
ATOM   2240  CB  PRO X 145      45.865  27.899  27.291  0.00  0.00           C  
ATOM   2241  CG  PRO X 145      45.229  28.735  26.303  0.00  0.00           C  
ATOM   2242  CD  PRO X 145      43.794  28.333  26.502  0.00  0.00           C  
ATOM   2243  HA  PRO X 145      45.536  25.934  26.362  0.00  0.00           H  
ATOM   2244  HB2 PRO X 145      45.660  28.291  28.288  0.00  0.00           H  
ATOM   2245  HB3 PRO X 145      46.928  27.758  27.097  0.00  0.00           H  
ATOM   2246  HG2 PRO X 145      45.379  29.780  26.576  0.00  0.00           H  
ATOM   2247  HG3 PRO X 145      45.658  28.383  25.366  0.00  0.00           H  
ATOM   2248  HD2 PRO X 145      43.489  28.822  27.427  0.00  0.00           H  
ATOM   2249  HD3 PRO X 145      43.147  28.551  25.651  0.00  0.00           H  
ATOM   2250  N   GLU X 146      46.361  24.979  28.685  0.00  0.00           N  
ATOM   2251  CA  GLU X 146      46.827  24.312  29.894  0.00  0.00           C  
ATOM   2252  C   GLU X 146      47.393  25.286  30.969  0.00  0.00           C  
ATOM   2253  O   GLU X 146      48.596  25.575  30.972  0.00  0.00           O  
ATOM   2254  CB  GLU X 146      47.978  23.300  29.590  0.00  0.00           C  
ATOM   2255  CG  GLU X 146      47.662  21.998  28.808  0.00  0.00           C  
ATOM   2256  CD  GLU X 146      46.287  21.505  28.810  0.00  0.00           C  
ATOM   2257  OE1 GLU X 146      45.705  21.404  29.887  0.00  0.00           O  
ATOM   2258  OE2 GLU X 146      45.800  21.174  27.733  0.00  0.00           O1-
ATOM   2259  H   GLU X 146      46.817  24.867  27.790  0.00  0.00           H  
ATOM   2260  HA  GLU X 146      46.066  23.734  30.418  0.00  0.00           H  
ATOM   2261  HB2 GLU X 146      48.699  23.857  28.992  0.00  0.00           H  
ATOM   2262  HB3 GLU X 146      48.460  23.025  30.528  0.00  0.00           H  
ATOM   2263  HG2 GLU X 146      48.048  22.293  27.832  0.00  0.00           H  
ATOM   2264  HG3 GLU X 146      48.340  21.279  29.268  0.00  0.00           H  
ATOM   2265  N   PHE X 147      46.555  25.816  31.919  0.00  0.00           N  
ATOM   2266  CA  PHE X 147      46.964  26.523  33.089  0.00  0.00           C  
ATOM   2267  C   PHE X 147      45.886  26.293  34.193  0.00  0.00           C  
ATOM   2268  O   PHE X 147      44.793  25.775  33.990  0.00  0.00           O  
ATOM   2269  CB  PHE X 147      46.947  28.090  32.905  0.00  0.00           C  
ATOM   2270  CG  PHE X 147      47.879  28.655  31.852  0.00  0.00           C  
ATOM   2271  CD1 PHE X 147      49.251  28.749  32.168  0.00  0.00           C  
ATOM   2272  CD2 PHE X 147      47.364  29.276  30.660  0.00  0.00           C  
ATOM   2273  CE1 PHE X 147      50.062  29.352  31.159  0.00  0.00           C  
ATOM   2274  CE2 PHE X 147      48.250  29.804  29.691  0.00  0.00           C  
ATOM   2275  CZ  PHE X 147      49.599  29.856  29.970  0.00  0.00           C  
ATOM   2276  H   PHE X 147      45.594  25.532  31.797  0.00  0.00           H  
ATOM   2277  HA  PHE X 147      47.957  26.199  33.402  0.00  0.00           H  
ATOM   2278  HB2 PHE X 147      45.952  28.500  32.729  0.00  0.00           H  
ATOM   2279  HB3 PHE X 147      47.189  28.542  33.867  0.00  0.00           H  
ATOM   2280  HD1 PHE X 147      49.748  28.185  32.944  0.00  0.00           H  
ATOM   2281  HD2 PHE X 147      46.302  29.262  30.464  0.00  0.00           H  
ATOM   2282  HE1 PHE X 147      51.113  29.461  31.385  0.00  0.00           H  
ATOM   2283  HE2 PHE X 147      47.824  30.179  28.772  0.00  0.00           H  
ATOM   2284  HZ  PHE X 147      50.306  30.219  29.239  0.00  0.00           H  
ATOM   2285  N   SER X 148      46.227  26.723  35.460  0.00  0.00           N  
ATOM   2286  CA  SER X 148      45.496  26.521  36.670  0.00  0.00           C  
ATOM   2287  C   SER X 148      45.860  27.427  37.860  0.00  0.00           C  
ATOM   2288  O   SER X 148      46.952  28.024  37.811  0.00  0.00           O  
ATOM   2289  CB  SER X 148      45.651  25.060  37.190  0.00  0.00           C  
ATOM   2290  OG  SER X 148      47.032  24.687  37.180  0.00  0.00           O  
ATOM   2291  H   SER X 148      47.157  27.091  35.602  0.00  0.00           H  
ATOM   2292  HA  SER X 148      44.430  26.660  36.494  0.00  0.00           H  
ATOM   2293  HB2 SER X 148      45.197  25.038  38.181  0.00  0.00           H  
ATOM   2294  HB3 SER X 148      45.072  24.356  36.592  0.00  0.00           H  
ATOM   2295  HG  SER X 148      47.232  24.244  36.352  0.00  0.00           H  
ATOM   2296  N   GLY X 149      45.094  27.389  38.911  0.00  0.00           N  
ATOM   2297  CA  GLY X 149      45.468  28.009  40.184  0.00  0.00           C  
ATOM   2298  C   GLY X 149      44.279  28.224  41.127  0.00  0.00           C  
ATOM   2299  O   GLY X 149      43.204  28.623  40.678  0.00  0.00           O  
ATOM   2300  H   GLY X 149      44.302  26.763  38.895  0.00  0.00           H  
ATOM   2301  HA2 GLY X 149      46.180  27.293  40.592  0.00  0.00           H  
ATOM   2302  HA3 GLY X 149      45.968  28.956  39.980  0.00  0.00           H  
ATOM   2303  N   SER X 150      44.439  28.026  42.473  0.00  0.00           N  
ATOM   2304  CA  SER X 150      43.451  28.296  43.538  0.00  0.00           C  
ATOM   2305  C   SER X 150      43.667  29.731  44.070  0.00  0.00           C  
ATOM   2306  O   SER X 150      44.846  30.164  44.218  0.00  0.00           O  
ATOM   2307  CB  SER X 150      43.835  27.272  44.719  0.00  0.00           C  
ATOM   2308  OG  SER X 150      42.913  27.574  45.642  0.00  0.00           O  
ATOM   2309  H   SER X 150      45.336  27.649  42.746  0.00  0.00           H  
ATOM   2310  HA  SER X 150      42.459  28.116  43.122  0.00  0.00           H  
ATOM   2311  HB2 SER X 150      43.847  26.256  44.326  0.00  0.00           H  
ATOM   2312  HB3 SER X 150      44.808  27.557  45.121  0.00  0.00           H  
ATOM   2313  HG  SER X 150      43.277  27.637  46.528  0.00  0.00           H  
ATOM   2314  N   PRO X 151      42.573  30.439  44.419  0.00  0.00           N  
ATOM   2315  CA  PRO X 151      42.578  31.688  45.188  0.00  0.00           C  
ATOM   2316  C   PRO X 151      43.293  31.621  46.591  0.00  0.00           C  
ATOM   2317  O   PRO X 151      43.012  32.597  47.376  0.00  0.00           O  
ATOM   2318  CB  PRO X 151      41.070  32.170  45.282  0.00  0.00           C  
ATOM   2319  CG  PRO X 151      40.342  31.430  44.204  0.00  0.00           C  
ATOM   2320  CD  PRO X 151      41.150  30.026  44.319  0.00  0.00           C  
ATOM   2321  HA  PRO X 151      43.103  32.380  44.528  0.00  0.00           H  
ATOM   2322  HB2 PRO X 151      40.642  31.887  46.244  0.00  0.00           H  
ATOM   2323  HB3 PRO X 151      40.902  33.243  45.180  0.00  0.00           H  
ATOM   2324  HG2 PRO X 151      39.269  31.327  44.364  0.00  0.00           H  
ATOM   2325  HG3 PRO X 151      40.411  31.884  43.216  0.00  0.00           H  
ATOM   2326  HD2 PRO X 151      40.668  29.547  45.171  0.00  0.00           H  
ATOM   2327  HD3 PRO X 151      40.999  29.504  43.374  0.00  0.00           H  
ATOM   2328  N   ASP X 152      44.097  30.629  46.960  0.00  0.00           N  
ATOM   2329  CA  ASP X 152      44.758  30.590  48.292  0.00  0.00           C  
ATOM   2330  C   ASP X 152      46.099  29.867  48.229  0.00  0.00           C  
ATOM   2331  O   ASP X 152      46.504  29.400  49.265  0.00  0.00           O  
ATOM   2332  CB  ASP X 152      43.791  29.896  49.226  0.00  0.00           C  
ATOM   2333  CG  ASP X 152      43.673  28.353  49.031  0.00  0.00           C  
ATOM   2334  OD1 ASP X 152      44.137  27.758  48.052  0.00  0.00           O  
ATOM   2335  OD2 ASP X 152      43.028  27.789  49.906  0.00  0.00           O1-
ATOM   2336  H   ASP X 152      44.369  29.909  46.307  0.00  0.00           H  
ATOM   2337  HA  ASP X 152      45.023  31.589  48.637  0.00  0.00           H  
ATOM   2338  HB2 ASP X 152      44.185  29.953  50.241  0.00  0.00           H  
ATOM   2339  HB3 ASP X 152      42.890  30.494  49.092  0.00  0.00           H  
ATOM   2340  N   SER X 153      46.750  29.693  47.107  0.00  0.00           N  
ATOM   2341  CA  SER X 153      47.782  28.715  46.893  0.00  0.00           C  
ATOM   2342  C   SER X 153      48.523  29.093  45.680  0.00  0.00           C  
ATOM   2343  O   SER X 153      47.977  28.856  44.615  0.00  0.00           O  
ATOM   2344  CB  SER X 153      47.249  27.285  46.583  0.00  0.00           C  
ATOM   2345  OG  SER X 153      46.421  26.768  47.595  0.00  0.00           O  
ATOM   2346  H   SER X 153      46.536  30.342  46.362  0.00  0.00           H  
ATOM   2347  HA  SER X 153      48.550  28.548  47.650  0.00  0.00           H  
ATOM   2348  HB2 SER X 153      46.577  27.251  45.726  0.00  0.00           H  
ATOM   2349  HB3 SER X 153      48.033  26.558  46.365  0.00  0.00           H  
ATOM   2350  HG  SER X 153      45.615  27.286  47.637  0.00  0.00           H  
ATOM   2351  N   PRO X 154      49.733  29.706  45.727  0.00  0.00           N  
ATOM   2352  CA  PRO X 154      50.304  30.298  46.924  0.00  0.00           C  
ATOM   2353  C   PRO X 154      49.358  31.428  47.482  0.00  0.00           C  
ATOM   2354  O   PRO X 154      48.712  32.092  46.638  0.00  0.00           O  
ATOM   2355  CB  PRO X 154      51.686  30.973  46.469  0.00  0.00           C  
ATOM   2356  CG  PRO X 154      51.794  30.666  44.929  0.00  0.00           C  
ATOM   2357  CD  PRO X 154      50.419  30.137  44.526  0.00  0.00           C  
ATOM   2358  HA  PRO X 154      50.342  29.624  47.780  0.00  0.00           H  
ATOM   2359  HB2 PRO X 154      51.709  32.050  46.637  0.00  0.00           H  
ATOM   2360  HB3 PRO X 154      52.463  30.451  47.027  0.00  0.00           H  
ATOM   2361  HG2 PRO X 154      52.117  31.569  44.411  0.00  0.00           H  
ATOM   2362  HG3 PRO X 154      52.454  29.824  44.719  0.00  0.00           H  
ATOM   2363  HD2 PRO X 154      50.018  31.017  44.022  0.00  0.00           H  
ATOM   2364  HD3 PRO X 154      50.498  29.364  43.762  0.00  0.00           H  
ATOM   2365  N   PHE X 155      49.406  31.686  48.791  0.00  0.00           N  
ATOM   2366  CA  PHE X 155      48.573  32.647  49.382  0.00  0.00           C  
ATOM   2367  C   PHE X 155      48.775  34.122  48.946  0.00  0.00           C  
ATOM   2368  O   PHE X 155      49.892  34.627  49.147  0.00  0.00           O  
ATOM   2369  CB  PHE X 155      48.481  32.522  50.954  0.00  0.00           C  
ATOM   2370  CG  PHE X 155      47.241  33.247  51.399  0.00  0.00           C  
ATOM   2371  CD1 PHE X 155      47.237  34.502  52.089  0.00  0.00           C  
ATOM   2372  CD2 PHE X 155      46.021  32.571  51.179  0.00  0.00           C  
ATOM   2373  CE1 PHE X 155      45.999  35.043  52.531  0.00  0.00           C  
ATOM   2374  CE2 PHE X 155      44.799  33.209  51.423  0.00  0.00           C  
ATOM   2375  CZ  PHE X 155      44.756  34.376  52.270  0.00  0.00           C  
ATOM   2376  H   PHE X 155      50.029  31.232  49.443  0.00  0.00           H  
ATOM   2377  HA  PHE X 155      47.586  32.474  48.955  0.00  0.00           H  
ATOM   2378  HB2 PHE X 155      48.311  31.455  51.099  0.00  0.00           H  
ATOM   2379  HB3 PHE X 155      49.370  32.802  51.519  0.00  0.00           H  
ATOM   2380  HD1 PHE X 155      48.119  35.104  52.245  0.00  0.00           H  
ATOM   2381  HD2 PHE X 155      46.046  31.616  50.673  0.00  0.00           H  
ATOM   2382  HE1 PHE X 155      45.991  35.968  53.090  0.00  0.00           H  
ATOM   2383  HE2 PHE X 155      43.892  32.691  51.148  0.00  0.00           H  
ATOM   2384  HZ  PHE X 155      43.852  34.841  52.632  0.00  0.00           H  
ATOM   2385  N   GLY X 156      47.756  34.764  48.380  0.00  0.00           N  
ATOM   2386  CA  GLY X 156      47.940  36.013  47.767  0.00  0.00           C  
ATOM   2387  C   GLY X 156      48.797  36.066  46.512  0.00  0.00           C  
ATOM   2388  O   GLY X 156      48.946  37.181  46.049  0.00  0.00           O  
ATOM   2389  H   GLY X 156      46.798  34.452  48.311  0.00  0.00           H  
ATOM   2390  HA2 GLY X 156      46.955  36.449  47.600  0.00  0.00           H  
ATOM   2391  HA3 GLY X 156      48.404  36.640  48.530  0.00  0.00           H  
ATOM   2392  N   THR X 157      49.421  34.960  46.069  0.00  0.00           N  
ATOM   2393  CA  THR X 157      50.332  35.000  44.935  0.00  0.00           C  
ATOM   2394  C   THR X 157      49.960  33.947  43.865  0.00  0.00           C  
ATOM   2395  O   THR X 157      50.767  33.280  43.254  0.00  0.00           O  
ATOM   2396  CB  THR X 157      51.812  34.806  45.386  0.00  0.00           C  
ATOM   2397  CG2 THR X 157      52.777  35.481  44.458  0.00  0.00           C  
ATOM   2398  OG1 THR X 157      52.024  35.356  46.684  0.00  0.00           O  
ATOM   2399  H   THR X 157      49.309  34.086  46.561  0.00  0.00           H  
ATOM   2400  HA  THR X 157      50.266  35.955  44.414  0.00  0.00           H  
ATOM   2401  HB  THR X 157      52.113  33.760  45.458  0.00  0.00           H  
ATOM   2402  HG1 THR X 157      51.495  36.156  46.697  0.00  0.00           H  
ATOM   2403 HG21 THR X 157      52.297  36.380  44.073  0.00  0.00           H  
ATOM   2404 HG22 THR X 157      53.720  35.626  44.986  0.00  0.00           H  
ATOM   2405 HG23 THR X 157      52.887  34.774  43.636  0.00  0.00           H  
ATOM   2406  N   THR X 158      48.644  33.850  43.739  0.00  0.00           N  
ATOM   2407  CA  THR X 158      47.848  32.909  42.946  0.00  0.00           C  
ATOM   2408  C   THR X 158      48.238  33.273  41.462  0.00  0.00           C  
ATOM   2409  O   THR X 158      48.626  34.390  41.124  0.00  0.00           O  
ATOM   2410  CB  THR X 158      46.355  33.071  43.315  0.00  0.00           C  
ATOM   2411  CG2 THR X 158      45.383  32.437  42.315  0.00  0.00           C  
ATOM   2412  OG1 THR X 158      46.290  32.291  44.537  0.00  0.00           O  
ATOM   2413  H   THR X 158      48.086  34.450  44.330  0.00  0.00           H  
ATOM   2414  HA  THR X 158      48.233  31.907  43.133  0.00  0.00           H  
ATOM   2415  HB  THR X 158      46.116  34.127  43.441  0.00  0.00           H  
ATOM   2416  HG1 THR X 158      46.016  31.414  44.257  0.00  0.00           H  
ATOM   2417 HG21 THR X 158      45.723  31.406  42.223  0.00  0.00           H  
ATOM   2418 HG22 THR X 158      44.375  32.540  42.719  0.00  0.00           H  
ATOM   2419 HG23 THR X 158      45.491  32.836  41.307  0.00  0.00           H  
ATOM   2420  N   ALA X 159      48.106  32.276  40.564  0.00  0.00           N  
ATOM   2421  CA  ALA X 159      48.187  32.313  39.091  0.00  0.00           C  
ATOM   2422  C   ALA X 159      47.468  33.485  38.311  0.00  0.00           C  
ATOM   2423  O   ALA X 159      46.608  34.142  38.860  0.00  0.00           O  
ATOM   2424  CB  ALA X 159      47.688  30.963  38.596  0.00  0.00           C  
ATOM   2425  H   ALA X 159      47.634  31.427  40.840  0.00  0.00           H  
ATOM   2426  HA  ALA X 159      49.226  32.464  38.798  0.00  0.00           H  
ATOM   2427  HB1 ALA X 159      46.692  30.730  38.971  0.00  0.00           H  
ATOM   2428  HB2 ALA X 159      47.541  30.918  37.516  0.00  0.00           H  
ATOM   2429  HB3 ALA X 159      48.384  30.218  38.982  0.00  0.00           H  
ATOM   2430  N   THR X 160      47.965  33.873  37.102  0.00  0.00           N  
ATOM   2431  CA  THR X 160      47.505  34.989  36.298  0.00  0.00           C  
ATOM   2432  C   THR X 160      46.166  34.637  35.496  0.00  0.00           C  
ATOM   2433  O   THR X 160      46.023  34.770  34.288  0.00  0.00           O  
ATOM   2434  CB  THR X 160      48.647  35.403  35.339  0.00  0.00           C  
ATOM   2435  CG2 THR X 160      48.461  36.640  34.452  0.00  0.00           C  
ATOM   2436  OG1 THR X 160      49.691  35.810  36.266  0.00  0.00           O  
ATOM   2437  H   THR X 160      48.735  33.332  36.736  0.00  0.00           H  
ATOM   2438  HA  THR X 160      47.327  35.880  36.901  0.00  0.00           H  
ATOM   2439  HB  THR X 160      48.915  34.530  34.743  0.00  0.00           H  
ATOM   2440  HG1 THR X 160      50.484  35.348  35.983  0.00  0.00           H  
ATOM   2441 HG21 THR X 160      48.197  37.472  35.104  0.00  0.00           H  
ATOM   2442 HG22 THR X 160      49.405  36.884  33.966  0.00  0.00           H  
ATOM   2443 HG23 THR X 160      47.710  36.468  33.682  0.00  0.00           H  
ATOM   2444  N   LEU X 161      45.144  34.214  36.254  0.00  0.00           N  
ATOM   2445  CA  LEU X 161      43.809  33.773  35.811  0.00  0.00           C  
ATOM   2446  C   LEU X 161      42.784  34.890  35.604  0.00  0.00           C  
ATOM   2447  O   LEU X 161      41.566  34.596  35.646  0.00  0.00           O  
ATOM   2448  CB  LEU X 161      43.341  32.657  36.818  0.00  0.00           C  
ATOM   2449  CG  LEU X 161      44.280  31.427  36.825  0.00  0.00           C  
ATOM   2450  CD1 LEU X 161      43.930  30.477  37.978  0.00  0.00           C  
ATOM   2451  CD2 LEU X 161      44.403  30.620  35.565  0.00  0.00           C  
ATOM   2452  H   LEU X 161      45.204  34.372  37.251  0.00  0.00           H  
ATOM   2453  HA  LEU X 161      44.153  33.352  34.868  0.00  0.00           H  
ATOM   2454  HB2 LEU X 161      43.391  33.081  37.821  0.00  0.00           H  
ATOM   2455  HB3 LEU X 161      42.309  32.367  36.627  0.00  0.00           H  
ATOM   2456  HG  LEU X 161      45.320  31.683  37.031  0.00  0.00           H  
ATOM   2457 HD11 LEU X 161      43.944  31.089  38.881  0.00  0.00           H  
ATOM   2458 HD12 LEU X 161      43.048  29.916  37.668  0.00  0.00           H  
ATOM   2459 HD13 LEU X 161      44.711  29.769  38.255  0.00  0.00           H  
ATOM   2460 HD21 LEU X 161      44.602  31.228  34.682  0.00  0.00           H  
ATOM   2461 HD22 LEU X 161      45.240  29.923  35.604  0.00  0.00           H  
ATOM   2462 HD23 LEU X 161      43.478  30.076  35.380  0.00  0.00           H  
ATOM   2463  N   TYR X 162      43.225  36.127  35.421  0.00  0.00           N  
ATOM   2464  CA  TYR X 162      42.386  37.370  35.380  0.00  0.00           C  
ATOM   2465  C   TYR X 162      41.685  37.586  36.671  0.00  0.00           C  
ATOM   2466  O   TYR X 162      42.325  37.713  37.761  0.00  0.00           O  
ATOM   2467  CB  TYR X 162      43.284  38.574  35.079  0.00  0.00           C  
ATOM   2468  CG  TYR X 162      43.690  38.780  33.634  0.00  0.00           C  
ATOM   2469  CD1 TYR X 162      44.853  38.155  33.251  0.00  0.00           C  
ATOM   2470  CD2 TYR X 162      42.898  39.506  32.793  0.00  0.00           C  
ATOM   2471  CE1 TYR X 162      45.258  38.190  31.889  0.00  0.00           C  
ATOM   2472  CE2 TYR X 162      43.346  39.522  31.457  0.00  0.00           C  
ATOM   2473  CZ  TYR X 162      44.469  38.887  30.940  0.00  0.00           C  
ATOM   2474  OH  TYR X 162      44.858  38.893  29.674  0.00  0.00           O  
ATOM   2475  H   TYR X 162      44.220  36.281  35.506  0.00  0.00           H  
ATOM   2476  HA  TYR X 162      41.633  37.284  34.595  0.00  0.00           H  
ATOM   2477  HB2 TYR X 162      44.178  38.446  35.689  0.00  0.00           H  
ATOM   2478  HB3 TYR X 162      42.734  39.461  35.393  0.00  0.00           H  
ATOM   2479  HD1 TYR X 162      45.377  37.493  33.925  0.00  0.00           H  
ATOM   2480  HD2 TYR X 162      41.898  39.756  33.112  0.00  0.00           H  
ATOM   2481  HE1 TYR X 162      46.141  37.679  31.535  0.00  0.00           H  
ATOM   2482  HE2 TYR X 162      42.669  40.027  30.783  0.00  0.00           H  
ATOM   2483  HH  TYR X 162      45.259  38.040  29.490  0.00  0.00           H  
ATOM   2484  N   TYR X 163      40.395  37.749  36.618  0.00  0.00           N  
ATOM   2485  CA  TYR X 163      39.508  37.936  37.749  0.00  0.00           C  
ATOM   2486  C   TYR X 163      38.587  36.793  38.233  0.00  0.00           C  
ATOM   2487  O   TYR X 163      38.224  35.928  37.449  0.00  0.00           O  
ATOM   2488  CB  TYR X 163      38.472  38.984  37.405  0.00  0.00           C  
ATOM   2489  CG  TYR X 163      39.064  40.225  36.976  0.00  0.00           C  
ATOM   2490  CD1 TYR X 163      39.924  40.984  37.799  0.00  0.00           C  
ATOM   2491  CD2 TYR X 163      38.737  40.770  35.645  0.00  0.00           C  
ATOM   2492  CE1 TYR X 163      40.448  42.235  37.320  0.00  0.00           C  
ATOM   2493  CE2 TYR X 163      39.401  41.864  35.181  0.00  0.00           C  
ATOM   2494  CZ  TYR X 163      40.214  42.602  36.029  0.00  0.00           C  
ATOM   2495  OH  TYR X 163      40.778  43.669  35.517  0.00  0.00           O  
ATOM   2496  H   TYR X 163      39.919  37.560  35.748  0.00  0.00           H  
ATOM   2497  HA  TYR X 163      40.132  38.153  38.615  0.00  0.00           H  
ATOM   2498  HB2 TYR X 163      37.835  38.624  36.597  0.00  0.00           H  
ATOM   2499  HB3 TYR X 163      37.775  39.212  38.212  0.00  0.00           H  
ATOM   2500  HD1 TYR X 163      40.310  40.669  38.756  0.00  0.00           H  
ATOM   2501  HD2 TYR X 163      37.966  40.310  35.045  0.00  0.00           H  
ATOM   2502  HE1 TYR X 163      41.200  42.815  37.834  0.00  0.00           H  
ATOM   2503  HE2 TYR X 163      39.417  42.264  34.178  0.00  0.00           H  
ATOM   2504  HH  TYR X 163      40.915  44.461  36.041  0.00  0.00           H  
ATOM   2505  N   CYX X 164      38.031  36.810  39.432  0.00  0.00           N  
ATOM   2506  CA  CYX X 164      37.366  35.629  39.967  0.00  0.00           C  
ATOM   2507  C   CYX X 164      36.007  35.878  40.631  0.00  0.00           C  
ATOM   2508  O   CYX X 164      35.647  36.961  40.979  0.00  0.00           O  
ATOM   2509  CB  CYX X 164      38.221  34.864  40.913  0.00  0.00           C  
ATOM   2510  SG  CYX X 164      38.467  35.383  42.665  0.00  0.00           S  
ATOM   2511  H   CYX X 164      38.099  37.615  40.039  0.00  0.00           H  
ATOM   2512  HA  CYX X 164      37.104  34.940  39.164  0.00  0.00           H  
ATOM   2513  HB2 CYX X 164      37.787  33.865  40.885  0.00  0.00           H  
ATOM   2514  HB3 CYX X 164      39.213  34.763  40.473  0.00  0.00           H  
ATOM   2515  N   HIE X 165      35.180  34.803  40.733  0.00  0.00           N  
ATOM   2516  CA  HIE X 165      33.925  34.723  41.481  0.00  0.00           C  
ATOM   2517  C   HIE X 165      33.882  33.428  42.325  0.00  0.00           C  
ATOM   2518  O   HIE X 165      34.442  32.402  41.945  0.00  0.00           O  
ATOM   2519  CB  HIE X 165      32.760  34.960  40.476  0.00  0.00           C  
ATOM   2520  CG  HIE X 165      31.346  34.830  41.176  0.00  0.00           C  
ATOM   2521  CD2 HIE X 165      30.660  35.869  41.706  0.00  0.00           C  
ATOM   2522  ND1 HIE X 165      30.655  33.663  41.462  0.00  0.00           N  
ATOM   2523  CE1 HIE X 165      29.703  34.024  42.342  0.00  0.00           C  
ATOM   2524  NE2 HIE X 165      29.660  35.343  42.416  0.00  0.00           N  
ATOM   2525  H   HIE X 165      35.569  33.998  40.262  0.00  0.00           H  
ATOM   2526  HA  HIE X 165      33.929  35.603  42.125  0.00  0.00           H  
ATOM   2527  HB2 HIE X 165      32.854  35.938  40.004  0.00  0.00           H  
ATOM   2528  HB3 HIE X 165      32.785  34.126  39.774  0.00  0.00           H  
ATOM   2529  HD2 HIE X 165      30.936  36.913  41.704  0.00  0.00           H  
ATOM   2530  HE1 HIE X 165      29.031  33.377  42.886  0.00  0.00           H  
ATOM   2531  HE2 HIE X 165      29.061  35.843  43.058  0.00  0.00           H  
ATOM   2532  N   ILE X 166      33.074  33.503  43.370  0.00  0.00           N  
ATOM   2533  CA  ILE X 166      32.859  32.454  44.292  0.00  0.00           C  
ATOM   2534  C   ILE X 166      31.352  32.288  44.638  0.00  0.00           C  
ATOM   2535  O   ILE X 166      30.838  33.300  45.049  0.00  0.00           O  
ATOM   2536  CB  ILE X 166      33.543  32.836  45.579  0.00  0.00           C  
ATOM   2537  CG1 ILE X 166      35.067  33.154  45.401  0.00  0.00           C  
ATOM   2538  CG2 ILE X 166      33.502  31.624  46.493  0.00  0.00           C  
ATOM   2539  CD1 ILE X 166      35.682  34.063  46.412  0.00  0.00           C  
ATOM   2540  H   ILE X 166      32.488  34.318  43.476  0.00  0.00           H  
ATOM   2541  HA  ILE X 166      33.347  31.574  43.875  0.00  0.00           H  
ATOM   2542  HB  ILE X 166      33.053  33.729  45.968  0.00  0.00           H  
ATOM   2543 HG12 ILE X 166      35.670  32.262  45.562  0.00  0.00           H  
ATOM   2544 HG13 ILE X 166      35.319  33.520  44.405  0.00  0.00           H  
ATOM   2545 HG21 ILE X 166      32.511  31.393  46.885  0.00  0.00           H  
ATOM   2546 HG22 ILE X 166      33.859  30.744  45.958  0.00  0.00           H  
ATOM   2547 HG23 ILE X 166      34.208  31.706  47.319  0.00  0.00           H  
ATOM   2548 HD11 ILE X 166      35.306  35.055  46.166  0.00  0.00           H  
ATOM   2549 HD12 ILE X 166      35.355  33.753  47.404  0.00  0.00           H  
ATOM   2550 HD13 ILE X 166      36.768  34.024  46.318  0.00  0.00           H  
ATOM   2551  N   TRP X 167      30.625  31.211  44.248  0.00  0.00           N  
ATOM   2552  CA  TRP X 167      29.279  30.801  44.785  0.00  0.00           C  
ATOM   2553  C   TRP X 167      29.490  30.027  46.108  0.00  0.00           C  
ATOM   2554  O   TRP X 167      30.025  28.917  46.057  0.00  0.00           O  
ATOM   2555  CB  TRP X 167      28.412  30.166  43.698  0.00  0.00           C  
ATOM   2556  CG  TRP X 167      27.805  31.060  42.632  0.00  0.00           C  
ATOM   2557  CD1 TRP X 167      28.474  31.384  41.480  0.00  0.00           C  
ATOM   2558  CD2 TRP X 167      26.523  31.705  42.551  0.00  0.00           C  
ATOM   2559  CE2 TRP X 167      26.454  32.371  41.318  0.00  0.00           C  
ATOM   2560  CE3 TRP X 167      25.457  31.855  43.395  0.00  0.00           C  
ATOM   2561  NE1 TRP X 167      27.695  32.142  40.738  0.00  0.00           N  
ATOM   2562  CZ2 TRP X 167      25.394  33.147  40.981  0.00  0.00           C  
ATOM   2563  CZ3 TRP X 167      24.315  32.522  42.963  0.00  0.00           C  
ATOM   2564  CH2 TRP X 167      24.264  33.161  41.751  0.00  0.00           C  
ATOM   2565  H   TRP X 167      31.161  30.530  43.730  0.00  0.00           H  
ATOM   2566  HA  TRP X 167      28.687  31.601  45.228  0.00  0.00           H  
ATOM   2567  HB2 TRP X 167      28.883  29.345  43.157  0.00  0.00           H  
ATOM   2568  HB3 TRP X 167      27.536  29.642  44.081  0.00  0.00           H  
ATOM   2569  HD1 TRP X 167      29.498  31.176  41.207  0.00  0.00           H  
ATOM   2570  HE1 TRP X 167      27.940  32.418  39.798  0.00  0.00           H  
ATOM   2571  HE3 TRP X 167      25.483  31.309  44.326  0.00  0.00           H  
ATOM   2572  HZ2 TRP X 167      25.343  33.678  40.043  0.00  0.00           H  
ATOM   2573  HZ3 TRP X 167      23.445  32.539  43.601  0.00  0.00           H  
ATOM   2574  HH2 TRP X 167      23.363  33.667  41.435  0.00  0.00           H  
ATOM   2575  N   ASP X 168      29.286  30.536  47.334  0.00  0.00           N  
ATOM   2576  CA  ASP X 168      29.618  29.836  48.547  0.00  0.00           C  
ATOM   2577  C   ASP X 168      28.404  28.986  49.003  0.00  0.00           C  
ATOM   2578  O   ASP X 168      27.240  29.369  48.884  0.00  0.00           O  
ATOM   2579  CB  ASP X 168      30.285  30.775  49.585  0.00  0.00           C  
ATOM   2580  CG  ASP X 168      30.685  30.064  50.914  0.00  0.00           C  
ATOM   2581  OD1 ASP X 168      29.851  29.472  51.518  0.00  0.00           O  
ATOM   2582  OD2 ASP X 168      31.907  30.042  51.168  0.00  0.00           O1-
ATOM   2583  H   ASP X 168      28.942  31.481  47.418  0.00  0.00           H  
ATOM   2584  HA  ASP X 168      30.382  29.081  48.363  0.00  0.00           H  
ATOM   2585  HB2 ASP X 168      31.103  31.302  49.092  0.00  0.00           H  
ATOM   2586  HB3 ASP X 168      29.697  31.660  49.830  0.00  0.00           H  
ATOM   2587  N   SER X 169      28.611  27.789  49.488  0.00  0.00           N  
ATOM   2588  CA  SER X 169      27.466  26.964  49.939  0.00  0.00           C  
ATOM   2589  C   SER X 169      26.735  27.449  51.180  0.00  0.00           C  
ATOM   2590  O   SER X 169      25.540  27.315  51.251  0.00  0.00           O  
ATOM   2591  CB  SER X 169      27.893  25.554  50.216  0.00  0.00           C  
ATOM   2592  OG  SER X 169      29.069  25.514  51.019  0.00  0.00           O  
ATOM   2593  H   SER X 169      29.553  27.552  49.765  0.00  0.00           H  
ATOM   2594  HA  SER X 169      26.796  26.881  49.084  0.00  0.00           H  
ATOM   2595  HB2 SER X 169      27.071  25.050  50.726  0.00  0.00           H  
ATOM   2596  HB3 SER X 169      27.946  25.000  49.279  0.00  0.00           H  
ATOM   2597  HG  SER X 169      29.826  25.734  50.472  0.00  0.00           H  
ATOM   2598  N   ARG X 170      27.414  28.060  52.151  0.00  0.00           N  
ATOM   2599  CA  ARG X 170      26.939  28.428  53.528  0.00  0.00           C  
ATOM   2600  C   ARG X 170      26.901  29.978  53.823  0.00  0.00           C  
ATOM   2601  O   ARG X 170      25.954  30.552  54.307  0.00  0.00           O  
ATOM   2602  CB  ARG X 170      27.501  27.638  54.730  0.00  0.00           C  
ATOM   2603  CG  ARG X 170      27.098  26.111  54.672  0.00  0.00           C  
ATOM   2604  CD  ARG X 170      27.509  25.244  55.880  0.00  0.00           C  
ATOM   2605  NE  ARG X 170      27.498  23.738  55.616  0.00  0.00           N  
ATOM   2606  CZ  ARG X 170      26.473  22.908  55.841  0.00  0.00           C  
ATOM   2607  NH1 ARG X 170      25.347  23.402  56.176  0.00  0.00           N1+
ATOM   2608  NH2 ARG X 170      26.476  21.643  55.484  0.00  0.00           N  
ATOM   2609  H   ARG X 170      28.318  28.422  51.883  0.00  0.00           H  
ATOM   2610  HA  ARG X 170      25.877  28.205  53.441  0.00  0.00           H  
ATOM   2611  HB2 ARG X 170      28.585  27.757  54.704  0.00  0.00           H  
ATOM   2612  HB3 ARG X 170      27.138  28.110  55.643  0.00  0.00           H  
ATOM   2613  HG2 ARG X 170      26.023  26.067  54.497  0.00  0.00           H  
ATOM   2614  HG3 ARG X 170      27.586  25.708  53.784  0.00  0.00           H  
ATOM   2615  HD2 ARG X 170      28.526  25.549  56.124  0.00  0.00           H  
ATOM   2616  HD3 ARG X 170      26.855  25.419  56.733  0.00  0.00           H  
ATOM   2617  HE  ARG X 170      28.406  23.309  55.518  0.00  0.00           H  
ATOM   2618 HH11 ARG X 170      25.255  24.307  56.615  0.00  0.00           H  
ATOM   2619 HH12 ARG X 170      24.509  22.858  56.026  0.00  0.00           H  
ATOM   2620 HH21 ARG X 170      27.284  21.206  55.066  0.00  0.00           H  
ATOM   2621 HH22 ARG X 170      25.600  21.150  55.577  0.00  0.00           H  
ATOM   2622  N   VAL X 171      27.934  30.678  53.344  0.00  0.00           N  
ATOM   2623  CA  VAL X 171      28.211  32.120  53.571  0.00  0.00           C  
ATOM   2624  C   VAL X 171      27.392  32.939  52.624  0.00  0.00           C  
ATOM   2625  O   VAL X 171      27.478  32.770  51.409  0.00  0.00           O  
ATOM   2626  CB  VAL X 171      29.686  32.460  53.515  0.00  0.00           C  
ATOM   2627  CG1 VAL X 171      29.920  33.980  53.745  0.00  0.00           C  
ATOM   2628  CG2 VAL X 171      30.588  31.685  54.517  0.00  0.00           C  
ATOM   2629  H   VAL X 171      28.582  30.294  52.672  0.00  0.00           H  
ATOM   2630  HA  VAL X 171      27.883  32.306  54.594  0.00  0.00           H  
ATOM   2631  HB  VAL X 171      30.021  32.157  52.523  0.00  0.00           H  
ATOM   2632 HG11 VAL X 171      30.979  34.211  53.863  0.00  0.00           H  
ATOM   2633 HG12 VAL X 171      29.470  34.585  52.958  0.00  0.00           H  
ATOM   2634 HG13 VAL X 171      29.451  34.272  54.685  0.00  0.00           H  
ATOM   2635 HG21 VAL X 171      30.416  32.150  55.488  0.00  0.00           H  
ATOM   2636 HG22 VAL X 171      30.381  30.618  54.587  0.00  0.00           H  
ATOM   2637 HG23 VAL X 171      31.592  31.909  54.155  0.00  0.00           H  
ATOM   2638  N   PRO X 172      26.771  34.094  53.018  0.00  0.00           N  
ATOM   2639  CA  PRO X 172      26.051  35.099  52.154  0.00  0.00           C  
ATOM   2640  C   PRO X 172      26.905  35.775  51.053  0.00  0.00           C  
ATOM   2641  O   PRO X 172      27.676  36.706  51.191  0.00  0.00           O  
ATOM   2642  CB  PRO X 172      25.519  36.137  53.251  0.00  0.00           C  
ATOM   2643  CG  PRO X 172      25.292  35.221  54.471  0.00  0.00           C  
ATOM   2644  CD  PRO X 172      26.459  34.311  54.421  0.00  0.00           C  
ATOM   2645  HA  PRO X 172      25.194  34.607  51.693  0.00  0.00           H  
ATOM   2646  HB2 PRO X 172      26.233  36.903  53.552  0.00  0.00           H  
ATOM   2647  HB3 PRO X 172      24.660  36.623  52.789  0.00  0.00           H  
ATOM   2648  HG2 PRO X 172      25.192  35.907  55.312  0.00  0.00           H  
ATOM   2649  HG3 PRO X 172      24.381  34.659  54.266  0.00  0.00           H  
ATOM   2650  HD2 PRO X 172      27.257  34.798  54.982  0.00  0.00           H  
ATOM   2651  HD3 PRO X 172      26.220  33.367  54.913  0.00  0.00           H  
ATOM   2652  N   THR X 173      26.771  35.162  49.867  0.00  0.00           N  
ATOM   2653  CA  THR X 173      27.779  35.350  48.764  0.00  0.00           C  
ATOM   2654  C   THR X 173      27.814  36.868  48.220  0.00  0.00           C  
ATOM   2655  O   THR X 173      26.723  37.441  47.985  0.00  0.00           O  
ATOM   2656  CB  THR X 173      27.515  34.310  47.686  0.00  0.00           C  
ATOM   2657  CG2 THR X 173      28.485  34.432  46.508  0.00  0.00           C  
ATOM   2658  OG1 THR X 173      27.805  32.952  48.164  0.00  0.00           O  
ATOM   2659  H   THR X 173      26.076  34.431  49.807  0.00  0.00           H  
ATOM   2660  HA  THR X 173      28.764  35.135  49.180  0.00  0.00           H  
ATOM   2661  HB  THR X 173      26.484  34.322  47.335  0.00  0.00           H  
ATOM   2662  HG1 THR X 173      27.304  32.685  48.937  0.00  0.00           H  
ATOM   2663 HG21 THR X 173      28.321  35.380  45.995  0.00  0.00           H  
ATOM   2664 HG22 THR X 173      29.542  34.387  46.765  0.00  0.00           H  
ATOM   2665 HG23 THR X 173      28.282  33.593  45.844  0.00  0.00           H  
ATOM   2666  N   LYS X 174      29.023  37.402  47.938  0.00  0.00           N  
ATOM   2667  CA  LYS X 174      29.179  38.745  47.219  0.00  0.00           C  
ATOM   2668  C   LYS X 174      29.179  38.608  45.650  0.00  0.00           C  
ATOM   2669  O   LYS X 174      29.111  37.509  45.143  0.00  0.00           O  
ATOM   2670  CB  LYS X 174      30.415  39.464  47.848  0.00  0.00           C  
ATOM   2671  CG  LYS X 174      30.292  40.141  49.257  0.00  0.00           C  
ATOM   2672  CD  LYS X 174      30.183  39.013  50.364  0.00  0.00           C  
ATOM   2673  CE  LYS X 174      29.845  39.655  51.757  0.00  0.00           C  
ATOM   2674  NZ  LYS X 174      29.184  38.657  52.688  0.00  0.00           N1+
ATOM   2675  H   LYS X 174      29.764  36.721  47.856  0.00  0.00           H  
ATOM   2676  HA  LYS X 174      28.228  39.274  47.274  0.00  0.00           H  
ATOM   2677  HB2 LYS X 174      31.229  38.746  47.958  0.00  0.00           H  
ATOM   2678  HB3 LYS X 174      30.743  40.222  47.135  0.00  0.00           H  
ATOM   2679  HG2 LYS X 174      31.135  40.804  49.446  0.00  0.00           H  
ATOM   2680  HG3 LYS X 174      29.420  40.795  49.280  0.00  0.00           H  
ATOM   2681  HD2 LYS X 174      29.359  38.311  50.233  0.00  0.00           H  
ATOM   2682  HD3 LYS X 174      31.171  38.552  50.374  0.00  0.00           H  
ATOM   2683  HE2 LYS X 174      30.856  39.821  52.128  0.00  0.00           H  
ATOM   2684  HE3 LYS X 174      29.279  40.585  51.709  0.00  0.00           H  
ATOM   2685  HZ1 LYS X 174      28.958  39.039  53.595  0.00  0.00           H  
ATOM   2686  HZ2 LYS X 174      28.493  38.158  52.147  0.00  0.00           H  
ATOM   2687  HZ3 LYS X 174      29.847  37.921  52.885  0.00  0.00           H  
ATOM   2688  N   TRP X 175      29.159  39.789  44.981  0.00  0.00           N  
ATOM   2689  CA  TRP X 175      28.977  39.892  43.572  0.00  0.00           C  
ATOM   2690  C   TRP X 175      30.022  40.781  42.874  0.00  0.00           C  
ATOM   2691  O   TRP X 175      30.182  40.745  41.652  0.00  0.00           O  
ATOM   2692  CB  TRP X 175      27.542  40.377  43.335  0.00  0.00           C  
ATOM   2693  CG  TRP X 175      26.485  39.660  44.167  0.00  0.00           C  
ATOM   2694  CD1 TRP X 175      25.816  40.209  45.171  0.00  0.00           C  
ATOM   2695  CD2 TRP X 175      25.977  38.304  43.964  0.00  0.00           C  
ATOM   2696  CE2 TRP X 175      24.983  38.114  44.953  0.00  0.00           C  
ATOM   2697  CE3 TRP X 175      26.233  37.237  43.051  0.00  0.00           C  
ATOM   2698  NE1 TRP X 175      24.906  39.309  45.646  0.00  0.00           N  
ATOM   2699  CZ2 TRP X 175      24.304  36.911  45.154  0.00  0.00           C  
ATOM   2700  CZ3 TRP X 175      25.586  35.988  43.235  0.00  0.00           C  
ATOM   2701  CH2 TRP X 175      24.648  35.874  44.230  0.00  0.00           C  
ATOM   2702  H   TRP X 175      29.266  40.641  45.513  0.00  0.00           H  
ATOM   2703  HA  TRP X 175      29.035  38.887  43.151  0.00  0.00           H  
ATOM   2704  HB2 TRP X 175      27.575  41.358  43.810  0.00  0.00           H  
ATOM   2705  HB3 TRP X 175      27.290  40.342  42.275  0.00  0.00           H  
ATOM   2706  HD1 TRP X 175      26.013  41.200  45.553  0.00  0.00           H  
ATOM   2707  HE1 TRP X 175      24.476  39.342  46.560  0.00  0.00           H  
ATOM   2708  HE3 TRP X 175      26.923  37.514  42.268  0.00  0.00           H  
ATOM   2709  HZ2 TRP X 175      23.620  36.802  45.984  0.00  0.00           H  
ATOM   2710  HZ3 TRP X 175      25.674  35.204  42.495  0.00  0.00           H  
ATOM   2711  HH2 TRP X 175      24.042  34.985  44.326  0.00  0.00           H  
ATOM   2712  N   VAL X 176      30.716  41.668  43.666  0.00  0.00           N  
ATOM   2713  CA  VAL X 176      32.066  42.203  43.246  0.00  0.00           C  
ATOM   2714  C   VAL X 176      32.970  41.023  42.826  0.00  0.00           C  
ATOM   2715  O   VAL X 176      32.984  40.022  43.612  0.00  0.00           O  
ATOM   2716  CB  VAL X 176      32.608  43.100  44.374  0.00  0.00           C  
ATOM   2717  CG1 VAL X 176      34.135  43.433  44.143  0.00  0.00           C  
ATOM   2718  CG2 VAL X 176      31.810  44.399  44.408  0.00  0.00           C  
ATOM   2719  H   VAL X 176      30.305  41.989  44.530  0.00  0.00           H  
ATOM   2720  HA  VAL X 176      31.952  42.875  42.396  0.00  0.00           H  
ATOM   2721  HB  VAL X 176      32.623  42.542  45.309  0.00  0.00           H  
ATOM   2722 HG11 VAL X 176      34.256  44.078  45.012  0.00  0.00           H  
ATOM   2723 HG12 VAL X 176      34.831  42.609  44.301  0.00  0.00           H  
ATOM   2724 HG13 VAL X 176      34.294  43.981  43.214  0.00  0.00           H  
ATOM   2725 HG21 VAL X 176      31.885  44.954  43.474  0.00  0.00           H  
ATOM   2726 HG22 VAL X 176      30.746  44.186  44.511  0.00  0.00           H  
ATOM   2727 HG23 VAL X 176      32.165  45.027  45.224  0.00  0.00           H  
ATOM   2728  N   PHE X 177      33.583  41.050  41.662  0.00  0.00           N  
ATOM   2729  CA  PHE X 177      34.603  40.069  41.354  0.00  0.00           C  
ATOM   2730  C   PHE X 177      35.934  40.332  42.060  0.00  0.00           C  
ATOM   2731  O   PHE X 177      36.289  41.497  42.211  0.00  0.00           O  
ATOM   2732  CB  PHE X 177      34.763  39.999  39.816  0.00  0.00           C  
ATOM   2733  CG  PHE X 177      33.960  39.012  38.958  0.00  0.00           C  
ATOM   2734  CD1 PHE X 177      34.442  38.830  37.659  0.00  0.00           C  
ATOM   2735  CD2 PHE X 177      32.623  38.646  39.307  0.00  0.00           C  
ATOM   2736  CE1 PHE X 177      33.706  37.969  36.828  0.00  0.00           C  
ATOM   2737  CE2 PHE X 177      31.858  37.931  38.368  0.00  0.00           C  
ATOM   2738  CZ  PHE X 177      32.456  37.551  37.188  0.00  0.00           C  
ATOM   2739  H   PHE X 177      33.447  41.897  41.128  0.00  0.00           H  
ATOM   2740  HA  PHE X 177      34.371  39.034  41.605  0.00  0.00           H  
ATOM   2741  HB2 PHE X 177      34.692  40.987  39.362  0.00  0.00           H  
ATOM   2742  HB3 PHE X 177      35.787  39.714  39.578  0.00  0.00           H  
ATOM   2743  HD1 PHE X 177      35.414  39.240  37.429  0.00  0.00           H  
ATOM   2744  HD2 PHE X 177      32.258  38.903  40.291  0.00  0.00           H  
ATOM   2745  HE1 PHE X 177      34.030  37.746  35.822  0.00  0.00           H  
ATOM   2746  HE2 PHE X 177      30.804  37.713  38.451  0.00  0.00           H  
ATOM   2747  HZ  PHE X 177      31.998  36.866  36.490  0.00  0.00           H  
ATOM   2748  N   GLY X 178      36.656  39.293  42.450  0.00  0.00           N  
ATOM   2749  CA  GLY X 178      38.041  39.328  42.934  0.00  0.00           C  
ATOM   2750  C   GLY X 178      39.111  39.733  41.870  0.00  0.00           C  
ATOM   2751  O   GLY X 178      38.795  40.126  40.745  0.00  0.00           O  
ATOM   2752  H   GLY X 178      36.250  38.371  42.519  0.00  0.00           H  
ATOM   2753  HA2 GLY X 178      38.111  39.938  43.834  0.00  0.00           H  
ATOM   2754  HA3 GLY X 178      38.309  38.332  43.285  0.00  0.00           H  
ATOM   2755  N   GLY X 179      40.371  39.539  42.233  0.00  0.00           N  
ATOM   2756  CA  GLY X 179      41.585  39.831  41.450  0.00  0.00           C  
ATOM   2757  C   GLY X 179      41.941  41.289  41.083  0.00  0.00           C  
ATOM   2758  O   GLY X 179      42.452  41.629  39.969  0.00  0.00           O  
ATOM   2759  H   GLY X 179      40.555  39.288  43.195  0.00  0.00           H  
ATOM   2760  HA2 GLY X 179      42.497  39.522  41.961  0.00  0.00           H  
ATOM   2761  HA3 GLY X 179      41.529  39.228  40.544  0.00  0.00           H  
ATOM   2762  N   GLY X 180      41.771  42.247  42.038  0.00  0.00           N  
ATOM   2763  CA  GLY X 180      42.019  43.728  41.914  0.00  0.00           C  
ATOM   2764  C   GLY X 180      41.127  44.465  40.956  0.00  0.00           C  
ATOM   2765  O   GLY X 180      39.865  44.410  41.069  0.00  0.00           O  
ATOM   2766  H   GLY X 180      41.311  42.005  42.904  0.00  0.00           H  
ATOM   2767  HA2 GLY X 180      41.946  44.198  42.895  0.00  0.00           H  
ATOM   2768  HA3 GLY X 180      43.060  43.854  41.621  0.00  0.00           H  
ATOM   2769  N   THR X 181      41.731  45.150  40.075  0.00  0.00           N  
ATOM   2770  CA  THR X 181      41.063  46.024  39.092  0.00  0.00           C  
ATOM   2771  C   THR X 181      41.811  46.047  37.792  0.00  0.00           C  
ATOM   2772  O   THR X 181      43.036  46.184  37.897  0.00  0.00           O  
ATOM   2773  CB  THR X 181      40.929  47.422  39.713  0.00  0.00           C  
ATOM   2774  CG2 THR X 181      40.370  47.592  41.115  0.00  0.00           C  
ATOM   2775  OG1 THR X 181      42.204  47.806  39.734  0.00  0.00           O  
ATOM   2776  OXT THR X 181      41.203  45.861  36.767  0.00  0.00           O1-
ATOM   2777  H   THR X 181      42.734  45.159  40.195  0.00  0.00           H  
ATOM   2778  HA  THR X 181      40.068  45.611  38.928  0.00  0.00           H  
ATOM   2779  HB  THR X 181      40.259  48.025  39.103  0.00  0.00           H  
ATOM   2780  HG1 THR X 181      42.720  47.255  39.141  0.00  0.00           H  
ATOM   2781 HG21 THR X 181      40.331  48.633  41.436  0.00  0.00           H  
ATOM   2782 HG22 THR X 181      39.434  47.045  41.229  0.00  0.00           H  
ATOM   2783 HG23 THR X 181      41.033  47.093  41.822  0.00  0.00           H  
ATOM   2784  N1  PAM X 182      23.170  28.421  52.009  0.00  0.00           N  
ATOM   2785  O17 PAM X 182      21.558  32.047  50.514  0.00  0.00           O  
ATOM   2786  C25 PAM X 182      21.927  33.237  51.264  0.00  0.00           C  
ATOM   2787  C26 PAM X 182      22.908  32.823  52.388  0.00  0.00           C  
ATOM   2788  C27 PAM X 182      22.297  31.865  53.472  0.00  0.00           C  
ATOM   2789  C28 PAM X 182      22.014  30.453  53.002  0.00  0.00           C  
ATOM   2790  C29 PAM X 182      23.205  29.874  52.302  0.00  0.00           C  
ATOM   2791  HN1 PAM X 182      23.202  27.843  52.861  0.00  0.00           H  
ATOM   2792  H4  PAM X 182      23.931  28.017  51.443  0.00  0.00           H  
ATOM   2793  H42 PAM X 182      22.570  33.816  50.591  0.00  0.00           H  
ATOM   2794  H43 PAM X 182      21.067  33.835  51.585  0.00  0.00           H  
ATOM   2795  H44 PAM X 182      23.892  32.551  51.987  0.00  0.00           H  
ATOM   2796  H45 PAM X 182      23.088  33.803  52.846  0.00  0.00           H  
ATOM   2797  H46 PAM X 182      22.872  31.911  54.405  0.00  0.00           H  
ATOM   2798  H47 PAM X 182      21.268  32.216  53.622  0.00  0.00           H  
ATOM   2799  H48 PAM X 182      21.740  29.885  53.900  0.00  0.00           H  
ATOM   2800  H49 PAM X 182      21.100  30.370  52.401  0.00  0.00           H  
ATOM   2801  H50 PAM X 182      23.342  30.339  51.325  0.00  0.00           H  
ATOM   2802  H51 PAM X 182      24.043  30.123  52.955  0.00  0.00           H  
ATOM   2803  H52 PAM X 182      22.364  28.202  51.406  0.00  0.00           H  
ATOM   2804  CME 4YB X 183      24.188  29.832  47.324  0.00  0.00           C  
ATOM   2805  C1  4YB X 183      20.631  32.084  49.436  0.00  0.00           C  
ATOM   2806  C2  4YB X 183      20.773  30.842  48.633  0.00  0.00           C  
ATOM   2807  C2N 4YB X 183      22.910  29.778  48.107  0.00  0.00           C  
ATOM   2808  N2  4YB X 183      22.049  30.823  47.963  0.00  0.00           N  
ATOM   2809  O2N 4YB X 183      22.755  28.861  48.829  0.00  0.00           O  
ATOM   2810  C3  4YB X 183      19.657  30.684  47.635  0.00  0.00           C  
ATOM   2811  O3  4YB X 183      19.661  29.372  46.946  0.00  0.00           O  
ATOM   2812  C4  4YB X 183      18.277  30.927  48.143  0.00  0.00           C  
ATOM   2813  O4  4YB X 183      17.437  31.089  46.960  0.00  0.00           O  
ATOM   2814  C5  4YB X 183      18.275  32.288  48.891  0.00  0.00           C  
ATOM   2815  O5  4YB X 183      19.317  32.172  49.962  0.00  0.00           O  
ATOM   2816  C6  4YB X 183      16.869  32.610  49.535  0.00  0.00           C  
ATOM   2817  O6  4YB X 183      16.377  31.598  50.446  0.00  0.00           O  
ATOM   2818  H1  4YB X 183      20.848  33.009  48.901  0.00  0.00           H  
ATOM   2819  H2  4YB X 183      20.703  30.068  49.398  0.00  0.00           H  
ATOM   2820  H3  4YB X 183      19.820  31.535  46.974  0.00  0.00           H  
ATOM   2821  H4  4YB X 183      17.975  30.131  48.822  0.00  0.00           H  
ATOM   2822  H5  4YB X 183      18.579  33.076  48.202  0.00  0.00           H  
ATOM   2823  H1M 4YB X 183      23.865  29.949  46.290  0.00  0.00           H  
ATOM   2824  H2M 4YB X 183      24.758  28.913  47.462  0.00  0.00           H  
ATOM   2825  H2N 4YB X 183      22.345  31.506  47.278  0.00  0.00           H  
ATOM   2826  H3M 4YB X 183      24.852  30.639  47.636  0.00  0.00           H  
ATOM   2827  H3O 4YB X 183      19.169  29.366  46.121  0.00  0.00           H  
ATOM   2828  H61 4YB X 183      16.908  33.571  50.049  0.00  0.00           H  
ATOM   2829  H62 4YB X 183      16.169  32.640  48.701  0.00  0.00           H  
ATOM   2830  H6O 4YB X 183      17.158  31.295  50.913  0.00  0.00           H  
ATOM   2831  CME 4YB X 184      13.113  32.312  48.523  0.00  0.00           C  
ATOM   2832  C1  4YB X 184      16.693  29.952  46.322  0.00  0.00           C  
ATOM   2833  C2  4YB X 184      15.215  30.317  45.960  0.00  0.00           C  
ATOM   2834  C2N 4YB X 184      13.910  32.009  47.254  0.00  0.00           C  
ATOM   2835  N2  4YB X 184      14.460  30.799  47.142  0.00  0.00           N  
ATOM   2836  O2N 4YB X 184      13.952  32.818  46.268  0.00  0.00           O  
ATOM   2837  C3  4YB X 184      14.493  29.156  45.198  0.00  0.00           C  
ATOM   2838  O3  4YB X 184      13.132  29.546  44.816  0.00  0.00           O  
ATOM   2839  C4  4YB X 184      15.332  28.838  43.922  0.00  0.00           C  
ATOM   2840  O4  4YB X 184      14.663  27.696  43.324  0.00  0.00           O  
ATOM   2841  C5  4YB X 184      16.800  28.457  44.235  0.00  0.00           C  
ATOM   2842  O5  4YB X 184      17.453  29.550  45.092  0.00  0.00           O  
ATOM   2843  C6  4YB X 184      17.645  28.120  42.960  0.00  0.00           C  
ATOM   2844  O6  4YB X 184      17.854  29.292  42.170  0.00  0.00           O  
ATOM   2845  H1  4YB X 184      16.685  29.132  47.039  0.00  0.00           H  
ATOM   2846  H2  4YB X 184      15.143  31.091  45.195  0.00  0.00           H  
ATOM   2847  H3  4YB X 184      14.476  28.314  45.889  0.00  0.00           H  
ATOM   2848  H4  4YB X 184      15.325  29.728  43.294  0.00  0.00           H  
ATOM   2849  H5  4YB X 184      16.837  27.508  44.770  0.00  0.00           H  
ATOM   2850  H1M 4YB X 184      12.131  31.845  48.446  0.00  0.00           H  
ATOM   2851  H2M 4YB X 184      12.990  33.380  48.699  0.00  0.00           H  
ATOM   2852  H2N 4YB X 184      14.385  30.135  47.900  0.00  0.00           H  
ATOM   2853  H3M 4YB X 184      13.695  31.915  49.354  0.00  0.00           H  
ATOM   2854  H3O 4YB X 184      12.658  28.771  44.506  0.00  0.00           H  
ATOM   2855  H61 4YB X 184      18.646  27.831  43.277  0.00  0.00           H  
ATOM   2856  H62 4YB X 184      17.254  27.344  42.302  0.00  0.00           H  
ATOM   2857  H6O 4YB X 184      17.622  29.019  41.280  0.00  0.00           H  
ATOM   2858  C1  SMB X 185      14.282  27.944  41.940  0.00  0.00           C  
ATOM   2859  C2  SMB X 185      14.237  26.707  41.088  0.00  0.00           C  
ATOM   2860  O2  SMB X 185      13.256  25.692  41.682  0.00  0.00           O  
ATOM   2861  C3  SMB X 185      13.742  27.014  39.646  0.00  0.00           C  
ATOM   2862  O3  SMB X 185      13.633  25.664  38.993  0.00  0.00           O  
ATOM   2863  C4  SMB X 185      12.417  27.719  39.603  0.00  0.00           C  
ATOM   2864  O4  SMB X 185      12.069  28.177  38.313  0.00  0.00           O  
ATOM   2865  C5  SMB X 185      12.436  28.935  40.577  0.00  0.00           C  
ATOM   2866  O5  SMB X 185      12.922  28.468  41.909  0.00  0.00           O  
ATOM   2867  C6  SMB X 185      11.089  29.643  40.885  0.00  0.00           C  
ATOM   2868  O6  SMB X 185      11.376  30.769  41.777  0.00  0.00           O  
ATOM   2869  H1  SMB X 185      15.050  28.571  41.485  0.00  0.00           H  
ATOM   2870  H2  SMB X 185      15.248  26.309  40.994  0.00  0.00           H  
ATOM   2871  H3  SMB X 185      14.515  27.688  39.275  0.00  0.00           H  
ATOM   2872  H4  SMB X 185      11.563  27.126  39.930  0.00  0.00           H  
ATOM   2873  H5  SMB X 185      13.076  29.723  40.178  0.00  0.00           H  
ATOM   2874  H61 SMB X 185      10.579  29.905  39.958  0.00  0.00           H  
ATOM   2875  H62 SMB X 185      10.509  28.911  41.448  0.00  0.00           H  
ATOM   2876  H4O SMB X 185      11.694  27.457  37.800  0.00  0.00           H  
ATOM   2877  C1  2MA X 186      14.656  25.443  37.970  0.00  0.00           C  
ATOM   2878  C2  2MA X 186      14.312  24.134  37.152  0.00  0.00           C  
ATOM   2879  O2  2MA X 186      15.285  23.983  35.993  0.00  0.00           O  
ATOM   2880  C3  2MA X 186      14.516  22.909  38.069  0.00  0.00           C  
ATOM   2881  O3  2MA X 186      14.085  21.735  37.400  0.00  0.00           O  
ATOM   2882  C4  2MA X 186      15.997  22.791  38.604  0.00  0.00           C  
ATOM   2883  O4  2MA X 186      16.127  21.653  39.458  0.00  0.00           O  
ATOM   2884  C5  2MA X 186      16.286  24.127  39.433  0.00  0.00           C  
ATOM   2885  O5  2MA X 186      16.041  25.361  38.625  0.00  0.00           O  
ATOM   2886  C6  2MA X 186      17.720  24.073  39.949  0.00  0.00           C  
ATOM   2887  O6  2MA X 186      17.996  25.154  40.871  0.00  0.00           O  
ATOM   2888  H1  2MA X 186      14.618  26.193  37.180  0.00  0.00           H  
ATOM   2889  H2  2MA X 186      13.324  24.224  36.701  0.00  0.00           H  
ATOM   2890  H3  2MA X 186      13.867  23.130  38.916  0.00  0.00           H  
ATOM   2891  H4  2MA X 186      16.618  22.769  37.709  0.00  0.00           H  
ATOM   2892  H5  2MA X 186      15.532  24.126  40.220  0.00  0.00           H  
ATOM   2893  H3O 2MA X 186      13.350  21.359  37.888  0.00  0.00           H  
ATOM   2894  H61 2MA X 186      18.383  24.237  39.099  0.00  0.00           H  
ATOM   2895  H62 2MA X 186      17.836  23.088  40.402  0.00  0.00           H  
ATOM   2896  H4O 2MA X 186      15.771  20.887  39.003  0.00  0.00           H  
ATOM   2897  H6O 2MA X 186      18.939  25.117  41.047  0.00  0.00           H  
ATOM   2898  CME 4YB X 187      19.072  26.509  36.607  0.00  0.00           C  
ATOM   2899  C1  4YB X 187      15.118  24.822  34.746  0.00  0.00           C  
ATOM   2900  C2  4YB X 187      16.486  24.992  34.124  0.00  0.00           C  
ATOM   2901  C2N 4YB X 187      18.315  25.422  35.803  0.00  0.00           C  
ATOM   2902  N2  4YB X 187      17.319  25.908  35.023  0.00  0.00           N  
ATOM   2903  O2N 4YB X 187      18.560  24.232  35.974  0.00  0.00           O  
ATOM   2904  C3  4YB X 187      16.369  25.579  32.715  0.00  0.00           C  
ATOM   2905  O3  4YB X 187      17.704  25.512  32.084  0.00  0.00           O  
ATOM   2906  C4  4YB X 187      15.375  24.806  31.802  0.00  0.00           C  
ATOM   2907  O4  4YB X 187      14.921  25.726  30.690  0.00  0.00           O  
ATOM   2908  C5  4YB X 187      14.069  24.649  32.509  0.00  0.00           C  
ATOM   2909  O5  4YB X 187      14.236  24.030  33.866  0.00  0.00           O  
ATOM   2910  C6  4YB X 187      13.098  23.767  31.668  0.00  0.00           C  
ATOM   2911  O6  4YB X 187      13.581  22.435  31.410  0.00  0.00           O  
ATOM   2912  H1  4YB X 187      14.661  25.765  35.048  0.00  0.00           H  
ATOM   2913  H2  4YB X 187      16.900  24.000  33.952  0.00  0.00           H  
ATOM   2914  H3  4YB X 187      15.993  26.597  32.817  0.00  0.00           H  
ATOM   2915  H4  4YB X 187      15.890  23.920  31.431  0.00  0.00           H  
ATOM   2916  H5  4YB X 187      13.616  25.632  32.632  0.00  0.00           H  
ATOM   2917  H1M 4YB X 187      19.727  27.030  35.910  0.00  0.00           H  
ATOM   2918  H2M 4YB X 187      19.724  26.053  37.352  0.00  0.00           H  
ATOM   2919  H2N 4YB X 187      16.947  26.843  35.102  0.00  0.00           H  
ATOM   2920  H3M 4YB X 187      18.444  27.359  36.874  0.00  0.00           H  
ATOM   2921  H3O 4YB X 187      17.696  25.968  31.240  0.00  0.00           H  
ATOM   2922  H61 4YB X 187      12.134  23.642  32.160  0.00  0.00           H  
ATOM   2923  H62 4YB X 187      12.931  24.201  30.682  0.00  0.00           H  
ATOM   2924  H6O 4YB X 187      13.484  21.864  32.176  0.00  0.00           H  
ATOM   2925  CME 0VB X 188      11.710  24.095  28.141  0.00  0.00           C  
ATOM   2926  C1  0VB X 188      15.782  25.700  29.464  0.00  0.00           C  
ATOM   2927  C2  0VB X 188      15.003  26.142  28.176  0.00  0.00           C  
ATOM   2928  C2N 0VB X 188      12.674  25.318  28.252  0.00  0.00           C  
ATOM   2929  N2  0VB X 188      13.920  25.177  27.847  0.00  0.00           N  
ATOM   2930  O2N 0VB X 188      12.282  26.405  28.680  0.00  0.00           O  
ATOM   2931  C3  0VB X 188      15.934  26.234  26.919  0.00  0.00           C  
ATOM   2932  O3  0VB X 188      15.238  26.786  25.705  0.00  0.00           O  
ATOM   2933  C4  0VB X 188      17.134  27.136  27.258  0.00  0.00           C  
ATOM   2934  O4  0VB X 188      16.666  28.482  27.531  0.00  0.00           O  
ATOM   2935  C5  0VB X 188      17.911  26.573  28.453  0.00  0.00           C  
ATOM   2936  O5  0VB X 188      17.014  26.444  29.590  0.00  0.00           O  
ATOM   2937  C6  0VB X 188      19.080  27.499  28.850  0.00  0.00           C  
ATOM   2938  O6  0VB X 188      19.739  26.905  29.992  0.00  0.00           O  
ATOM   2939  H1  0VB X 188      16.131  24.676  29.331  0.00  0.00           H  
ATOM   2940  H2  0VB X 188      14.487  27.073  28.405  0.00  0.00           H  
ATOM   2941  H3  0VB X 188      16.281  25.220  26.723  0.00  0.00           H  
ATOM   2942  H4  0VB X 188      17.799  27.247  26.400  0.00  0.00           H  
ATOM   2943  H5  0VB X 188      18.338  25.597  28.221  0.00  0.00           H  
ATOM   2944  H1M 0VB X 188      10.834  24.266  28.767  0.00  0.00           H  
ATOM   2945  H2M 0VB X 188      12.187  23.249  28.634  0.00  0.00           H  
ATOM   2946  H2N 0VB X 188      14.177  24.232  27.598  0.00  0.00           H  
ATOM   2947  H3M 0VB X 188      11.544  23.941  27.074  0.00  0.00           H  
ATOM   2948  H3O 0VB X 188      14.585  26.185  25.336  0.00  0.00           H  
ATOM   2949  H61 0VB X 188      19.603  27.649  27.906  0.00  0.00           H  
ATOM   2950  H62 0VB X 188      18.634  28.432  29.193  0.00  0.00           H  
ATOM   2951  H4O 0VB X 188      16.401  28.945  26.732  0.00  0.00           H  
ATOM   2952  H6O 0VB X 188      19.857  26.010  29.664  0.00  0.00           H  
ATOM   2953  C1  0MA X 189      10.143  31.467  42.106  0.00  0.00           C  
ATOM   2954  C2  0MA X 189      10.598  32.715  42.947  0.00  0.00           C  
ATOM   2955  O2  0MA X 189       9.475  33.626  43.059  0.00  0.00           O  
ATOM   2956  C3  0MA X 189      11.230  32.195  44.271  0.00  0.00           C  
ATOM   2957  O3  0MA X 189      11.831  33.374  44.929  0.00  0.00           O  
ATOM   2958  C4  0MA X 189      10.092  31.519  45.113  0.00  0.00           C  
ATOM   2959  O4  0MA X 189      10.605  31.125  46.360  0.00  0.00           O  
ATOM   2960  C5  0MA X 189       9.813  30.200  44.328  0.00  0.00           C  
ATOM   2961  O5  0MA X 189       9.278  30.580  42.925  0.00  0.00           O  
ATOM   2962  C6  0MA X 189       8.867  29.263  45.158  0.00  0.00           C  
ATOM   2963  O6  0MA X 189       8.590  27.991  44.496  0.00  0.00           O  
ATOM   2964  H1  0MA X 189       9.637  31.767  41.189  0.00  0.00           H  
ATOM   2965  H2  0MA X 189      11.388  33.137  42.327  0.00  0.00           H  
ATOM   2966  H3  0MA X 189      12.130  31.608  44.083  0.00  0.00           H  
ATOM   2967  H4  0MA X 189       9.186  32.110  45.247  0.00  0.00           H  
ATOM   2968  H5  0MA X 189      10.729  29.664  44.074  0.00  0.00           H  
ATOM   2969  H2O 0MA X 189       9.841  34.507  43.171  0.00  0.00           H  
ATOM   2970  H3O 0MA X 189      12.696  33.126  45.263  0.00  0.00           H  
ATOM   2971  H61 0MA X 189       7.936  29.785  45.375  0.00  0.00           H  
ATOM   2972  H62 0MA X 189       9.449  29.017  46.046  0.00  0.00           H  
ATOM   2973  H4O 0MA X 189      10.952  31.948  46.711  0.00  0.00           H  
ATOM   2974  H6O 0MA X 189       7.832  27.517  44.844  0.00  0.00           H  
ATOM   2975  C1  0XB X 190      13.768  24.431  42.283  0.00  0.00           C  
ATOM   2976  C2  0XB X 190      13.025  24.195  43.582  0.00  0.00           C  
ATOM   2977  O2  0XB X 190      13.578  25.186  44.454  0.00  0.00           O  
ATOM   2978  C3  0XB X 190      13.154  22.773  44.258  0.00  0.00           C  
ATOM   2979  O3  0XB X 190      12.052  22.633  45.153  0.00  0.00           O  
ATOM   2980  C4  0XB X 190      13.205  21.637  43.243  0.00  0.00           C  
ATOM   2981  O4  0XB X 190      13.679  20.350  43.845  0.00  0.00           O  
ATOM   2982  C5  0XB X 190      14.042  21.948  41.971  0.00  0.00           C  
ATOM   2983  O5  0XB X 190      13.574  23.261  41.369  0.00  0.00           O  
ATOM   2984  H1  0XB X 190      14.837  24.492  42.487  0.00  0.00           H  
ATOM   2985  H2  0XB X 190      11.995  24.442  43.323  0.00  0.00           H  
ATOM   2986  H3  0XB X 190      14.071  22.881  44.837  0.00  0.00           H  
ATOM   2987  H4  0XB X 190      12.172  21.425  42.966  0.00  0.00           H  
ATOM   2988  H2O 0XB X 190      13.433  25.990  43.950  0.00  0.00           H  
ATOM   2989  H3O 0XB X 190      11.774  23.466  45.540  0.00  0.00           H  
ATOM   2990  H5A 0XB X 190      15.101  22.076  42.197  0.00  0.00           H  
ATOM   2991  H4O 0XB X 190      12.910  19.795  43.695  0.00  0.00           H  
ATOM   2992  H5E 0XB X 190      13.943  21.138  41.249  0.00  0.00           H  
END
