# Supplementary material for: Cross-reactivity of glycan-reactive HIV-1 broadly neutralizing antibodies with parasite glycans
Source: Cell Rep. 2022 Mar 29;38(13):110611. doi: 10.1016/j.celrep.2022.110611 (PMC10073069; doi:10.1016/j.celrep.2022.110611)
Supplement: Document S2. Data S1–S3 [file mmc2.zip › Supplemental Data files/Data S3.pdb]

ATOM      1  N   SER X   1      16.372  61.057  33.029  0.00  0.00           N  
ATOM      2  CA  SER X   1      15.512  61.129  34.201  0.00  0.00           C  
ATOM      3  C   SER X   1      16.113  60.296  35.311  0.00  0.00           C  
ATOM      4  O   SER X   1      17.194  59.702  35.120  0.00  0.00           O  
ATOM      5  CB  SER X   1      14.023  60.773  33.842  0.00  0.00           C  
ATOM      6  OG  SER X   1      13.797  59.339  33.864  0.00  0.00           O  
ATOM      7  HA  SER X   1      15.444  62.129  34.627  0.00  0.00           H  
ATOM      8  HB2 SER X   1      13.347  61.336  34.484  0.00  0.00           H  
ATOM      9  HB3 SER X   1      13.890  61.249  32.870  0.00  0.00           H  
ATOM     10  HG  SER X   1      14.319  58.949  33.159  0.00  0.00           H  
ATOM     11  H1  SER X   1      16.113  61.700  32.295  0.00  0.00           H  
ATOM     12  H2  SER X   1      16.535  60.159  32.598  0.00  0.00           H  
ATOM     13  H3  SER X   1      17.311  61.238  33.353  0.00  0.00           H  
ATOM     14  N   GLU X   2      15.416  60.281  36.456  0.00  0.00           N  
ATOM     15  CA  GLU X   2      15.808  59.668  37.726  0.00  0.00           C  
ATOM     16  C   GLU X   2      15.806  58.102  37.615  0.00  0.00           C  
ATOM     17  O   GLU X   2      16.692  57.443  38.161  0.00  0.00           O  
ATOM     18  CB  GLU X   2      14.960  60.122  38.899  0.00  0.00           C  
ATOM     19  CG  GLU X   2      13.571  59.434  39.083  0.00  0.00           C  
ATOM     20  CD  GLU X   2      12.669  59.525  37.775  0.00  0.00           C  
ATOM     21  OE1 GLU X   2      12.062  58.435  37.562  0.00  0.00           O  
ATOM     22  OE2 GLU X   2      12.771  60.497  36.938  0.00  0.00           O1-
ATOM     23  H   GLU X   2      14.508  60.715  36.531  0.00  0.00           H  
ATOM     24  HA  GLU X   2      16.834  59.937  37.978  0.00  0.00           H  
ATOM     25  HB2 GLU X   2      15.435  59.921  39.859  0.00  0.00           H  
ATOM     26  HB3 GLU X   2      14.873  61.206  38.820  0.00  0.00           H  
ATOM     27  HG2 GLU X   2      13.810  58.400  39.328  0.00  0.00           H  
ATOM     28  HG3 GLU X   2      13.049  59.892  39.922  0.00  0.00           H  
ATOM     29  N   THR X   3      14.945  57.453  36.842  0.00  0.00           N  
ATOM     30  CA  THR X   3      14.870  56.007  36.523  0.00  0.00           C  
ATOM     31  C   THR X   3      15.530  55.741  35.175  0.00  0.00           C  
ATOM     32  O   THR X   3      15.159  56.234  34.146  0.00  0.00           O  
ATOM     33  CB  THR X   3      13.456  55.428  36.638  0.00  0.00           C  
ATOM     34  CG2 THR X   3      13.623  53.938  36.416  0.00  0.00           C  
ATOM     35  OG1 THR X   3      12.817  55.641  37.846  0.00  0.00           O  
ATOM     36  H   THR X   3      14.196  58.031  36.488  0.00  0.00           H  
ATOM     37  HA  THR X   3      15.482  55.563  37.308  0.00  0.00           H  
ATOM     38  HB  THR X   3      12.850  55.773  35.800  0.00  0.00           H  
ATOM     39  HG1 THR X   3      12.463  56.531  37.787  0.00  0.00           H  
ATOM     40 HG21 THR X   3      12.686  53.447  36.682  0.00  0.00           H  
ATOM     41 HG22 THR X   3      13.832  53.756  35.362  0.00  0.00           H  
ATOM     42 HG23 THR X   3      14.430  53.485  36.994  0.00  0.00           H  
ATOM     43  N   LEU X   4      16.583  54.998  35.203  0.00  0.00           N  
ATOM     44  CA  LEU X   4      17.405  54.505  34.058  0.00  0.00           C  
ATOM     45  C   LEU X   4      16.647  53.507  33.191  0.00  0.00           C  
ATOM     46  O   LEU X   4      16.042  52.599  33.774  0.00  0.00           O  
ATOM     47  CB  LEU X   4      18.642  53.778  34.624  0.00  0.00           C  
ATOM     48  CG  LEU X   4      19.702  53.098  33.698  0.00  0.00           C  
ATOM     49  CD1 LEU X   4      20.314  54.094  32.675  0.00  0.00           C  
ATOM     50  CD2 LEU X   4      20.826  52.400  34.429  0.00  0.00           C  
ATOM     51  H   LEU X   4      16.748  54.635  36.132  0.00  0.00           H  
ATOM     52  HA  LEU X   4      17.844  55.347  33.522  0.00  0.00           H  
ATOM     53  HB2 LEU X   4      19.142  54.511  35.257  0.00  0.00           H  
ATOM     54  HB3 LEU X   4      18.226  52.969  35.226  0.00  0.00           H  
ATOM     55  HG  LEU X   4      19.261  52.281  33.128  0.00  0.00           H  
ATOM     56 HD11 LEU X   4      19.651  54.330  31.842  0.00  0.00           H  
ATOM     57 HD12 LEU X   4      20.684  55.018  33.117  0.00  0.00           H  
ATOM     58 HD13 LEU X   4      21.206  53.668  32.215  0.00  0.00           H  
ATOM     59 HD21 LEU X   4      20.443  51.785  35.243  0.00  0.00           H  
ATOM     60 HD22 LEU X   4      21.292  51.699  33.736  0.00  0.00           H  
ATOM     61 HD23 LEU X   4      21.637  53.046  34.766  0.00  0.00           H  
ATOM     62  N   SER X   5      16.830  53.425  31.895  0.00  0.00           N  
ATOM     63  CA  SER X   5      16.304  52.430  31.022  0.00  0.00           C  
ATOM     64  C   SER X   5      17.354  52.081  29.904  0.00  0.00           C  
ATOM     65  O   SER X   5      17.823  52.954  29.146  0.00  0.00           O  
ATOM     66  CB  SER X   5      15.001  52.836  30.183  0.00  0.00           C  
ATOM     67  OG  SER X   5      14.597  51.690  29.449  0.00  0.00           O  
ATOM     68  H   SER X   5      17.389  54.127  31.430  0.00  0.00           H  
ATOM     69  HA  SER X   5      16.046  51.511  31.548  0.00  0.00           H  
ATOM     70  HB2 SER X   5      14.160  53.129  30.813  0.00  0.00           H  
ATOM     71  HB3 SER X   5      15.288  53.748  29.660  0.00  0.00           H  
ATOM     72  HG  SER X   5      14.854  50.869  29.875  0.00  0.00           H  
ATOM     73  N   LEU X   6      17.722  50.759  29.839  0.00  0.00           N  
ATOM     74  CA  LEU X   6      18.710  50.096  28.980  0.00  0.00           C  
ATOM     75  C   LEU X   6      18.218  48.761  28.299  0.00  0.00           C  
ATOM     76  O   LEU X   6      17.280  48.016  28.747  0.00  0.00           O  
ATOM     77  CB  LEU X   6      20.072  49.917  29.712  0.00  0.00           C  
ATOM     78  CG  LEU X   6      20.729  51.209  30.243  0.00  0.00           C  
ATOM     79  CD1 LEU X   6      22.158  50.879  30.750  0.00  0.00           C  
ATOM     80  CD2 LEU X   6      21.040  52.382  29.247  0.00  0.00           C  
ATOM     81  H   LEU X   6      17.470  50.208  30.648  0.00  0.00           H  
ATOM     82  HA  LEU X   6      18.980  50.742  28.144  0.00  0.00           H  
ATOM     83  HB2 LEU X   6      19.859  49.235  30.535  0.00  0.00           H  
ATOM     84  HB3 LEU X   6      20.776  49.446  29.027  0.00  0.00           H  
ATOM     85  HG  LEU X   6      20.101  51.620  31.032  0.00  0.00           H  
ATOM     86 HD11 LEU X   6      22.576  51.719  31.304  0.00  0.00           H  
ATOM     87 HD12 LEU X   6      22.004  50.151  31.547  0.00  0.00           H  
ATOM     88 HD13 LEU X   6      22.723  50.494  29.902  0.00  0.00           H  
ATOM     89 HD21 LEU X   6      21.761  52.050  28.500  0.00  0.00           H  
ATOM     90 HD22 LEU X   6      20.125  52.700  28.745  0.00  0.00           H  
ATOM     91 HD23 LEU X   6      21.525  53.252  29.690  0.00  0.00           H  
ATOM     92  N   THR X   7      18.799  48.339  27.160  0.00  0.00           N  
ATOM     93  CA  THR X   7      18.603  47.055  26.588  0.00  0.00           C  
ATOM     94  C   THR X   7      19.809  46.699  25.672  0.00  0.00           C  
ATOM     95  O   THR X   7      20.323  47.573  24.964  0.00  0.00           O  
ATOM     96  CB  THR X   7      17.260  47.006  25.800  0.00  0.00           C  
ATOM     97  CG2 THR X   7      17.034  47.883  24.531  0.00  0.00           C  
ATOM     98  OG1 THR X   7      16.955  45.737  25.281  0.00  0.00           O  
ATOM     99  H   THR X   7      19.418  48.915  26.607  0.00  0.00           H  
ATOM    100  HA  THR X   7      18.407  46.254  27.300  0.00  0.00           H  
ATOM    101  HB  THR X   7      16.426  47.270  26.450  0.00  0.00           H  
ATOM    102  HG1 THR X   7      16.664  45.205  26.024  0.00  0.00           H  
ATOM    103 HG21 THR X   7      17.073  48.950  24.755  0.00  0.00           H  
ATOM    104 HG22 THR X   7      17.818  47.634  23.817  0.00  0.00           H  
ATOM    105 HG23 THR X   7      16.019  47.703  24.175  0.00  0.00           H  
ATOM    106  N   CYX X   8      20.053  45.419  25.536  0.00  0.00           N  
ATOM    107  CA  CYX X   8      21.258  44.794  25.120  0.00  0.00           C  
ATOM    108  C   CYX X   8      20.950  43.441  24.500  0.00  0.00           C  
ATOM    109  O   CYX X   8      20.075  42.696  25.020  0.00  0.00           O  
ATOM    110  CB  CYX X   8      22.282  44.705  26.292  0.00  0.00           C  
ATOM    111  SG  CYX X   8      23.661  43.617  25.924  0.00  0.00           S  
ATOM    112  H   CYX X   8      19.309  44.837  25.895  0.00  0.00           H  
ATOM    113  HA  CYX X   8      21.757  45.283  24.283  0.00  0.00           H  
ATOM    114  HB2 CYX X   8      22.667  45.701  26.514  0.00  0.00           H  
ATOM    115  HB3 CYX X   8      21.795  44.386  27.214  0.00  0.00           H  
ATOM    116  N   SER X   9      21.595  43.037  23.432  0.00  0.00           N  
ATOM    117  CA  SER X   9      21.414  41.730  22.812  0.00  0.00           C  
ATOM    118  C   SER X   9      22.615  41.381  22.018  0.00  0.00           C  
ATOM    119  O   SER X   9      23.205  42.272  21.353  0.00  0.00           O  
ATOM    120  CB  SER X   9      20.060  41.719  22.080  0.00  0.00           C  
ATOM    121  OG  SER X   9      19.769  40.377  21.707  0.00  0.00           O  
ATOM    122  H   SER X   9      22.241  43.694  23.018  0.00  0.00           H  
ATOM    123  HA  SER X   9      21.345  40.952  23.572  0.00  0.00           H  
ATOM    124  HB2 SER X   9      19.240  42.032  22.725  0.00  0.00           H  
ATOM    125  HB3 SER X   9      20.247  42.336  21.200  0.00  0.00           H  
ATOM    126  HG  SER X   9      18.818  40.299  21.600  0.00  0.00           H  
ATOM    127  N   VAL X  10      23.013  40.122  22.238  0.00  0.00           N  
ATOM    128  CA  VAL X  10      24.371  39.612  21.910  0.00  0.00           C  
ATOM    129  C   VAL X  10      24.346  38.830  20.634  0.00  0.00           C  
ATOM    130  O   VAL X  10      23.477  38.004  20.355  0.00  0.00           O  
ATOM    131  CB  VAL X  10      24.884  38.745  23.080  0.00  0.00           C  
ATOM    132  CG1 VAL X  10      26.251  38.161  22.759  0.00  0.00           C  
ATOM    133  CG2 VAL X  10      25.203  39.508  24.341  0.00  0.00           C  
ATOM    134  H   VAL X  10      22.385  39.474  22.693  0.00  0.00           H  
ATOM    135  HA  VAL X  10      25.157  40.361  21.819  0.00  0.00           H  
ATOM    136  HB  VAL X  10      24.140  37.982  23.308  0.00  0.00           H  
ATOM    137 HG11 VAL X  10      26.708  37.610  23.581  0.00  0.00           H  
ATOM    138 HG12 VAL X  10      26.150  37.439  21.949  0.00  0.00           H  
ATOM    139 HG13 VAL X  10      26.896  38.970  22.417  0.00  0.00           H  
ATOM    140 HG21 VAL X  10      25.593  38.821  25.092  0.00  0.00           H  
ATOM    141 HG22 VAL X  10      25.880  40.345  24.173  0.00  0.00           H  
ATOM    142 HG23 VAL X  10      24.272  39.937  24.712  0.00  0.00           H  
ATOM    143  N   SER X  11      25.303  39.188  19.776  0.00  0.00           N  
ATOM    144  CA  SER X  11      25.387  38.727  18.381  0.00  0.00           C  
ATOM    145  C   SER X  11      25.031  37.262  18.049  0.00  0.00           C  
ATOM    146  O   SER X  11      25.681  36.316  18.515  0.00  0.00           O  
ATOM    147  CB  SER X  11      26.730  39.128  17.754  0.00  0.00           C  
ATOM    148  OG  SER X  11      26.667  38.701  16.448  0.00  0.00           O  
ATOM    149  H   SER X  11      25.975  39.815  20.192  0.00  0.00           H  
ATOM    150  HA  SER X  11      24.647  39.375  17.910  0.00  0.00           H  
ATOM    151  HB2 SER X  11      26.834  40.212  17.809  0.00  0.00           H  
ATOM    152  HB3 SER X  11      27.514  38.519  18.204  0.00  0.00           H  
ATOM    153  HG  SER X  11      26.211  39.476  16.109  0.00  0.00           H  
ATOM    154  N   GLY X  12      24.049  37.048  17.155  0.00  0.00           N  
ATOM    155  CA  GLY X  12      23.563  35.630  16.853  0.00  0.00           C  
ATOM    156  C   GLY X  12      22.728  34.891  17.952  0.00  0.00           C  
ATOM    157  O   GLY X  12      21.950  34.016  17.564  0.00  0.00           O  
ATOM    158  H   GLY X  12      23.631  37.907  16.831  0.00  0.00           H  
ATOM    159  HA2 GLY X  12      22.997  35.586  15.922  0.00  0.00           H  
ATOM    160  HA3 GLY X  12      24.445  35.007  16.703  0.00  0.00           H  
ATOM    161  N   ALA X  13      22.802  35.258  19.222  0.00  0.00           N  
ATOM    162  CA  ALA X  13      22.029  34.534  20.305  0.00  0.00           C  
ATOM    163  C   ALA X  13      20.577  35.031  20.301  0.00  0.00           C  
ATOM    164  O   ALA X  13      20.130  36.015  19.647  0.00  0.00           O  
ATOM    165  CB  ALA X  13      22.706  34.859  21.629  0.00  0.00           C  
ATOM    166  H   ALA X  13      23.418  36.029  19.433  0.00  0.00           H  
ATOM    167  HA  ALA X  13      22.003  33.463  20.102  0.00  0.00           H  
ATOM    168  HB1 ALA X  13      22.706  35.944  21.726  0.00  0.00           H  
ATOM    169  HB2 ALA X  13      22.234  34.386  22.489  0.00  0.00           H  
ATOM    170  HB3 ALA X  13      23.753  34.558  21.569  0.00  0.00           H  
ATOM    171  N   SER X  14      19.763  34.305  21.011  0.00  0.00           N  
ATOM    172  CA  SER X  14      18.323  34.611  21.162  0.00  0.00           C  
ATOM    173  C   SER X  14      17.802  34.177  22.546  0.00  0.00           C  
ATOM    174  O   SER X  14      18.323  33.212  23.094  0.00  0.00           O  
ATOM    175  CB  SER X  14      17.638  33.982  19.976  0.00  0.00           C  
ATOM    176  OG  SER X  14      16.252  34.105  19.990  0.00  0.00           O  
ATOM    177  H   SER X  14      20.140  33.440  21.372  0.00  0.00           H  
ATOM    178  HA  SER X  14      18.130  35.681  21.073  0.00  0.00           H  
ATOM    179  HB2 SER X  14      18.064  34.433  19.080  0.00  0.00           H  
ATOM    180  HB3 SER X  14      17.756  32.906  19.851  0.00  0.00           H  
ATOM    181  HG  SER X  14      15.886  34.991  20.053  0.00  0.00           H  
ATOM    182  N   ILE X  15      16.890  34.963  23.182  0.00  0.00           N  
ATOM    183  CA  ILE X  15      16.822  35.074  24.624  0.00  0.00           C  
ATOM    184  C   ILE X  15      16.199  33.864  25.388  0.00  0.00           C  
ATOM    185  O   ILE X  15      16.035  33.965  26.643  0.00  0.00           O  
ATOM    186  CB  ILE X  15      16.305  36.409  25.058  0.00  0.00           C  
ATOM    187  CG1 ILE X  15      14.800  36.705  24.797  0.00  0.00           C  
ATOM    188  CG2 ILE X  15      17.173  37.636  24.554  0.00  0.00           C  
ATOM    189  CD1 ILE X  15      13.763  35.732  25.404  0.00  0.00           C  
ATOM    190  H   ILE X  15      16.585  35.777  22.666  0.00  0.00           H  
ATOM    191  HA  ILE X  15      17.885  35.193  24.833  0.00  0.00           H  
ATOM    192  HB  ILE X  15      16.388  36.303  26.139  0.00  0.00           H  
ATOM    193 HG12 ILE X  15      14.551  37.704  25.158  0.00  0.00           H  
ATOM    194 HG13 ILE X  15      14.665  36.699  23.716  0.00  0.00           H  
ATOM    195 HG21 ILE X  15      17.109  37.604  23.467  0.00  0.00           H  
ATOM    196 HG22 ILE X  15      16.765  38.512  25.057  0.00  0.00           H  
ATOM    197 HG23 ILE X  15      18.207  37.415  24.820  0.00  0.00           H  
ATOM    198 HD11 ILE X  15      13.727  35.520  26.472  0.00  0.00           H  
ATOM    199 HD12 ILE X  15      12.861  36.320  25.233  0.00  0.00           H  
ATOM    200 HD13 ILE X  15      13.726  34.889  24.714  0.00  0.00           H  
ATOM    201  N   SER X  16      15.818  32.716  24.806  0.00  0.00           N  
ATOM    202  CA  SER X  16      15.131  31.560  25.517  0.00  0.00           C  
ATOM    203  C   SER X  16      15.901  30.210  25.837  0.00  0.00           C  
ATOM    204  O   SER X  16      15.417  29.418  26.621  0.00  0.00           O  
ATOM    205  CB  SER X  16      13.932  30.961  24.777  0.00  0.00           C  
ATOM    206  OG  SER X  16      12.995  31.890  24.297  0.00  0.00           O  
ATOM    207  H   SER X  16      16.010  32.525  23.833  0.00  0.00           H  
ATOM    208  HA  SER X  16      14.724  31.939  26.455  0.00  0.00           H  
ATOM    209  HB2 SER X  16      14.269  30.421  23.892  0.00  0.00           H  
ATOM    210  HB3 SER X  16      13.349  30.301  25.419  0.00  0.00           H  
ATOM    211  HG  SER X  16      13.519  32.430  23.703  0.00  0.00           H  
ATOM    212  N   ASP X  17      17.098  30.006  25.351  0.00  0.00           N  
ATOM    213  CA  ASP X  17      17.845  28.769  25.592  0.00  0.00           C  
ATOM    214  C   ASP X  17      18.676  28.771  26.890  0.00  0.00           C  
ATOM    215  O   ASP X  17      19.206  27.719  27.370  0.00  0.00           O  
ATOM    216  CB  ASP X  17      18.666  28.404  24.355  0.00  0.00           C  
ATOM    217  CG  ASP X  17      19.793  29.344  24.027  0.00  0.00           C  
ATOM    218  OD1 ASP X  17      20.285  29.241  22.885  0.00  0.00           O  
ATOM    219  OD2 ASP X  17      20.368  29.945  24.934  0.00  0.00           O1-
ATOM    220  H   ASP X  17      17.488  30.719  24.752  0.00  0.00           H  
ATOM    221  HA  ASP X  17      17.131  27.954  25.706  0.00  0.00           H  
ATOM    222  HB2 ASP X  17      19.058  27.392  24.456  0.00  0.00           H  
ATOM    223  HB3 ASP X  17      17.977  28.325  23.513  0.00  0.00           H  
ATOM    224  N   SER X  18      18.761  29.981  27.509  0.00  0.00           N  
ATOM    225  CA  SER X  18      19.723  30.326  28.611  0.00  0.00           C  
ATOM    226  C   SER X  18      19.325  31.432  29.572  0.00  0.00           C  
ATOM    227  O   SER X  18      18.374  32.127  29.348  0.00  0.00           O  
ATOM    228  CB  SER X  18      20.968  30.908  27.931  0.00  0.00           C  
ATOM    229  OG  SER X  18      21.711  30.052  27.127  0.00  0.00           O  
ATOM    230  H   SER X  18      18.478  30.781  26.960  0.00  0.00           H  
ATOM    231  HA  SER X  18      20.031  29.462  29.200  0.00  0.00           H  
ATOM    232  HB2 SER X  18      20.671  31.802  27.383  0.00  0.00           H  
ATOM    233  HB3 SER X  18      21.635  31.205  28.740  0.00  0.00           H  
ATOM    234  HG  SER X  18      21.148  29.854  26.375  0.00  0.00           H  
ATOM    235  N   TYR X  19      20.034  31.493  30.721  0.00  0.00           N  
ATOM    236  CA  TYR X  19      19.981  32.667  31.613  0.00  0.00           C  
ATOM    237  C   TYR X  19      20.797  33.790  30.988  0.00  0.00           C  
ATOM    238  O   TYR X  19      21.536  33.506  30.018  0.00  0.00           O  
ATOM    239  CB  TYR X  19      20.656  32.185  32.966  0.00  0.00           C  
ATOM    240  CG  TYR X  19      19.759  31.348  33.882  0.00  0.00           C  
ATOM    241  CD1 TYR X  19      18.971  30.254  33.425  0.00  0.00           C  
ATOM    242  CD2 TYR X  19      19.747  31.728  35.252  0.00  0.00           C  
ATOM    243  CE1 TYR X  19      18.049  29.629  34.255  0.00  0.00           C  
ATOM    244  CE2 TYR X  19      18.813  31.087  36.047  0.00  0.00           C  
ATOM    245  CZ  TYR X  19      17.921  30.092  35.585  0.00  0.00           C  
ATOM    246  OH  TYR X  19      17.038  29.531  36.403  0.00  0.00           O  
ATOM    247  H   TYR X  19      20.781  30.814  30.751  0.00  0.00           H  
ATOM    248  HA  TYR X  19      18.939  32.986  31.582  0.00  0.00           H  
ATOM    249  HB2 TYR X  19      21.600  31.652  32.846  0.00  0.00           H  
ATOM    250  HB3 TYR X  19      20.775  33.121  33.512  0.00  0.00           H  
ATOM    251  HD1 TYR X  19      19.011  29.888  32.410  0.00  0.00           H  
ATOM    252  HD2 TYR X  19      20.331  32.520  35.699  0.00  0.00           H  
ATOM    253  HE1 TYR X  19      17.410  28.835  33.897  0.00  0.00           H  
ATOM    254  HE2 TYR X  19      18.737  31.381  37.084  0.00  0.00           H  
ATOM    255  HH  TYR X  19      16.916  30.090  37.174  0.00  0.00           H  
ATOM    256  N   TRP X  20      20.663  35.028  31.513  0.00  0.00           N  
ATOM    257  CA  TRP X  20      21.368  36.240  31.043  0.00  0.00           C  
ATOM    258  C   TRP X  20      21.742  37.172  32.234  0.00  0.00           C  
ATOM    259  O   TRP X  20      21.065  37.099  33.219  0.00  0.00           O  
ATOM    260  CB  TRP X  20      20.439  36.933  30.065  0.00  0.00           C  
ATOM    261  CG  TRP X  20      20.306  36.297  28.662  0.00  0.00           C  
ATOM    262  CD1 TRP X  20      19.616  35.170  28.290  0.00  0.00           C  
ATOM    263  CD2 TRP X  20      20.793  36.831  27.391  0.00  0.00           C  
ATOM    264  CE2 TRP X  20      20.400  36.051  26.333  0.00  0.00           C  
ATOM    265  CE3 TRP X  20      21.429  38.032  27.035  0.00  0.00           C  
ATOM    266  NE1 TRP X  20      19.632  35.053  26.914  0.00  0.00           N  
ATOM    267  CZ2 TRP X  20      20.679  36.287  24.995  0.00  0.00           C  
ATOM    268  CZ3 TRP X  20      21.534  38.459  25.704  0.00  0.00           C  
ATOM    269  CH2 TRP X  20      21.232  37.504  24.720  0.00  0.00           C  
ATOM    270  H   TRP X  20      19.917  35.209  32.170  0.00  0.00           H  
ATOM    271  HA  TRP X  20      22.329  36.133  30.540  0.00  0.00           H  
ATOM    272  HB2 TRP X  20      19.447  37.047  30.504  0.00  0.00           H  
ATOM    273  HB3 TRP X  20      20.854  37.936  29.979  0.00  0.00           H  
ATOM    274  HD1 TRP X  20      19.143  34.495  28.989  0.00  0.00           H  
ATOM    275  HE1 TRP X  20      19.192  34.276  26.444  0.00  0.00           H  
ATOM    276  HE3 TRP X  20      21.760  38.664  27.847  0.00  0.00           H  
ATOM    277  HZ2 TRP X  20      20.327  35.546  24.292  0.00  0.00           H  
ATOM    278  HZ3 TRP X  20      21.870  39.437  25.390  0.00  0.00           H  
ATOM    279  HH2 TRP X  20      21.370  37.715  23.669  0.00  0.00           H  
ATOM    280  N   SER X  21      22.838  37.918  32.242  0.00  0.00           N  
ATOM    281  CA  SER X  21      23.367  38.801  33.275  0.00  0.00           C  
ATOM    282  C   SER X  21      23.745  40.116  32.657  0.00  0.00           C  
ATOM    283  O   SER X  21      24.209  40.242  31.477  0.00  0.00           O  
ATOM    284  CB  SER X  21      24.557  38.291  34.025  0.00  0.00           C  
ATOM    285  OG  SER X  21      24.281  36.969  34.580  0.00  0.00           O  
ATOM    286  H   SER X  21      23.411  37.925  31.409  0.00  0.00           H  
ATOM    287  HA  SER X  21      22.681  38.869  34.119  0.00  0.00           H  
ATOM    288  HB2 SER X  21      25.387  38.193  33.324  0.00  0.00           H  
ATOM    289  HB3 SER X  21      24.762  38.959  34.861  0.00  0.00           H  
ATOM    290  HG  SER X  21      24.123  36.434  33.799  0.00  0.00           H  
ATOM    291  N   TRP X  22      23.739  41.130  33.527  0.00  0.00           N  
ATOM    292  CA  TRP X  22      24.471  42.360  33.329  0.00  0.00           C  
ATOM    293  C   TRP X  22      25.627  42.653  34.213  0.00  0.00           C  
ATOM    294  O   TRP X  22      25.589  42.202  35.391  0.00  0.00           O  
ATOM    295  CB  TRP X  22      23.438  43.543  33.486  0.00  0.00           C  
ATOM    296  CG  TRP X  22      22.336  43.574  32.365  0.00  0.00           C  
ATOM    297  CD1 TRP X  22      21.449  42.584  32.066  0.00  0.00           C  
ATOM    298  CD2 TRP X  22      22.114  44.589  31.339  0.00  0.00           C  
ATOM    299  CE2 TRP X  22      21.074  44.163  30.489  0.00  0.00           C  
ATOM    300  CE3 TRP X  22      22.707  45.859  31.012  0.00  0.00           C  
ATOM    301  NE1 TRP X  22      20.697  42.906  30.917  0.00  0.00           N  
ATOM    302  CZ2 TRP X  22      20.564  45.013  29.469  0.00  0.00           C  
ATOM    303  CZ3 TRP X  22      22.249  46.728  30.037  0.00  0.00           C  
ATOM    304  CH2 TRP X  22      21.134  46.278  29.265  0.00  0.00           C  
ATOM    305  H   TRP X  22      23.422  40.964  34.472  0.00  0.00           H  
ATOM    306  HA  TRP X  22      24.871  42.391  32.315  0.00  0.00           H  
ATOM    307  HB2 TRP X  22      22.947  43.559  34.458  0.00  0.00           H  
ATOM    308  HB3 TRP X  22      24.079  44.401  33.283  0.00  0.00           H  
ATOM    309  HD1 TRP X  22      21.397  41.629  32.568  0.00  0.00           H  
ATOM    310  HE1 TRP X  22      20.051  42.241  30.515  0.00  0.00           H  
ATOM    311  HE3 TRP X  22      23.588  46.195  31.539  0.00  0.00           H  
ATOM    312  HZ2 TRP X  22      19.702  44.744  28.879  0.00  0.00           H  
ATOM    313  HZ3 TRP X  22      22.717  47.644  29.703  0.00  0.00           H  
ATOM    314  HH2 TRP X  22      20.864  47.019  28.526  0.00  0.00           H  
ATOM    315  N   ILE X  23      26.565  43.533  33.798  0.00  0.00           N  
ATOM    316  CA  ILE X  23      27.768  43.866  34.507  0.00  0.00           C  
ATOM    317  C   ILE X  23      27.944  45.442  34.346  0.00  0.00           C  
ATOM    318  O   ILE X  23      27.497  45.989  33.382  0.00  0.00           O  
ATOM    319  CB  ILE X  23      28.990  43.156  33.832  0.00  0.00           C  
ATOM    320  CG1 ILE X  23      28.721  41.572  33.722  0.00  0.00           C  
ATOM    321  CG2 ILE X  23      30.308  43.509  34.611  0.00  0.00           C  
ATOM    322  CD1 ILE X  23      28.126  41.060  32.421  0.00  0.00           C  
ATOM    323  H   ILE X  23      26.402  44.046  32.943  0.00  0.00           H  
ATOM    324  HA  ILE X  23      27.608  43.542  35.536  0.00  0.00           H  
ATOM    325  HB  ILE X  23      29.253  43.506  32.834  0.00  0.00           H  
ATOM    326 HG12 ILE X  23      29.688  41.118  33.938  0.00  0.00           H  
ATOM    327 HG13 ILE X  23      27.984  41.268  34.465  0.00  0.00           H  
ATOM    328 HG21 ILE X  23      31.042  42.833  34.173  0.00  0.00           H  
ATOM    329 HG22 ILE X  23      30.633  44.528  34.404  0.00  0.00           H  
ATOM    330 HG23 ILE X  23      30.248  43.206  35.656  0.00  0.00           H  
ATOM    331 HD11 ILE X  23      27.097  41.390  32.278  0.00  0.00           H  
ATOM    332 HD12 ILE X  23      28.776  41.458  31.641  0.00  0.00           H  
ATOM    333 HD13 ILE X  23      28.123  39.972  32.338  0.00  0.00           H  
ATOM    334  N   ARG X  24      28.528  46.145  35.332  0.00  0.00           N  
ATOM    335  CA  ARG X  24      28.827  47.609  35.249  0.00  0.00           C  
ATOM    336  C   ARG X  24      30.229  47.940  35.913  0.00  0.00           C  
ATOM    337  O   ARG X  24      30.868  47.176  36.639  0.00  0.00           O  
ATOM    338  CB  ARG X  24      27.748  48.462  35.909  0.00  0.00           C  
ATOM    339  CG  ARG X  24      27.551  48.386  37.410  0.00  0.00           C  
ATOM    340  CD  ARG X  24      26.345  49.041  37.948  0.00  0.00           C  
ATOM    341  NE  ARG X  24      26.337  49.058  39.364  0.00  0.00           N  
ATOM    342  CZ  ARG X  24      25.716  49.929  40.162  0.00  0.00           C  
ATOM    343  NH1 ARG X  24      25.133  50.989  39.648  0.00  0.00           N1+
ATOM    344  NH2 ARG X  24      25.563  49.632  41.383  0.00  0.00           N  
ATOM    345  H   ARG X  24      28.842  45.673  36.169  0.00  0.00           H  
ATOM    346  HA  ARG X  24      28.763  47.887  34.197  0.00  0.00           H  
ATOM    347  HB2 ARG X  24      28.063  49.495  35.759  0.00  0.00           H  
ATOM    348  HB3 ARG X  24      26.814  48.243  35.391  0.00  0.00           H  
ATOM    349  HG2 ARG X  24      27.441  47.331  37.659  0.00  0.00           H  
ATOM    350  HG3 ARG X  24      28.426  48.863  37.855  0.00  0.00           H  
ATOM    351  HD2 ARG X  24      26.327  50.080  37.621  0.00  0.00           H  
ATOM    352  HD3 ARG X  24      25.432  48.606  37.541  0.00  0.00           H  
ATOM    353  HE  ARG X  24      26.877  48.336  39.818  0.00  0.00           H  
ATOM    354 HH11 ARG X  24      25.393  51.202  38.696  0.00  0.00           H  
ATOM    355 HH12 ARG X  24      24.881  51.772  40.235  0.00  0.00           H  
ATOM    356 HH21 ARG X  24      26.073  48.843  41.752  0.00  0.00           H  
ATOM    357 HH22 ARG X  24      24.947  50.278  41.854  0.00  0.00           H  
ATOM    358  N   ARG X  25      30.766  49.094  35.442  0.00  0.00           N  
ATOM    359  CA  ARG X  25      32.149  49.574  35.635  0.00  0.00           C  
ATOM    360  C   ARG X  25      32.279  51.157  35.661  0.00  0.00           C  
ATOM    361  O   ARG X  25      31.389  51.757  35.106  0.00  0.00           O  
ATOM    362  CB  ARG X  25      33.003  49.058  34.448  0.00  0.00           C  
ATOM    363  CG  ARG X  25      34.446  49.121  34.841  0.00  0.00           C  
ATOM    364  CD  ARG X  25      35.436  48.591  33.815  0.00  0.00           C  
ATOM    365  NE  ARG X  25      35.423  49.264  32.461  0.00  0.00           N  
ATOM    366  CZ  ARG X  25      36.420  49.174  31.582  0.00  0.00           C  
ATOM    367  NH1 ARG X  25      37.394  48.306  31.738  0.00  0.00           N1+
ATOM    368  NH2 ARG X  25      36.543  49.936  30.514  0.00  0.00           N  
ATOM    369  H   ARG X  25      30.174  49.533  34.750  0.00  0.00           H  
ATOM    370  HA  ARG X  25      32.651  49.164  36.511  0.00  0.00           H  
ATOM    371  HB2 ARG X  25      32.757  48.019  34.231  0.00  0.00           H  
ATOM    372  HB3 ARG X  25      32.782  49.652  33.562  0.00  0.00           H  
ATOM    373  HG2 ARG X  25      34.856  50.089  35.127  0.00  0.00           H  
ATOM    374  HG3 ARG X  25      34.456  48.408  35.666  0.00  0.00           H  
ATOM    375  HD2 ARG X  25      36.429  48.839  34.189  0.00  0.00           H  
ATOM    376  HD3 ARG X  25      35.307  47.520  33.664  0.00  0.00           H  
ATOM    377  HE  ARG X  25      34.564  49.637  32.081  0.00  0.00           H  
ATOM    378 HH11 ARG X  25      37.371  47.533  32.387  0.00  0.00           H  
ATOM    379 HH12 ARG X  25      38.136  48.319  31.052  0.00  0.00           H  
ATOM    380 HH21 ARG X  25      35.959  50.751  30.384  0.00  0.00           H  
ATOM    381 HH22 ARG X  25      37.325  49.674  29.930  0.00  0.00           H  
ATOM    382  N   SER X  26      33.281  51.637  36.419  0.00  0.00           N  
ATOM    383  CA  SER X  26      33.643  53.070  36.364  0.00  0.00           C  
ATOM    384  C   SER X  26      35.142  53.279  36.396  0.00  0.00           C  
ATOM    385  O   SER X  26      35.871  52.323  36.684  0.00  0.00           O  
ATOM    386  CB  SER X  26      32.970  53.660  37.583  0.00  0.00           C  
ATOM    387  OG  SER X  26      31.663  54.131  37.291  0.00  0.00           O  
ATOM    388  H   SER X  26      33.884  50.973  36.882  0.00  0.00           H  
ATOM    389  HA  SER X  26      33.233  53.511  35.454  0.00  0.00           H  
ATOM    390  HB2 SER X  26      32.854  52.878  38.333  0.00  0.00           H  
ATOM    391  HB3 SER X  26      33.508  54.489  38.040  0.00  0.00           H  
ATOM    392  HG  SER X  26      31.086  53.398  37.518  0.00  0.00           H  
ATOM    393  N   PRO X  27      35.638  54.508  36.237  0.00  0.00           N  
ATOM    394  CA  PRO X  27      37.020  54.786  35.901  0.00  0.00           C  
ATOM    395  C   PRO X  27      37.877  54.573  37.109  0.00  0.00           C  
ATOM    396  O   PRO X  27      37.579  55.194  38.101  0.00  0.00           O  
ATOM    397  CB  PRO X  27      36.992  56.276  35.435  0.00  0.00           C  
ATOM    398  CG  PRO X  27      35.518  56.568  34.925  0.00  0.00           C  
ATOM    399  CD  PRO X  27      34.829  55.693  35.978  0.00  0.00           C  
ATOM    400  HA  PRO X  27      37.361  54.100  35.125  0.00  0.00           H  
ATOM    401  HB2 PRO X  27      37.037  56.928  36.306  0.00  0.00           H  
ATOM    402  HB3 PRO X  27      37.740  56.681  34.752  0.00  0.00           H  
ATOM    403  HG2 PRO X  27      35.233  57.614  35.029  0.00  0.00           H  
ATOM    404  HG3 PRO X  27      35.301  56.090  33.969  0.00  0.00           H  
ATOM    405  HD2 PRO X  27      34.744  56.301  36.879  0.00  0.00           H  
ATOM    406  HD3 PRO X  27      33.846  55.443  35.578  0.00  0.00           H  
ATOM    407  N   GLY X  28      38.815  53.596  37.036  0.00  0.00           N  
ATOM    408  CA  GLY X  28      39.639  53.098  38.167  0.00  0.00           C  
ATOM    409  C   GLY X  28      38.931  52.029  39.027  0.00  0.00           C  
ATOM    410  O   GLY X  28      39.525  51.334  39.861  0.00  0.00           O  
ATOM    411  H   GLY X  28      38.839  53.059  36.181  0.00  0.00           H  
ATOM    412  HA2 GLY X  28      40.520  52.605  37.757  0.00  0.00           H  
ATOM    413  HA3 GLY X  28      40.040  53.960  38.700  0.00  0.00           H  
ATOM    414  N   LYS X  29      37.622  52.066  38.945  0.00  0.00           N  
ATOM    415  CA  LYS X  29      36.717  51.348  39.933  0.00  0.00           C  
ATOM    416  C   LYS X  29      36.414  49.841  39.591  0.00  0.00           C  
ATOM    417  O   LYS X  29      36.295  49.505  38.463  0.00  0.00           O  
ATOM    418  CB  LYS X  29      35.435  52.139  40.144  0.00  0.00           C  
ATOM    419  CG  LYS X  29      35.765  53.428  40.821  0.00  0.00           C  
ATOM    420  CD  LYS X  29      34.670  54.025  41.689  0.00  0.00           C  
ATOM    421  CE  LYS X  29      35.079  55.478  42.186  0.00  0.00           C  
ATOM    422  NZ  LYS X  29      34.140  56.043  43.231  0.00  0.00           N1+
ATOM    423  H   LYS X  29      37.190  52.688  38.276  0.00  0.00           H  
ATOM    424  HA  LYS X  29      37.263  51.402  40.875  0.00  0.00           H  
ATOM    425  HB2 LYS X  29      34.960  52.341  39.185  0.00  0.00           H  
ATOM    426  HB3 LYS X  29      34.739  51.682  40.847  0.00  0.00           H  
ATOM    427  HG2 LYS X  29      36.648  53.291  41.445  0.00  0.00           H  
ATOM    428  HG3 LYS X  29      35.860  54.138  39.998  0.00  0.00           H  
ATOM    429  HD2 LYS X  29      33.761  54.054  41.090  0.00  0.00           H  
ATOM    430  HD3 LYS X  29      34.424  53.366  42.522  0.00  0.00           H  
ATOM    431  HE2 LYS X  29      36.081  55.346  42.591  0.00  0.00           H  
ATOM    432  HE3 LYS X  29      35.130  56.143  41.324  0.00  0.00           H  
ATOM    433  HZ1 LYS X  29      33.221  56.278  42.884  0.00  0.00           H  
ATOM    434  HZ2 LYS X  29      34.027  55.424  44.021  0.00  0.00           H  
ATOM    435  HZ3 LYS X  29      34.474  56.961  43.483  0.00  0.00           H  
ATOM    436  N   GLY X  30      36.227  48.987  40.538  0.00  0.00           N  
ATOM    437  CA  GLY X  30      36.054  47.592  40.259  0.00  0.00           C  
ATOM    438  C   GLY X  30      34.750  47.140  39.598  0.00  0.00           C  
ATOM    439  O   GLY X  30      33.734  47.673  39.891  0.00  0.00           O  
ATOM    440  H   GLY X  30      36.411  49.239  41.498  0.00  0.00           H  
ATOM    441  HA2 GLY X  30      36.833  47.319  39.546  0.00  0.00           H  
ATOM    442  HA3 GLY X  30      36.254  47.061  41.190  0.00  0.00           H  
ATOM    443  N   LEU X  31      34.851  46.118  38.736  0.00  0.00           N  
ATOM    444  CA  LEU X  31      33.654  45.467  38.033  0.00  0.00           C  
ATOM    445  C   LEU X  31      32.566  44.951  39.015  0.00  0.00           C  
ATOM    446  O   LEU X  31      32.896  44.299  40.048  0.00  0.00           O  
ATOM    447  CB  LEU X  31      34.214  44.354  37.183  0.00  0.00           C  
ATOM    448  CG  LEU X  31      35.113  44.725  35.916  0.00  0.00           C  
ATOM    449  CD1 LEU X  31      35.685  43.399  35.358  0.00  0.00           C  
ATOM    450  CD2 LEU X  31      34.245  45.170  34.775  0.00  0.00           C  
ATOM    451  H   LEU X  31      35.764  45.747  38.518  0.00  0.00           H  
ATOM    452  HA  LEU X  31      33.201  46.186  37.353  0.00  0.00           H  
ATOM    453  HB2 LEU X  31      34.743  43.706  37.882  0.00  0.00           H  
ATOM    454  HB3 LEU X  31      33.376  43.766  36.806  0.00  0.00           H  
ATOM    455  HG  LEU X  31      35.934  45.401  36.155  0.00  0.00           H  
ATOM    456 HD11 LEU X  31      34.937  42.641  35.127  0.00  0.00           H  
ATOM    457 HD12 LEU X  31      36.403  43.522  34.546  0.00  0.00           H  
ATOM    458 HD13 LEU X  31      36.231  43.092  36.250  0.00  0.00           H  
ATOM    459 HD21 LEU X  31      34.865  45.411  33.911  0.00  0.00           H  
ATOM    460 HD22 LEU X  31      33.401  44.485  34.689  0.00  0.00           H  
ATOM    461 HD23 LEU X  31      33.852  46.150  35.044  0.00  0.00           H  
ATOM    462  N   GLU X  32      31.301  45.187  38.654  0.00  0.00           N  
ATOM    463  CA  GLU X  32      30.179  44.715  39.442  0.00  0.00           C  
ATOM    464  C   GLU X  32      29.217  43.901  38.615  0.00  0.00           C  
ATOM    465  O   GLU X  32      28.660  44.392  37.585  0.00  0.00           O  
ATOM    466  CB  GLU X  32      29.494  45.884  40.152  0.00  0.00           C  
ATOM    467  CG  GLU X  32      28.112  45.484  40.831  0.00  0.00           C  
ATOM    468  CD  GLU X  32      27.874  46.519  41.925  0.00  0.00           C  
ATOM    469  OE1 GLU X  32      27.754  46.095  43.086  0.00  0.00           O  
ATOM    470  OE2 GLU X  32      27.479  47.689  41.665  0.00  0.00           O1-
ATOM    471  H   GLU X  32      31.061  45.870  37.950  0.00  0.00           H  
ATOM    472  HA  GLU X  32      30.495  43.982  40.183  0.00  0.00           H  
ATOM    473  HB2 GLU X  32      30.144  46.358  40.888  0.00  0.00           H  
ATOM    474  HB3 GLU X  32      29.280  46.575  39.338  0.00  0.00           H  
ATOM    475  HG2 GLU X  32      27.327  45.492  40.076  0.00  0.00           H  
ATOM    476  HG3 GLU X  32      28.173  44.492  41.278  0.00  0.00           H  
ATOM    477  N   TRP X  33      28.832  42.687  39.037  0.00  0.00           N  
ATOM    478  CA  TRP X  33      27.746  41.823  38.490  0.00  0.00           C  
ATOM    479  C   TRP X  33      26.407  42.226  39.061  0.00  0.00           C  
ATOM    480  O   TRP X  33      26.238  42.078  40.230  0.00  0.00           O  
ATOM    481  CB  TRP X  33      28.190  40.355  38.766  0.00  0.00           C  
ATOM    482  CG  TRP X  33      27.396  39.293  38.149  0.00  0.00           C  
ATOM    483  CD1 TRP X  33      26.294  39.431  37.397  0.00  0.00           C  
ATOM    484  CD2 TRP X  33      27.520  37.871  38.261  0.00  0.00           C  
ATOM    485  CE2 TRP X  33      26.507  37.218  37.567  0.00  0.00           C  
ATOM    486  CE3 TRP X  33      28.499  36.981  38.877  0.00  0.00           C  
ATOM    487  NE1 TRP X  33      25.703  38.232  37.043  0.00  0.00           N  
ATOM    488  CZ2 TRP X  33      26.290  35.812  37.515  0.00  0.00           C  
ATOM    489  CZ3 TRP X  33      28.360  35.575  38.759  0.00  0.00           C  
ATOM    490  CH2 TRP X  33      27.326  35.004  38.055  0.00  0.00           C  
ATOM    491  H   TRP X  33      29.362  42.248  39.776  0.00  0.00           H  
ATOM    492  HA  TRP X  33      27.743  41.941  37.407  0.00  0.00           H  
ATOM    493  HB2 TRP X  33      29.201  40.215  38.383  0.00  0.00           H  
ATOM    494  HB3 TRP X  33      28.360  40.227  39.835  0.00  0.00           H  
ATOM    495  HD1 TRP X  33      25.826  40.359  37.103  0.00  0.00           H  
ATOM    496  HE1 TRP X  33      24.806  38.081  36.603  0.00  0.00           H  
ATOM    497  HE3 TRP X  33      29.390  37.275  39.414  0.00  0.00           H  
ATOM    498  HZ2 TRP X  33      25.510  35.389  36.899  0.00  0.00           H  
ATOM    499  HZ3 TRP X  33      29.190  34.995  39.133  0.00  0.00           H  
ATOM    500  HH2 TRP X  33      27.372  33.948  37.838  0.00  0.00           H  
ATOM    501  N   ILE X  34      25.542  42.895  38.322  0.00  0.00           N  
ATOM    502  CA  ILE X  34      24.315  43.508  38.821  0.00  0.00           C  
ATOM    503  C   ILE X  34      23.319  42.431  39.125  0.00  0.00           C  
ATOM    504  O   ILE X  34      22.698  42.563  40.189  0.00  0.00           O  
ATOM    505  CB  ILE X  34      23.788  44.476  37.680  0.00  0.00           C  
ATOM    506  CG1 ILE X  34      24.743  45.686  37.473  0.00  0.00           C  
ATOM    507  CG2 ILE X  34      22.329  44.870  37.937  0.00  0.00           C  
ATOM    508  CD1 ILE X  34      24.462  46.394  36.166  0.00  0.00           C  
ATOM    509  H   ILE X  34      25.897  42.964  37.379  0.00  0.00           H  
ATOM    510  HA  ILE X  34      24.507  44.126  39.697  0.00  0.00           H  
ATOM    511  HB  ILE X  34      23.829  43.835  36.801  0.00  0.00           H  
ATOM    512 HG12 ILE X  34      24.674  46.378  38.313  0.00  0.00           H  
ATOM    513 HG13 ILE X  34      25.759  45.294  37.462  0.00  0.00           H  
ATOM    514 HG21 ILE X  34      22.134  45.054  38.993  0.00  0.00           H  
ATOM    515 HG22 ILE X  34      21.983  45.650  37.258  0.00  0.00           H  
ATOM    516 HG23 ILE X  34      21.600  44.139  37.587  0.00  0.00           H  
ATOM    517 HD11 ILE X  34      25.073  47.266  35.934  0.00  0.00           H  
ATOM    518 HD12 ILE X  34      24.519  45.644  35.376  0.00  0.00           H  
ATOM    519 HD13 ILE X  34      23.418  46.700  36.087  0.00  0.00           H  
ATOM    520  N   GLY X  35      23.252  41.382  38.317  0.00  0.00           N  
ATOM    521  CA  GLY X  35      22.351  40.318  38.640  0.00  0.00           C  
ATOM    522  C   GLY X  35      22.096  39.367  37.428  0.00  0.00           C  
ATOM    523  O   GLY X  35      22.761  39.542  36.371  0.00  0.00           O  
ATOM    524  H   GLY X  35      23.813  41.310  37.481  0.00  0.00           H  
ATOM    525  HA2 GLY X  35      22.715  39.760  39.502  0.00  0.00           H  
ATOM    526  HA3 GLY X  35      21.328  40.644  38.831  0.00  0.00           H  
ATOM    527  N   TYR X  36      21.125  38.519  37.542  0.00  0.00           N  
ATOM    528  CA  TYR X  36      20.630  37.571  36.463  0.00  0.00           C  
ATOM    529  C   TYR X  36      19.045  37.651  36.275  0.00  0.00           C  
ATOM    530  O   TYR X  36      18.216  38.024  37.139  0.00  0.00           O  
ATOM    531  CB  TYR X  36      21.196  36.159  36.578  0.00  0.00           C  
ATOM    532  CG  TYR X  36      20.553  35.191  37.561  0.00  0.00           C  
ATOM    533  CD1 TYR X  36      19.284  34.697  37.330  0.00  0.00           C  
ATOM    534  CD2 TYR X  36      21.278  34.755  38.692  0.00  0.00           C  
ATOM    535  CE1 TYR X  36      18.682  33.758  38.223  0.00  0.00           C  
ATOM    536  CE2 TYR X  36      20.788  33.766  39.511  0.00  0.00           C  
ATOM    537  CZ  TYR X  36      19.437  33.283  39.338  0.00  0.00           C  
ATOM    538  OH  TYR X  36      18.792  32.430  40.211  0.00  0.00           O  
ATOM    539  H   TYR X  36      20.743  38.481  38.475  0.00  0.00           H  
ATOM    540  HA  TYR X  36      21.070  37.925  35.531  0.00  0.00           H  
ATOM    541  HB2 TYR X  36      21.063  35.663  35.615  0.00  0.00           H  
ATOM    542  HB3 TYR X  36      22.265  36.086  36.775  0.00  0.00           H  
ATOM    543  HD1 TYR X  36      18.749  34.921  36.419  0.00  0.00           H  
ATOM    544  HD2 TYR X  36      22.291  35.056  38.912  0.00  0.00           H  
ATOM    545  HE1 TYR X  36      17.618  33.582  38.166  0.00  0.00           H  
ATOM    546  HE2 TYR X  36      21.424  33.523  40.349  0.00  0.00           H  
ATOM    547  HH  TYR X  36      18.091  32.056  39.675  0.00  0.00           H  
ATOM    548  N   VAL X  37      18.573  37.221  35.084  0.00  0.00           N  
ATOM    549  CA  VAL X  37      17.174  37.037  34.594  0.00  0.00           C  
ATOM    550  C   VAL X  37      17.021  35.870  33.622  0.00  0.00           C  
ATOM    551  O   VAL X  37      18.008  35.724  32.889  0.00  0.00           O  
ATOM    552  CB  VAL X  37      16.505  38.355  34.092  0.00  0.00           C  
ATOM    553  CG1 VAL X  37      17.204  38.868  32.811  0.00  0.00           C  
ATOM    554  CG2 VAL X  37      15.119  38.196  33.663  0.00  0.00           C  
ATOM    555  H   VAL X  37      19.231  37.064  34.333  0.00  0.00           H  
ATOM    556  HA  VAL X  37      16.591  36.775  35.477  0.00  0.00           H  
ATOM    557  HB  VAL X  37      16.485  39.073  34.912  0.00  0.00           H  
ATOM    558 HG11 VAL X  37      16.610  39.616  32.287  0.00  0.00           H  
ATOM    559 HG12 VAL X  37      18.184  39.290  33.032  0.00  0.00           H  
ATOM    560 HG13 VAL X  37      17.380  38.015  32.156  0.00  0.00           H  
ATOM    561 HG21 VAL X  37      15.111  37.538  32.794  0.00  0.00           H  
ATOM    562 HG22 VAL X  37      14.537  37.757  34.473  0.00  0.00           H  
ATOM    563 HG23 VAL X  37      14.690  39.152  33.361  0.00  0.00           H  
ATOM    564  N   HIE X  38      15.891  35.083  33.640  0.00  0.00           N  
ATOM    565  CA  HIE X  38      15.659  34.025  32.700  0.00  0.00           C  
ATOM    566  C   HIE X  38      14.160  33.995  32.289  0.00  0.00           C  
ATOM    567  O   HIE X  38      13.303  34.458  33.029  0.00  0.00           O  
ATOM    568  CB  HIE X  38      16.188  32.725  33.207  0.00  0.00           C  
ATOM    569  CG  HIE X  38      15.723  31.448  32.518  0.00  0.00           C  
ATOM    570  CD2 HIE X  38      16.429  30.863  31.502  0.00  0.00           C  
ATOM    571  ND1 HIE X  38      14.521  30.803  32.552  0.00  0.00           N  
ATOM    572  CE1 HIE X  38      14.516  29.859  31.569  0.00  0.00           C  
ATOM    573  NE2 HIE X  38      15.692  29.865  30.893  0.00  0.00           N  
ATOM    574  H   HIE X  38      15.107  35.277  34.247  0.00  0.00           H  
ATOM    575  HA  HIE X  38      16.188  34.319  31.792  0.00  0.00           H  
ATOM    576  HB2 HIE X  38      17.273  32.744  33.311  0.00  0.00           H  
ATOM    577  HB3 HIE X  38      15.900  32.605  34.251  0.00  0.00           H  
ATOM    578  HD2 HIE X  38      17.402  31.272  31.269  0.00  0.00           H  
ATOM    579  HE1 HIE X  38      13.750  29.120  31.381  0.00  0.00           H  
ATOM    580  HE2 HIE X  38      15.930  29.318  30.078  0.00  0.00           H  
ATOM    581  N   LYS X  39      13.795  33.585  31.085  0.00  0.00           N  
ATOM    582  CA  LYS X  39      12.415  33.770  30.530  0.00  0.00           C  
ATOM    583  C   LYS X  39      11.428  33.106  31.417  0.00  0.00           C  
ATOM    584  O   LYS X  39      10.345  33.669  31.468  0.00  0.00           O  
ATOM    585  CB  LYS X  39      12.365  33.335  29.004  0.00  0.00           C  
ATOM    586  CG  LYS X  39      10.946  33.408  28.436  0.00  0.00           C  
ATOM    587  CD  LYS X  39      10.679  33.148  26.977  0.00  0.00           C  
ATOM    588  CE  LYS X  39      10.504  31.600  26.741  0.00  0.00           C  
ATOM    589  NZ  LYS X  39      10.485  31.210  25.348  0.00  0.00           N1+
ATOM    590  H   LYS X  39      14.568  33.413  30.458  0.00  0.00           H  
ATOM    591  HA  LYS X  39      12.150  34.827  30.578  0.00  0.00           H  
ATOM    592  HB2 LYS X  39      13.032  34.071  28.555  0.00  0.00           H  
ATOM    593  HB3 LYS X  39      12.878  32.389  28.834  0.00  0.00           H  
ATOM    594  HG2 LYS X  39      10.227  32.712  28.867  0.00  0.00           H  
ATOM    595  HG3 LYS X  39      10.514  34.366  28.721  0.00  0.00           H  
ATOM    596  HD2 LYS X  39       9.721  33.561  26.661  0.00  0.00           H  
ATOM    597  HD3 LYS X  39      11.437  33.536  26.297  0.00  0.00           H  
ATOM    598  HE2 LYS X  39      11.376  31.192  27.252  0.00  0.00           H  
ATOM    599  HE3 LYS X  39       9.563  31.314  27.208  0.00  0.00           H  
ATOM    600  HZ1 LYS X  39      11.347  31.491  24.905  0.00  0.00           H  
ATOM    601  HZ2 LYS X  39      10.285  30.250  25.108  0.00  0.00           H  
ATOM    602  HZ3 LYS X  39       9.725  31.734  24.938  0.00  0.00           H  
ATOM    603  N   SER X  40      11.668  31.918  31.959  0.00  0.00           N  
ATOM    604  CA  SER X  40      10.747  31.218  32.945  0.00  0.00           C  
ATOM    605  C   SER X  40      10.356  32.183  34.138  0.00  0.00           C  
ATOM    606  O   SER X  40       9.393  31.876  34.877  0.00  0.00           O  
ATOM    607  CB  SER X  40      11.451  30.006  33.447  0.00  0.00           C  
ATOM    608  OG  SER X  40      12.508  30.321  34.314  0.00  0.00           O  
ATOM    609  H   SER X  40      12.553  31.454  31.810  0.00  0.00           H  
ATOM    610  HA  SER X  40       9.830  30.902  32.448  0.00  0.00           H  
ATOM    611  HB2 SER X  40      10.724  29.377  33.962  0.00  0.00           H  
ATOM    612  HB3 SER X  40      11.801  29.349  32.652  0.00  0.00           H  
ATOM    613  HG  SER X  40      13.275  30.397  33.741  0.00  0.00           H  
ATOM    614  N   GLY X  41      11.020  33.325  34.330  0.00  0.00           N  
ATOM    615  CA  GLY X  41      10.809  34.252  35.450  0.00  0.00           C  
ATOM    616  C   GLY X  41      11.692  34.024  36.672  0.00  0.00           C  
ATOM    617  O   GLY X  41      11.309  34.406  37.813  0.00  0.00           O  
ATOM    618  H   GLY X  41      11.763  33.581  33.695  0.00  0.00           H  
ATOM    619  HA2 GLY X  41      11.021  35.277  35.145  0.00  0.00           H  
ATOM    620  HA3 GLY X  41       9.780  34.355  35.795  0.00  0.00           H  
ATOM    621  N   ASP X  42      12.806  33.291  36.460  0.00  0.00           N  
ATOM    622  CA  ASP X  42      13.849  33.333  37.471  0.00  0.00           C  
ATOM    623  C   ASP X  42      14.646  34.655  37.460  0.00  0.00           C  
ATOM    624  O   ASP X  42      15.182  35.019  36.448  0.00  0.00           O  
ATOM    625  CB  ASP X  42      14.733  32.114  37.410  0.00  0.00           C  
ATOM    626  CG  ASP X  42      15.500  31.934  38.771  0.00  0.00           C  
ATOM    627  OD1 ASP X  42      15.054  32.388  39.810  0.00  0.00           O  
ATOM    628  OD2 ASP X  42      16.587  31.318  38.736  0.00  0.00           O1-
ATOM    629  H   ASP X  42      13.105  32.843  35.606  0.00  0.00           H  
ATOM    630  HA  ASP X  42      13.264  33.287  38.390  0.00  0.00           H  
ATOM    631  HB2 ASP X  42      14.116  31.231  37.244  0.00  0.00           H  
ATOM    632  HB3 ASP X  42      15.421  32.183  36.566  0.00  0.00           H  
ATOM    633  N   THR X  43      14.873  35.329  38.563  0.00  0.00           N  
ATOM    634  CA  THR X  43      15.703  36.562  38.622  0.00  0.00           C  
ATOM    635  C   THR X  43      16.331  36.824  39.997  0.00  0.00           C  
ATOM    636  O   THR X  43      15.768  36.491  40.979  0.00  0.00           O  
ATOM    637  CB  THR X  43      14.942  37.863  38.126  0.00  0.00           C  
ATOM    638  CG2 THR X  43      13.730  38.190  39.016  0.00  0.00           C  
ATOM    639  OG1 THR X  43      15.702  38.980  37.867  0.00  0.00           O  
ATOM    640  H   THR X  43      14.558  34.919  39.431  0.00  0.00           H  
ATOM    641  HA  THR X  43      16.525  36.391  37.927  0.00  0.00           H  
ATOM    642  HB  THR X  43      14.596  37.490  37.163  0.00  0.00           H  
ATOM    643  HG1 THR X  43      16.576  38.678  37.606  0.00  0.00           H  
ATOM    644 HG21 THR X  43      13.934  38.604  40.005  0.00  0.00           H  
ATOM    645 HG22 THR X  43      13.025  38.835  38.490  0.00  0.00           H  
ATOM    646 HG23 THR X  43      13.102  37.311  39.159  0.00  0.00           H  
ATOM    647  N   ASN X  44      17.494  37.396  40.026  0.00  0.00           N  
ATOM    648  CA  ASN X  44      18.278  37.594  41.277  0.00  0.00           C  
ATOM    649  C   ASN X  44      19.211  38.866  41.122  0.00  0.00           C  
ATOM    650  O   ASN X  44      19.800  39.045  40.133  0.00  0.00           O  
ATOM    651  CB  ASN X  44      18.964  36.252  41.670  0.00  0.00           C  
ATOM    652  CG  ASN X  44      18.180  35.574  42.719  0.00  0.00           C  
ATOM    653  ND2 ASN X  44      17.966  34.257  42.574  0.00  0.00           N  
ATOM    654  OD1 ASN X  44      17.610  36.154  43.657  0.00  0.00           O  
ATOM    655  H   ASN X  44      17.906  37.812  39.203  0.00  0.00           H  
ATOM    656  HA  ASN X  44      17.545  37.921  42.015  0.00  0.00           H  
ATOM    657  HB2 ASN X  44      19.250  35.691  40.781  0.00  0.00           H  
ATOM    658  HB3 ASN X  44      19.857  36.446  42.266  0.00  0.00           H  
ATOM    659 HD21 ASN X  44      17.307  33.729  43.128  0.00  0.00           H  
ATOM    660 HD22 ASN X  44      18.334  33.795  41.754  0.00  0.00           H  
ATOM    661  N   TYR X  45      19.395  39.688  42.209  0.00  0.00           N  
ATOM    662  CA  TYR X  45      20.135  40.958  42.132  0.00  0.00           C  
ATOM    663  C   TYR X  45      21.182  41.046  43.208  0.00  0.00           C  
ATOM    664  O   TYR X  45      20.876  40.730  44.375  0.00  0.00           O  
ATOM    665  CB  TYR X  45      19.133  42.168  42.306  0.00  0.00           C  
ATOM    666  CG  TYR X  45      17.910  42.093  41.398  0.00  0.00           C  
ATOM    667  CD1 TYR X  45      18.051  41.740  40.076  0.00  0.00           C  
ATOM    668  CD2 TYR X  45      16.661  42.297  41.984  0.00  0.00           C  
ATOM    669  CE1 TYR X  45      16.995  41.470  39.214  0.00  0.00           C  
ATOM    670  CE2 TYR X  45      15.513  42.082  41.110  0.00  0.00           C  
ATOM    671  CZ  TYR X  45      15.706  41.717  39.761  0.00  0.00           C  
ATOM    672  OH  TYR X  45      14.632  41.495  38.915  0.00  0.00           O  
ATOM    673  H   TYR X  45      18.871  39.466  43.044  0.00  0.00           H  
ATOM    674  HA  TYR X  45      20.637  41.103  41.176  0.00  0.00           H  
ATOM    675  HB2 TYR X  45      18.820  42.143  43.349  0.00  0.00           H  
ATOM    676  HB3 TYR X  45      19.515  43.187  42.248  0.00  0.00           H  
ATOM    677  HD1 TYR X  45      19.045  41.577  39.685  0.00  0.00           H  
ATOM    678  HD2 TYR X  45      16.547  42.566  43.024  0.00  0.00           H  
ATOM    679  HE1 TYR X  45      17.111  41.368  38.145  0.00  0.00           H  
ATOM    680  HE2 TYR X  45      14.528  42.074  41.551  0.00  0.00           H  
ATOM    681  HH  TYR X  45      14.814  40.712  38.391  0.00  0.00           H  
ATOM    682  N   SER X  46      22.392  41.505  42.819  0.00  0.00           N  
ATOM    683  CA  SER X  46      23.367  41.925  43.773  0.00  0.00           C  
ATOM    684  C   SER X  46      22.888  42.928  44.876  0.00  0.00           C  
ATOM    685  O   SER X  46      22.202  43.925  44.523  0.00  0.00           O  
ATOM    686  CB  SER X  46      24.586  42.576  43.019  0.00  0.00           C  
ATOM    687  OG  SER X  46      25.535  43.160  43.878  0.00  0.00           O  
ATOM    688  H   SER X  46      22.485  41.830  41.867  0.00  0.00           H  
ATOM    689  HA  SER X  46      23.713  40.980  44.193  0.00  0.00           H  
ATOM    690  HB2 SER X  46      25.076  41.861  42.359  0.00  0.00           H  
ATOM    691  HB3 SER X  46      24.163  43.333  42.359  0.00  0.00           H  
ATOM    692  HG  SER X  46      25.996  43.801  43.332  0.00  0.00           H  
ATOM    693  N   PRO X  47      23.040  42.583  46.190  0.00  0.00           N  
ATOM    694  CA  PRO X  47      22.443  43.450  47.251  0.00  0.00           C  
ATOM    695  C   PRO X  47      23.035  44.812  47.370  0.00  0.00           C  
ATOM    696  O   PRO X  47      22.527  45.577  48.195  0.00  0.00           O  
ATOM    697  CB  PRO X  47      22.510  42.625  48.558  0.00  0.00           C  
ATOM    698  CG  PRO X  47      23.785  41.859  48.307  0.00  0.00           C  
ATOM    699  CD  PRO X  47      23.722  41.469  46.831  0.00  0.00           C  
ATOM    700  HA  PRO X  47      21.396  43.631  47.004  0.00  0.00           H  
ATOM    701  HB2 PRO X  47      22.577  43.146  49.513  0.00  0.00           H  
ATOM    702  HB3 PRO X  47      21.677  41.922  48.563  0.00  0.00           H  
ATOM    703  HG2 PRO X  47      24.599  42.571  48.444  0.00  0.00           H  
ATOM    704  HG3 PRO X  47      23.901  40.943  48.886  0.00  0.00           H  
ATOM    705  HD2 PRO X  47      24.706  41.427  46.365  0.00  0.00           H  
ATOM    706  HD3 PRO X  47      23.096  40.579  46.759  0.00  0.00           H  
ATOM    707  N   SER X  48      24.009  45.213  46.584  0.00  0.00           N  
ATOM    708  CA  SER X  48      24.335  46.659  46.421  0.00  0.00           C  
ATOM    709  C   SER X  48      23.203  47.422  45.648  0.00  0.00           C  
ATOM    710  O   SER X  48      23.109  48.674  45.707  0.00  0.00           O  
ATOM    711  CB  SER X  48      25.601  46.971  45.554  0.00  0.00           C  
ATOM    712  OG  SER X  48      25.531  46.234  44.332  0.00  0.00           O  
ATOM    713  H   SER X  48      24.385  44.475  46.006  0.00  0.00           H  
ATOM    714  HA  SER X  48      24.557  47.186  47.349  0.00  0.00           H  
ATOM    715  HB2 SER X  48      25.609  48.025  45.279  0.00  0.00           H  
ATOM    716  HB3 SER X  48      26.531  46.789  46.092  0.00  0.00           H  
ATOM    717  HG  SER X  48      26.342  46.392  43.842  0.00  0.00           H  
ATOM    718  N   LEU X  49      22.217  46.688  45.118  0.00  0.00           N  
ATOM    719  CA  LEU X  49      21.135  47.242  44.235  0.00  0.00           C  
ATOM    720  C   LEU X  49      19.785  46.626  44.452  0.00  0.00           C  
ATOM    721  O   LEU X  49      18.847  47.147  43.829  0.00  0.00           O  
ATOM    722  CB  LEU X  49      21.521  47.064  42.762  0.00  0.00           C  
ATOM    723  CG  LEU X  49      22.370  48.173  42.156  0.00  0.00           C  
ATOM    724  CD1 LEU X  49      22.868  47.739  40.784  0.00  0.00           C  
ATOM    725  CD2 LEU X  49      21.634  49.530  42.021  0.00  0.00           C  
ATOM    726  H   LEU X  49      22.337  45.685  45.123  0.00  0.00           H  
ATOM    727  HA  LEU X  49      21.097  48.324  44.366  0.00  0.00           H  
ATOM    728  HB2 LEU X  49      22.044  46.127  42.571  0.00  0.00           H  
ATOM    729  HB3 LEU X  49      20.612  46.916  42.178  0.00  0.00           H  
ATOM    730  HG  LEU X  49      23.278  48.236  42.754  0.00  0.00           H  
ATOM    731 HD11 LEU X  49      21.959  47.868  40.197  0.00  0.00           H  
ATOM    732 HD12 LEU X  49      23.527  48.496  40.360  0.00  0.00           H  
ATOM    733 HD13 LEU X  49      23.328  46.755  40.876  0.00  0.00           H  
ATOM    734 HD21 LEU X  49      21.344  49.951  42.984  0.00  0.00           H  
ATOM    735 HD22 LEU X  49      22.110  50.331  41.456  0.00  0.00           H  
ATOM    736 HD23 LEU X  49      20.729  49.400  41.428  0.00  0.00           H  
ATOM    737  N   LYS X  50      19.588  45.604  45.313  0.00  0.00           N  
ATOM    738  CA  LYS X  50      18.319  44.884  45.352  0.00  0.00           C  
ATOM    739  C   LYS X  50      17.001  45.686  45.480  0.00  0.00           C  
ATOM    740  O   LYS X  50      16.084  45.358  44.787  0.00  0.00           O  
ATOM    741  CB  LYS X  50      18.449  43.769  46.405  0.00  0.00           C  
ATOM    742  CG  LYS X  50      17.216  42.800  46.442  0.00  0.00           C  
ATOM    743  CD  LYS X  50      17.213  41.920  47.728  0.00  0.00           C  
ATOM    744  CE  LYS X  50      15.776  41.410  47.724  0.00  0.00           C  
ATOM    745  NZ  LYS X  50      14.896  42.364  48.438  0.00  0.00           N1+
ATOM    746  H   LYS X  50      20.378  45.159  45.759  0.00  0.00           H  
ATOM    747  HA  LYS X  50      18.216  44.435  44.364  0.00  0.00           H  
ATOM    748  HB2 LYS X  50      19.287  43.099  46.216  0.00  0.00           H  
ATOM    749  HB3 LYS X  50      18.507  44.167  47.419  0.00  0.00           H  
ATOM    750  HG2 LYS X  50      16.459  43.582  46.502  0.00  0.00           H  
ATOM    751  HG3 LYS X  50      17.170  42.172  45.552  0.00  0.00           H  
ATOM    752  HD2 LYS X  50      17.891  41.069  47.656  0.00  0.00           H  
ATOM    753  HD3 LYS X  50      17.456  42.543  48.589  0.00  0.00           H  
ATOM    754  HE2 LYS X  50      15.505  41.264  46.678  0.00  0.00           H  
ATOM    755  HE3 LYS X  50      15.671  40.434  48.199  0.00  0.00           H  
ATOM    756  HZ1 LYS X  50      14.842  43.272  47.997  0.00  0.00           H  
ATOM    757  HZ2 LYS X  50      13.931  42.150  48.647  0.00  0.00           H  
ATOM    758  HZ3 LYS X  50      15.236  42.583  49.363  0.00  0.00           H  
ATOM    759  N   SER X  51      16.896  46.690  46.346  0.00  0.00           N  
ATOM    760  CA  SER X  51      15.707  47.579  46.434  0.00  0.00           C  
ATOM    761  C   SER X  51      15.655  48.745  45.410  0.00  0.00           C  
ATOM    762  O   SER X  51      14.783  49.596  45.620  0.00  0.00           O  
ATOM    763  CB  SER X  51      15.508  48.099  47.899  0.00  0.00           C  
ATOM    764  OG  SER X  51      16.598  48.875  48.358  0.00  0.00           O  
ATOM    765  H   SER X  51      17.707  47.169  46.709  0.00  0.00           H  
ATOM    766  HA  SER X  51      14.878  46.903  46.221  0.00  0.00           H  
ATOM    767  HB2 SER X  51      14.544  48.606  47.875  0.00  0.00           H  
ATOM    768  HB3 SER X  51      15.343  47.205  48.500  0.00  0.00           H  
ATOM    769  HG  SER X  51      16.300  49.385  49.115  0.00  0.00           H  
ATOM    770  N   ARG X  52      16.535  48.804  44.373  0.00  0.00           N  
ATOM    771  CA  ARG X  52      16.618  49.785  43.246  0.00  0.00           C  
ATOM    772  C   ARG X  52      16.614  49.278  41.806  0.00  0.00           C  
ATOM    773  O   ARG X  52      16.284  50.057  40.976  0.00  0.00           O  
ATOM    774  CB  ARG X  52      17.907  50.642  43.412  0.00  0.00           C  
ATOM    775  CG  ARG X  52      18.024  51.357  44.744  0.00  0.00           C  
ATOM    776  CD  ARG X  52      18.828  52.638  44.786  0.00  0.00           C  
ATOM    777  NE  ARG X  52      20.313  52.573  44.418  0.00  0.00           N  
ATOM    778  CZ  ARG X  52      20.886  53.111  43.393  0.00  0.00           C  
ATOM    779  NH1 ARG X  52      20.332  54.026  42.643  0.00  0.00           N1+
ATOM    780  NH2 ARG X  52      22.091  52.782  43.121  0.00  0.00           N  
ATOM    781  H   ARG X  52      17.277  48.121  44.309  0.00  0.00           H  
ATOM    782  HA  ARG X  52      15.754  50.426  43.422  0.00  0.00           H  
ATOM    783  HB2 ARG X  52      18.804  50.086  43.140  0.00  0.00           H  
ATOM    784  HB3 ARG X  52      17.856  51.415  42.644  0.00  0.00           H  
ATOM    785  HG2 ARG X  52      17.028  51.739  44.967  0.00  0.00           H  
ATOM    786  HG3 ARG X  52      18.368  50.572  45.418  0.00  0.00           H  
ATOM    787  HD2 ARG X  52      18.231  53.188  44.058  0.00  0.00           H  
ATOM    788  HD3 ARG X  52      18.756  52.879  45.846  0.00  0.00           H  
ATOM    789  HE  ARG X  52      20.930  52.172  45.110  0.00  0.00           H  
ATOM    790 HH11 ARG X  52      19.378  54.299  42.834  0.00  0.00           H  
ATOM    791 HH12 ARG X  52      20.960  54.450  41.976  0.00  0.00           H  
ATOM    792 HH21 ARG X  52      22.652  52.132  43.652  0.00  0.00           H  
ATOM    793 HH22 ARG X  52      22.558  53.307  42.395  0.00  0.00           H  
ATOM    794  N   VAL X  53      17.040  48.025  41.557  0.00  0.00           N  
ATOM    795  CA  VAL X  53      17.131  47.359  40.243  0.00  0.00           C  
ATOM    796  C   VAL X  53      15.979  46.354  40.027  0.00  0.00           C  
ATOM    797  O   VAL X  53      15.225  45.994  40.940  0.00  0.00           O  
ATOM    798  CB  VAL X  53      18.552  46.807  39.936  0.00  0.00           C  
ATOM    799  CG1 VAL X  53      18.817  45.451  40.673  0.00  0.00           C  
ATOM    800  CG2 VAL X  53      18.913  46.665  38.446  0.00  0.00           C  
ATOM    801  H   VAL X  53      17.304  47.335  42.245  0.00  0.00           H  
ATOM    802  HA  VAL X  53      16.852  48.096  39.490  0.00  0.00           H  
ATOM    803  HB  VAL X  53      19.190  47.560  40.399  0.00  0.00           H  
ATOM    804 HG11 VAL X  53      19.853  45.192  40.452  0.00  0.00           H  
ATOM    805 HG12 VAL X  53      18.625  45.471  41.746  0.00  0.00           H  
ATOM    806 HG13 VAL X  53      18.158  44.693  40.252  0.00  0.00           H  
ATOM    807 HG21 VAL X  53      18.396  45.831  37.972  0.00  0.00           H  
ATOM    808 HG22 VAL X  53      18.688  47.600  37.933  0.00  0.00           H  
ATOM    809 HG23 VAL X  53      19.999  46.575  38.423  0.00  0.00           H  
ATOM    810  N   ASN X  54      15.822  46.018  38.759  0.00  0.00           N  
ATOM    811  CA  ASN X  54      14.895  45.056  38.127  0.00  0.00           C  
ATOM    812  C   ASN X  54      15.230  44.879  36.696  0.00  0.00           C  
ATOM    813  O   ASN X  54      15.599  45.798  35.996  0.00  0.00           O  
ATOM    814  CB  ASN X  54      13.397  45.388  38.246  0.00  0.00           C  
ATOM    815  CG  ASN X  54      12.751  44.475  39.228  0.00  0.00           C  
ATOM    816  ND2 ASN X  54      13.236  44.276  40.443  0.00  0.00           N  
ATOM    817  OD1 ASN X  54      11.767  43.878  38.926  0.00  0.00           O  
ATOM    818  H   ASN X  54      16.337  46.560  38.081  0.00  0.00           H  
ATOM    819  HA  ASN X  54      14.989  44.125  38.687  0.00  0.00           H  
ATOM    820  HB2 ASN X  54      13.306  46.403  38.631  0.00  0.00           H  
ATOM    821  HB3 ASN X  54      12.807  45.433  37.331  0.00  0.00           H  
ATOM    822 HD21 ASN X  54      12.665  43.753  41.093  0.00  0.00           H  
ATOM    823 HD22 ASN X  54      14.072  44.700  40.817  0.00  0.00           H  
ATOM    824  N   LEU X  55      15.189  43.637  36.271  0.00  0.00           N  
ATOM    825  CA  LEU X  55      15.647  43.081  34.958  0.00  0.00           C  
ATOM    826  C   LEU X  55      14.510  42.262  34.269  0.00  0.00           C  
ATOM    827  O   LEU X  55      13.747  41.560  34.996  0.00  0.00           O  
ATOM    828  CB  LEU X  55      16.904  42.194  35.040  0.00  0.00           C  
ATOM    829  CG  LEU X  55      18.174  42.755  35.679  0.00  0.00           C  
ATOM    830  CD1 LEU X  55      19.376  41.833  36.090  0.00  0.00           C  
ATOM    831  CD2 LEU X  55      18.784  43.879  34.940  0.00  0.00           C  
ATOM    832  H   LEU X  55      14.793  42.983  36.930  0.00  0.00           H  
ATOM    833  HA  LEU X  55      15.912  43.937  34.339  0.00  0.00           H  
ATOM    834  HB2 LEU X  55      16.522  41.319  35.565  0.00  0.00           H  
ATOM    835  HB3 LEU X  55      17.222  41.775  34.085  0.00  0.00           H  
ATOM    836  HG  LEU X  55      17.923  43.157  36.661  0.00  0.00           H  
ATOM    837 HD11 LEU X  55      19.938  42.445  36.796  0.00  0.00           H  
ATOM    838 HD12 LEU X  55      19.044  40.912  36.572  0.00  0.00           H  
ATOM    839 HD13 LEU X  55      20.044  41.600  35.261  0.00  0.00           H  
ATOM    840 HD21 LEU X  55      19.071  43.589  33.929  0.00  0.00           H  
ATOM    841 HD22 LEU X  55      18.142  44.760  34.924  0.00  0.00           H  
ATOM    842 HD23 LEU X  55      19.718  44.298  35.312  0.00  0.00           H  
ATOM    843  N   SER X  56      14.521  42.279  32.960  0.00  0.00           N  
ATOM    844  CA  SER X  56      13.431  41.700  32.175  0.00  0.00           C  
ATOM    845  C   SER X  56      13.977  41.227  30.795  0.00  0.00           C  
ATOM    846  O   SER X  56      15.137  41.436  30.505  0.00  0.00           O  
ATOM    847  CB  SER X  56      12.372  42.830  32.005  0.00  0.00           C  
ATOM    848  OG  SER X  56      11.129  42.383  31.571  0.00  0.00           O  
ATOM    849  H   SER X  56      15.264  42.749  32.464  0.00  0.00           H  
ATOM    850  HA  SER X  56      12.992  40.801  32.608  0.00  0.00           H  
ATOM    851  HB2 SER X  56      12.203  43.273  32.987  0.00  0.00           H  
ATOM    852  HB3 SER X  56      12.743  43.676  31.425  0.00  0.00           H  
ATOM    853  HG  SER X  56      10.840  41.899  32.348  0.00  0.00           H  
ATOM    854  N   LEU X  57      13.129  40.654  29.970  0.00  0.00           N  
ATOM    855  CA  LEU X  57      13.410  40.159  28.600  0.00  0.00           C  
ATOM    856  C   LEU X  57      12.190  40.267  27.688  0.00  0.00           C  
ATOM    857  O   LEU X  57      11.042  40.313  28.151  0.00  0.00           O  
ATOM    858  CB  LEU X  57      13.686  38.626  28.734  0.00  0.00           C  
ATOM    859  CG  LEU X  57      14.881  38.168  29.581  0.00  0.00           C  
ATOM    860  CD1 LEU X  57      14.658  36.812  30.327  0.00  0.00           C  
ATOM    861  CD2 LEU X  57      16.049  37.994  28.599  0.00  0.00           C  
ATOM    862  H   LEU X  57      12.169  40.604  30.281  0.00  0.00           H  
ATOM    863  HA  LEU X  57      14.277  40.699  28.220  0.00  0.00           H  
ATOM    864  HB2 LEU X  57      12.850  38.248  29.322  0.00  0.00           H  
ATOM    865  HB3 LEU X  57      13.630  38.030  27.822  0.00  0.00           H  
ATOM    866  HG  LEU X  57      15.118  38.921  30.332  0.00  0.00           H  
ATOM    867 HD11 LEU X  57      13.823  36.902  31.021  0.00  0.00           H  
ATOM    868 HD12 LEU X  57      14.419  36.046  29.589  0.00  0.00           H  
ATOM    869 HD13 LEU X  57      15.584  36.601  30.864  0.00  0.00           H  
ATOM    870 HD21 LEU X  57      16.122  38.823  27.894  0.00  0.00           H  
ATOM    871 HD22 LEU X  57      17.015  37.811  29.069  0.00  0.00           H  
ATOM    872 HD23 LEU X  57      15.655  37.147  28.038  0.00  0.00           H  
ATOM    873  N   ASP X  58      12.357  40.237  26.369  0.00  0.00           N  
ATOM    874  CA  ASP X  58      11.350  40.439  25.332  0.00  0.00           C  
ATOM    875  C   ASP X  58      11.775  39.619  24.137  0.00  0.00           C  
ATOM    876  O   ASP X  58      12.800  39.860  23.492  0.00  0.00           O  
ATOM    877  CB  ASP X  58      11.214  41.899  25.034  0.00  0.00           C  
ATOM    878  CG  ASP X  58      10.122  42.381  24.021  0.00  0.00           C  
ATOM    879  OD1 ASP X  58      10.143  41.984  22.858  0.00  0.00           O  
ATOM    880  OD2 ASP X  58       9.193  43.206  24.316  0.00  0.00           O1-
ATOM    881  H   ASP X  58      13.318  40.025  26.143  0.00  0.00           H  
ATOM    882  HA  ASP X  58      10.387  40.086  25.699  0.00  0.00           H  
ATOM    883  HB2 ASP X  58      11.000  42.405  25.976  0.00  0.00           H  
ATOM    884  HB3 ASP X  58      12.117  42.293  24.567  0.00  0.00           H  
ATOM    885  N   THR X  59      10.888  38.636  23.750  0.00  0.00           N  
ATOM    886  CA  THR X  59      11.241  37.679  22.658  0.00  0.00           C  
ATOM    887  C   THR X  59      11.123  38.396  21.280  0.00  0.00           C  
ATOM    888  O   THR X  59      11.778  38.049  20.335  0.00  0.00           O  
ATOM    889  CB  THR X  59      10.461  36.382  22.706  0.00  0.00           C  
ATOM    890  CG2 THR X  59      10.829  35.396  21.565  0.00  0.00           C  
ATOM    891  OG1 THR X  59      10.748  35.697  23.866  0.00  0.00           O  
ATOM    892  H   THR X  59       9.980  38.554  24.186  0.00  0.00           H  
ATOM    893  HA  THR X  59      12.295  37.417  22.744  0.00  0.00           H  
ATOM    894  HB  THR X  59       9.401  36.634  22.697  0.00  0.00           H  
ATOM    895  HG1 THR X  59      10.644  36.237  24.653  0.00  0.00           H  
ATOM    896 HG21 THR X  59      10.134  34.559  21.514  0.00  0.00           H  
ATOM    897 HG22 THR X  59      10.671  35.848  20.586  0.00  0.00           H  
ATOM    898 HG23 THR X  59      11.841  34.992  21.596  0.00  0.00           H  
ATOM    899  N   SER X  60      10.283  39.472  21.214  0.00  0.00           N  
ATOM    900  CA  SER X  60       9.841  40.007  19.907  0.00  0.00           C  
ATOM    901  C   SER X  60      10.885  40.907  19.293  0.00  0.00           C  
ATOM    902  O   SER X  60      11.019  40.869  18.073  0.00  0.00           O  
ATOM    903  CB  SER X  60       8.404  40.587  19.910  0.00  0.00           C  
ATOM    904  OG  SER X  60       8.537  41.919  20.518  0.00  0.00           O  
ATOM    905  H   SER X  60       9.852  39.830  22.055  0.00  0.00           H  
ATOM    906  HA  SER X  60       9.801  39.167  19.215  0.00  0.00           H  
ATOM    907  HB2 SER X  60       8.233  40.698  18.839  0.00  0.00           H  
ATOM    908  HB3 SER X  60       7.673  39.930  20.381  0.00  0.00           H  
ATOM    909  HG  SER X  60       8.831  41.857  21.430  0.00  0.00           H  
ATOM    910  N   LYS X  61      11.523  41.649  20.214  0.00  0.00           N  
ATOM    911  CA  LYS X  61      12.751  42.381  19.946  0.00  0.00           C  
ATOM    912  C   LYS X  61      14.019  41.598  20.315  0.00  0.00           C  
ATOM    913  O   LYS X  61      15.099  42.041  19.996  0.00  0.00           O  
ATOM    914  CB  LYS X  61      12.698  43.761  20.583  0.00  0.00           C  
ATOM    915  CG  LYS X  61      11.579  44.612  20.035  0.00  0.00           C  
ATOM    916  CD  LYS X  61      11.563  46.026  20.462  0.00  0.00           C  
ATOM    917  CE  LYS X  61      12.741  46.688  19.923  0.00  0.00           C  
ATOM    918  NZ  LYS X  61      12.867  48.067  20.324  0.00  0.00           N1+
ATOM    919  H   LYS X  61      11.323  41.454  21.185  0.00  0.00           H  
ATOM    920  HA  LYS X  61      12.703  42.516  18.866  0.00  0.00           H  
ATOM    921  HB2 LYS X  61      12.654  43.662  21.667  0.00  0.00           H  
ATOM    922  HB3 LYS X  61      13.668  44.222  20.395  0.00  0.00           H  
ATOM    923  HG2 LYS X  61      11.624  44.719  18.951  0.00  0.00           H  
ATOM    924  HG3 LYS X  61      10.675  44.203  20.486  0.00  0.00           H  
ATOM    925  HD2 LYS X  61      10.623  46.419  20.075  0.00  0.00           H  
ATOM    926  HD3 LYS X  61      11.556  46.137  21.546  0.00  0.00           H  
ATOM    927  HE2 LYS X  61      13.592  46.117  20.297  0.00  0.00           H  
ATOM    928  HE3 LYS X  61      12.744  46.521  18.846  0.00  0.00           H  
ATOM    929  HZ1 LYS X  61      13.780  48.437  20.105  0.00  0.00           H  
ATOM    930  HZ2 LYS X  61      12.238  48.641  19.781  0.00  0.00           H  
ATOM    931  HZ3 LYS X  61      12.774  48.165  21.325  0.00  0.00           H  
ATOM    932  N   ASN X  62      13.867  40.327  20.753  0.00  0.00           N  
ATOM    933  CA  ASN X  62      14.986  39.430  21.105  0.00  0.00           C  
ATOM    934  C   ASN X  62      16.069  40.209  21.909  0.00  0.00           C  
ATOM    935  O   ASN X  62      17.082  40.572  21.328  0.00  0.00           O  
ATOM    936  CB  ASN X  62      15.554  38.786  19.813  0.00  0.00           C  
ATOM    937  CG  ASN X  62      16.669  37.792  20.031  0.00  0.00           C  
ATOM    938  ND2 ASN X  62      17.707  37.753  19.201  0.00  0.00           N  
ATOM    939  OD1 ASN X  62      16.550  37.019  21.029  0.00  0.00           O  
ATOM    940  H   ASN X  62      12.961  40.042  21.093  0.00  0.00           H  
ATOM    941  HA  ASN X  62      14.658  38.641  21.782  0.00  0.00           H  
ATOM    942  HB2 ASN X  62      14.818  38.317  19.160  0.00  0.00           H  
ATOM    943  HB3 ASN X  62      15.963  39.600  19.215  0.00  0.00           H  
ATOM    944 HD21 ASN X  62      18.404  37.035  19.339  0.00  0.00           H  
ATOM    945 HD22 ASN X  62      17.799  38.434  18.461  0.00  0.00           H  
ATOM    946  N   GLN X  63      15.758  40.531  23.195  0.00  0.00           N  
ATOM    947  CA  GLN X  63      16.581  41.465  23.895  0.00  0.00           C  
ATOM    948  C   GLN X  63      16.445  41.272  25.431  0.00  0.00           C  
ATOM    949  O   GLN X  63      15.372  40.978  25.921  0.00  0.00           O  
ATOM    950  CB  GLN X  63      16.567  42.897  23.491  0.00  0.00           C  
ATOM    951  CG  GLN X  63      15.173  43.454  23.719  0.00  0.00           C  
ATOM    952  CD  GLN X  63      14.942  44.786  22.957  0.00  0.00           C  
ATOM    953  NE2 GLN X  63      13.976  45.498  23.432  0.00  0.00           N  
ATOM    954  OE1 GLN X  63      15.519  45.192  21.964  0.00  0.00           O  
ATOM    955  H   GLN X  63      14.924  40.176  23.640  0.00  0.00           H  
ATOM    956  HA  GLN X  63      17.551  40.988  23.757  0.00  0.00           H  
ATOM    957  HB2 GLN X  63      17.277  43.511  24.045  0.00  0.00           H  
ATOM    958  HB3 GLN X  63      16.830  42.986  22.437  0.00  0.00           H  
ATOM    959  HG2 GLN X  63      14.401  42.746  23.417  0.00  0.00           H  
ATOM    960  HG3 GLN X  63      14.943  43.575  24.777  0.00  0.00           H  
ATOM    961 HE21 GLN X  63      13.829  46.364  22.934  0.00  0.00           H  
ATOM    962 HE22 GLN X  63      13.472  45.224  24.264  0.00  0.00           H  
ATOM    963  N   VAL X  64      17.584  41.440  26.208  0.00  0.00           N  
ATOM    964  CA  VAL X  64      17.442  41.613  27.642  0.00  0.00           C  
ATOM    965  C   VAL X  64      17.356  43.092  28.013  0.00  0.00           C  
ATOM    966  O   VAL X  64      17.971  43.899  27.335  0.00  0.00           O  
ATOM    967  CB  VAL X  64      18.547  40.834  28.336  0.00  0.00           C  
ATOM    968  CG1 VAL X  64      19.963  41.405  28.194  0.00  0.00           C  
ATOM    969  CG2 VAL X  64      18.242  40.869  29.815  0.00  0.00           C  
ATOM    970  H   VAL X  64      18.506  41.614  25.834  0.00  0.00           H  
ATOM    971  HA  VAL X  64      16.523  41.097  27.922  0.00  0.00           H  
ATOM    972  HB  VAL X  64      18.573  39.804  27.983  0.00  0.00           H  
ATOM    973 HG11 VAL X  64      20.656  40.949  28.900  0.00  0.00           H  
ATOM    974 HG12 VAL X  64      20.404  41.221  27.214  0.00  0.00           H  
ATOM    975 HG13 VAL X  64      19.902  42.484  28.336  0.00  0.00           H  
ATOM    976 HG21 VAL X  64      18.118  41.880  30.204  0.00  0.00           H  
ATOM    977 HG22 VAL X  64      17.315  40.304  29.909  0.00  0.00           H  
ATOM    978 HG23 VAL X  64      18.973  40.317  30.406  0.00  0.00           H  
ATOM    979  N   SER X  65      16.622  43.481  29.070  0.00  0.00           N  
ATOM    980  CA  SER X  65      16.381  44.883  29.420  0.00  0.00           C  
ATOM    981  C   SER X  65      16.679  45.134  30.901  0.00  0.00           C  
ATOM    982  O   SER X  65      16.208  44.343  31.770  0.00  0.00           O  
ATOM    983  CB  SER X  65      14.918  45.326  29.216  0.00  0.00           C  
ATOM    984  OG  SER X  65      14.523  45.076  27.897  0.00  0.00           O  
ATOM    985  H   SER X  65      15.976  42.894  29.576  0.00  0.00           H  
ATOM    986  HA  SER X  65      16.934  45.578  28.788  0.00  0.00           H  
ATOM    987  HB2 SER X  65      14.294  44.881  29.991  0.00  0.00           H  
ATOM    988  HB3 SER X  65      15.029  46.392  29.413  0.00  0.00           H  
ATOM    989  HG  SER X  65      13.588  45.261  27.790  0.00  0.00           H  
ATOM    990  N   LEU X  66      17.337  46.248  31.158  0.00  0.00           N  
ATOM    991  CA  LEU X  66      17.591  46.740  32.556  0.00  0.00           C  
ATOM    992  C   LEU X  66      16.940  48.077  32.873  0.00  0.00           C  
ATOM    993  O   LEU X  66      16.874  48.929  32.005  0.00  0.00           O  
ATOM    994  CB  LEU X  66      19.102  46.723  32.814  0.00  0.00           C  
ATOM    995  CG  LEU X  66      19.690  47.439  34.029  0.00  0.00           C  
ATOM    996  CD1 LEU X  66      21.065  46.837  34.283  0.00  0.00           C  
ATOM    997  CD2 LEU X  66      19.997  48.912  33.901  0.00  0.00           C  
ATOM    998  H   LEU X  66      17.718  46.782  30.389  0.00  0.00           H  
ATOM    999  HA  LEU X  66      17.040  46.077  33.223  0.00  0.00           H  
ATOM   1000  HB2 LEU X  66      19.427  45.683  32.770  0.00  0.00           H  
ATOM   1001  HB3 LEU X  66      19.662  47.067  31.946  0.00  0.00           H  
ATOM   1002  HG  LEU X  66      19.002  47.302  34.863  0.00  0.00           H  
ATOM   1003 HD11 LEU X  66      21.560  47.431  35.051  0.00  0.00           H  
ATOM   1004 HD12 LEU X  66      20.928  45.776  34.497  0.00  0.00           H  
ATOM   1005 HD13 LEU X  66      21.599  46.988  33.346  0.00  0.00           H  
ATOM   1006 HD21 LEU X  66      19.985  49.400  34.875  0.00  0.00           H  
ATOM   1007 HD22 LEU X  66      20.929  49.269  33.462  0.00  0.00           H  
ATOM   1008 HD23 LEU X  66      19.227  49.358  33.272  0.00  0.00           H  
ATOM   1009  N   SER X  67      16.401  48.238  34.085  0.00  0.00           N  
ATOM   1010  CA  SER X  67      15.926  49.521  34.631  0.00  0.00           C  
ATOM   1011  C   SER X  67      16.446  49.673  36.055  0.00  0.00           C  
ATOM   1012  O   SER X  67      16.628  48.783  36.943  0.00  0.00           O  
ATOM   1013  CB  SER X  67      14.423  49.689  34.524  0.00  0.00           C  
ATOM   1014  OG  SER X  67      13.923  50.895  34.996  0.00  0.00           O  
ATOM   1015  H   SER X  67      16.331  47.411  34.662  0.00  0.00           H  
ATOM   1016  HA  SER X  67      16.358  50.299  34.002  0.00  0.00           H  
ATOM   1017  HB2 SER X  67      14.128  49.482  33.495  0.00  0.00           H  
ATOM   1018  HB3 SER X  67      13.960  48.884  35.096  0.00  0.00           H  
ATOM   1019  HG  SER X  67      13.747  51.497  34.270  0.00  0.00           H  
ATOM   1020  N   LEU X  68      16.604  50.967  36.477  0.00  0.00           N  
ATOM   1021  CA  LEU X  68      17.269  51.321  37.756  0.00  0.00           C  
ATOM   1022  C   LEU X  68      16.792  52.580  38.447  0.00  0.00           C  
ATOM   1023  O   LEU X  68      16.788  53.681  37.885  0.00  0.00           O  
ATOM   1024  CB  LEU X  68      18.786  51.244  37.562  0.00  0.00           C  
ATOM   1025  CG  LEU X  68      19.669  50.877  38.790  0.00  0.00           C  
ATOM   1026  CD1 LEU X  68      20.953  50.164  38.329  0.00  0.00           C  
ATOM   1027  CD2 LEU X  68      20.189  52.141  39.611  0.00  0.00           C  
ATOM   1028  H   LEU X  68      16.296  51.676  35.827  0.00  0.00           H  
ATOM   1029  HA  LEU X  68      16.995  50.515  38.436  0.00  0.00           H  
ATOM   1030  HB2 LEU X  68      18.891  50.429  36.846  0.00  0.00           H  
ATOM   1031  HB3 LEU X  68      19.194  52.106  37.034  0.00  0.00           H  
ATOM   1032  HG  LEU X  68      19.130  50.201  39.453  0.00  0.00           H  
ATOM   1033 HD11 LEU X  68      20.870  49.267  37.715  0.00  0.00           H  
ATOM   1034 HD12 LEU X  68      21.502  50.906  37.749  0.00  0.00           H  
ATOM   1035 HD13 LEU X  68      21.493  49.901  39.238  0.00  0.00           H  
ATOM   1036 HD21 LEU X  68      19.396  52.362  40.327  0.00  0.00           H  
ATOM   1037 HD22 LEU X  68      21.122  52.015  40.162  0.00  0.00           H  
ATOM   1038 HD23 LEU X  68      20.434  52.891  38.859  0.00  0.00           H  
ATOM   1039  N   VAL X  69      16.397  52.540  39.710  0.00  0.00           N  
ATOM   1040  CA  VAL X  69      15.742  53.692  40.310  0.00  0.00           C  
ATOM   1041  C   VAL X  69      16.711  54.599  40.993  0.00  0.00           C  
ATOM   1042  O   VAL X  69      17.437  54.187  41.870  0.00  0.00           O  
ATOM   1043  CB  VAL X  69      14.730  53.215  41.305  0.00  0.00           C  
ATOM   1044  CG1 VAL X  69      13.967  54.364  42.023  0.00  0.00           C  
ATOM   1045  CG2 VAL X  69      13.724  52.300  40.484  0.00  0.00           C  
ATOM   1046  H   VAL X  69      16.565  51.702  40.248  0.00  0.00           H  
ATOM   1047  HA  VAL X  69      15.197  54.234  39.537  0.00  0.00           H  
ATOM   1048  HB  VAL X  69      15.179  52.641  42.116  0.00  0.00           H  
ATOM   1049 HG11 VAL X  69      13.060  54.022  42.522  0.00  0.00           H  
ATOM   1050 HG12 VAL X  69      14.630  54.867  42.726  0.00  0.00           H  
ATOM   1051 HG13 VAL X  69      13.709  55.133  41.294  0.00  0.00           H  
ATOM   1052 HG21 VAL X  69      14.062  51.262  40.488  0.00  0.00           H  
ATOM   1053 HG22 VAL X  69      12.734  52.202  40.929  0.00  0.00           H  
ATOM   1054 HG23 VAL X  69      13.684  52.687  39.467  0.00  0.00           H  
ATOM   1055  N   ALA X  70      16.575  55.936  40.703  0.00  0.00           N  
ATOM   1056  CA  ALA X  70      17.331  57.002  41.313  0.00  0.00           C  
ATOM   1057  C   ALA X  70      18.843  56.904  41.020  0.00  0.00           C  
ATOM   1058  O   ALA X  70      19.662  56.946  41.927  0.00  0.00           O  
ATOM   1059  CB  ALA X  70      16.948  57.147  42.786  0.00  0.00           C  
ATOM   1060  H   ALA X  70      16.050  56.176  39.874  0.00  0.00           H  
ATOM   1061  HA  ALA X  70      17.077  57.949  40.835  0.00  0.00           H  
ATOM   1062  HB1 ALA X  70      17.155  58.144  43.178  0.00  0.00           H  
ATOM   1063  HB2 ALA X  70      15.912  57.019  43.099  0.00  0.00           H  
ATOM   1064  HB3 ALA X  70      17.595  56.673  43.524  0.00  0.00           H  
ATOM   1065  N   ALA X  71      19.166  56.690  39.705  0.00  0.00           N  
ATOM   1066  CA  ALA X  71      20.504  56.414  39.166  0.00  0.00           C  
ATOM   1067  C   ALA X  71      21.406  57.651  39.236  0.00  0.00           C  
ATOM   1068  O   ALA X  71      21.251  58.654  38.492  0.00  0.00           O  
ATOM   1069  CB  ALA X  71      20.330  55.900  37.695  0.00  0.00           C  
ATOM   1070  H   ALA X  71      18.441  56.739  39.004  0.00  0.00           H  
ATOM   1071  HA  ALA X  71      20.947  55.672  39.829  0.00  0.00           H  
ATOM   1072  HB1 ALA X  71      19.869  54.930  37.880  0.00  0.00           H  
ATOM   1073  HB2 ALA X  71      19.655  56.542  37.128  0.00  0.00           H  
ATOM   1074  HB3 ALA X  71      21.219  55.812  37.070  0.00  0.00           H  
ATOM   1075  N   THR X  72      22.190  57.584  40.287  0.00  0.00           N  
ATOM   1076  CA  THR X  72      23.256  58.409  40.657  0.00  0.00           C  
ATOM   1077  C   THR X  72      24.442  58.590  39.559  0.00  0.00           C  
ATOM   1078  O   THR X  72      24.524  57.797  38.609  0.00  0.00           O  
ATOM   1079  CB  THR X  72      23.982  57.899  41.949  0.00  0.00           C  
ATOM   1080  CG2 THR X  72      23.070  57.558  43.130  0.00  0.00           C  
ATOM   1081  OG1 THR X  72      24.779  56.768  41.652  0.00  0.00           O  
ATOM   1082  H   THR X  72      21.921  56.812  40.879  0.00  0.00           H  
ATOM   1083  HA  THR X  72      22.868  59.407  40.856  0.00  0.00           H  
ATOM   1084  HB  THR X  72      24.602  58.695  42.361  0.00  0.00           H  
ATOM   1085  HG1 THR X  72      24.174  56.069  41.394  0.00  0.00           H  
ATOM   1086 HG21 THR X  72      22.076  57.979  42.983  0.00  0.00           H  
ATOM   1087 HG22 THR X  72      22.850  56.493  43.065  0.00  0.00           H  
ATOM   1088 HG23 THR X  72      23.354  57.928  44.116  0.00  0.00           H  
ATOM   1089  N   ALA X  73      25.304  59.563  39.685  0.00  0.00           N  
ATOM   1090  CA  ALA X  73      26.658  59.477  39.006  0.00  0.00           C  
ATOM   1091  C   ALA X  73      27.431  58.133  38.978  0.00  0.00           C  
ATOM   1092  O   ALA X  73      27.796  57.640  37.882  0.00  0.00           O  
ATOM   1093  CB  ALA X  73      27.521  60.542  39.666  0.00  0.00           C  
ATOM   1094  H   ALA X  73      25.198  60.252  40.417  0.00  0.00           H  
ATOM   1095  HA  ALA X  73      26.622  59.843  37.979  0.00  0.00           H  
ATOM   1096  HB1 ALA X  73      27.097  61.541  39.572  0.00  0.00           H  
ATOM   1097  HB2 ALA X  73      27.676  60.238  40.701  0.00  0.00           H  
ATOM   1098  HB3 ALA X  73      28.469  60.574  39.129  0.00  0.00           H  
ATOM   1099  N   ALA X  74      27.643  57.449  40.124  0.00  0.00           N  
ATOM   1100  CA  ALA X  74      28.099  56.036  40.143  0.00  0.00           C  
ATOM   1101  C   ALA X  74      27.224  54.962  39.396  0.00  0.00           C  
ATOM   1102  O   ALA X  74      27.805  54.006  38.884  0.00  0.00           O  
ATOM   1103  CB  ALA X  74      28.081  55.653  41.593  0.00  0.00           C  
ATOM   1104  H   ALA X  74      27.461  57.892  41.013  0.00  0.00           H  
ATOM   1105  HA  ALA X  74      29.124  55.942  39.783  0.00  0.00           H  
ATOM   1106  HB1 ALA X  74      28.582  54.706  41.796  0.00  0.00           H  
ATOM   1107  HB2 ALA X  74      28.547  56.478  42.133  0.00  0.00           H  
ATOM   1108  HB3 ALA X  74      27.084  55.532  42.017  0.00  0.00           H  
ATOM   1109  N   ASP X  75      25.933  55.290  39.147  0.00  0.00           N  
ATOM   1110  CA  ASP X  75      25.015  54.470  38.403  0.00  0.00           C  
ATOM   1111  C   ASP X  75      24.895  54.901  36.921  0.00  0.00           C  
ATOM   1112  O   ASP X  75      24.210  54.321  36.139  0.00  0.00           O  
ATOM   1113  CB  ASP X  75      23.590  54.593  39.014  0.00  0.00           C  
ATOM   1114  CG  ASP X  75      23.479  54.190  40.509  0.00  0.00           C  
ATOM   1115  OD1 ASP X  75      24.038  53.142  40.904  0.00  0.00           O  
ATOM   1116  OD2 ASP X  75      22.703  54.835  41.246  0.00  0.00           O1-
ATOM   1117  H   ASP X  75      25.610  56.159  39.549  0.00  0.00           H  
ATOM   1118  HA  ASP X  75      25.380  53.446  38.481  0.00  0.00           H  
ATOM   1119  HB2 ASP X  75      23.343  55.647  38.892  0.00  0.00           H  
ATOM   1120  HB3 ASP X  75      22.841  53.991  38.498  0.00  0.00           H  
ATOM   1121  N   SER X  76      25.561  55.997  36.587  0.00  0.00           N  
ATOM   1122  CA  SER X  76      25.721  56.581  35.229  0.00  0.00           C  
ATOM   1123  C   SER X  76      27.217  56.239  34.760  0.00  0.00           C  
ATOM   1124  O   SER X  76      27.807  57.025  34.025  0.00  0.00           O  
ATOM   1125  CB  SER X  76      25.599  58.120  35.232  0.00  0.00           C  
ATOM   1126  OG  SER X  76      24.345  58.377  35.768  0.00  0.00           O  
ATOM   1127  H   SER X  76      26.034  56.459  37.352  0.00  0.00           H  
ATOM   1128  HA  SER X  76      24.955  56.148  34.584  0.00  0.00           H  
ATOM   1129  HB2 SER X  76      26.300  58.560  35.941  0.00  0.00           H  
ATOM   1130  HB3 SER X  76      25.720  58.455  34.202  0.00  0.00           H  
ATOM   1131  HG  SER X  76      24.395  58.059  36.673  0.00  0.00           H  
ATOM   1132  N   GLY X  77      27.749  55.066  35.104  0.00  0.00           N  
ATOM   1133  CA  GLY X  77      28.979  54.514  34.514  0.00  0.00           C  
ATOM   1134  C   GLY X  77      28.809  53.921  33.105  0.00  0.00           C  
ATOM   1135  O   GLY X  77      27.974  54.236  32.272  0.00  0.00           O  
ATOM   1136  H   GLY X  77      27.231  54.554  35.804  0.00  0.00           H  
ATOM   1137  HA2 GLY X  77      29.734  55.300  34.541  0.00  0.00           H  
ATOM   1138  HA3 GLY X  77      29.331  53.720  35.171  0.00  0.00           H  
ATOM   1139  N   LYS X  78      29.638  52.941  32.859  0.00  0.00           N  
ATOM   1140  CA  LYS X  78      29.514  51.931  31.721  0.00  0.00           C  
ATOM   1141  C   LYS X  78      28.479  50.823  32.148  0.00  0.00           C  
ATOM   1142  O   LYS X  78      28.505  50.451  33.289  0.00  0.00           O  
ATOM   1143  CB  LYS X  78      30.959  51.382  31.489  0.00  0.00           C  
ATOM   1144  CG  LYS X  78      31.082  50.087  30.655  0.00  0.00           C  
ATOM   1145  CD  LYS X  78      30.655  50.352  29.223  0.00  0.00           C  
ATOM   1146  CE  LYS X  78      30.773  48.988  28.490  0.00  0.00           C  
ATOM   1147  NZ  LYS X  78      30.545  49.152  27.053  0.00  0.00           N1+
ATOM   1148  H   LYS X  78      30.339  52.710  33.549  0.00  0.00           H  
ATOM   1149  HA  LYS X  78      29.239  52.471  30.815  0.00  0.00           H  
ATOM   1150  HB2 LYS X  78      31.509  52.131  30.920  0.00  0.00           H  
ATOM   1151  HB3 LYS X  78      31.330  51.237  32.503  0.00  0.00           H  
ATOM   1152  HG2 LYS X  78      32.125  49.792  30.766  0.00  0.00           H  
ATOM   1153  HG3 LYS X  78      30.393  49.394  31.136  0.00  0.00           H  
ATOM   1154  HD2 LYS X  78      29.653  50.781  29.221  0.00  0.00           H  
ATOM   1155  HD3 LYS X  78      31.229  51.126  28.713  0.00  0.00           H  
ATOM   1156  HE2 LYS X  78      31.820  48.686  28.471  0.00  0.00           H  
ATOM   1157  HE3 LYS X  78      30.110  48.227  28.903  0.00  0.00           H  
ATOM   1158  HZ1 LYS X  78      29.633  49.554  26.883  0.00  0.00           H  
ATOM   1159  HZ2 LYS X  78      31.189  49.771  26.583  0.00  0.00           H  
ATOM   1160  HZ3 LYS X  78      30.490  48.231  26.642  0.00  0.00           H  
ATOM   1161  N   TYR X  79      27.762  50.108  31.317  0.00  0.00           N  
ATOM   1162  CA  TYR X  79      27.075  48.826  31.436  0.00  0.00           C  
ATOM   1163  C   TYR X  79      27.331  47.865  30.249  0.00  0.00           C  
ATOM   1164  O   TYR X  79      27.548  48.231  29.098  0.00  0.00           O  
ATOM   1165  CB  TYR X  79      25.542  49.064  31.532  0.00  0.00           C  
ATOM   1166  CG  TYR X  79      25.096  49.764  32.796  0.00  0.00           C  
ATOM   1167  CD1 TYR X  79      24.464  49.068  33.844  0.00  0.00           C  
ATOM   1168  CD2 TYR X  79      25.475  51.147  33.116  0.00  0.00           C  
ATOM   1169  CE1 TYR X  79      24.144  49.663  35.031  0.00  0.00           C  
ATOM   1170  CE2 TYR X  79      25.040  51.820  34.246  0.00  0.00           C  
ATOM   1171  CZ  TYR X  79      24.330  51.029  35.173  0.00  0.00           C  
ATOM   1172  OH  TYR X  79      23.901  51.654  36.292  0.00  0.00           O  
ATOM   1173  H   TYR X  79      27.870  50.456  30.376  0.00  0.00           H  
ATOM   1174  HA  TYR X  79      27.306  48.278  32.350  0.00  0.00           H  
ATOM   1175  HB2 TYR X  79      25.229  49.575  30.622  0.00  0.00           H  
ATOM   1176  HB3 TYR X  79      25.162  48.047  31.638  0.00  0.00           H  
ATOM   1177  HD1 TYR X  79      24.322  48.001  33.745  0.00  0.00           H  
ATOM   1178  HD2 TYR X  79      26.010  51.627  32.309  0.00  0.00           H  
ATOM   1179  HE1 TYR X  79      23.524  49.075  35.691  0.00  0.00           H  
ATOM   1180  HE2 TYR X  79      24.997  52.895  34.342  0.00  0.00           H  
ATOM   1181  HH  TYR X  79      23.929  52.613  36.282  0.00  0.00           H  
ATOM   1182  N   TYR X  80      27.235  46.549  30.551  0.00  0.00           N  
ATOM   1183  CA  TYR X  80      27.475  45.397  29.588  0.00  0.00           C  
ATOM   1184  C   TYR X  80      26.358  44.406  29.822  0.00  0.00           C  
ATOM   1185  O   TYR X  80      25.750  44.453  30.910  0.00  0.00           O  
ATOM   1186  CB  TYR X  80      28.792  44.614  29.879  0.00  0.00           C  
ATOM   1187  CG  TYR X  80      30.125  45.347  29.960  0.00  0.00           C  
ATOM   1188  CD1 TYR X  80      30.486  45.942  31.219  0.00  0.00           C  
ATOM   1189  CD2 TYR X  80      30.998  45.548  28.884  0.00  0.00           C  
ATOM   1190  CE1 TYR X  80      31.720  46.596  31.329  0.00  0.00           C  
ATOM   1191  CE2 TYR X  80      32.186  46.169  29.046  0.00  0.00           C  
ATOM   1192  CZ  TYR X  80      32.558  46.756  30.260  0.00  0.00           C  
ATOM   1193  OH  TYR X  80      33.793  47.306  30.368  0.00  0.00           O  
ATOM   1194  H   TYR X  80      27.127  46.373  31.540  0.00  0.00           H  
ATOM   1195  HA  TYR X  80      27.395  45.681  28.539  0.00  0.00           H  
ATOM   1196  HB2 TYR X  80      28.652  44.044  30.798  0.00  0.00           H  
ATOM   1197  HB3 TYR X  80      28.828  43.794  29.162  0.00  0.00           H  
ATOM   1198  HD1 TYR X  80      29.892  45.791  32.108  0.00  0.00           H  
ATOM   1199  HD2 TYR X  80      30.792  45.186  27.888  0.00  0.00           H  
ATOM   1200  HE1 TYR X  80      31.977  47.030  32.283  0.00  0.00           H  
ATOM   1201  HE2 TYR X  80      32.909  46.160  28.243  0.00  0.00           H  
ATOM   1202  HH  TYR X  80      34.244  47.093  29.547  0.00  0.00           H  
ATOM   1203  N   CYX X  81      26.146  43.385  28.950  0.00  0.00           N  
ATOM   1204  CA  CYX X  81      25.324  42.200  29.127  0.00  0.00           C  
ATOM   1205  C   CYX X  81      25.910  40.924  28.467  0.00  0.00           C  
ATOM   1206  O   CYX X  81      26.599  41.076  27.461  0.00  0.00           O  
ATOM   1207  CB  CYX X  81      23.868  42.405  28.690  0.00  0.00           C  
ATOM   1208  SG  CYX X  81      23.427  41.918  26.994  0.00  0.00           S  
ATOM   1209  H   CYX X  81      26.745  43.340  28.139  0.00  0.00           H  
ATOM   1210  HA  CYX X  81      25.329  42.041  30.205  0.00  0.00           H  
ATOM   1211  HB2 CYX X  81      23.238  41.863  29.396  0.00  0.00           H  
ATOM   1212  HB3 CYX X  81      23.719  43.473  28.845  0.00  0.00           H  
ATOM   1213  N   ALA X  82      25.571  39.742  28.892  0.00  0.00           N  
ATOM   1214  CA  ALA X  82      26.006  38.404  28.448  0.00  0.00           C  
ATOM   1215  C   ALA X  82      24.872  37.412  28.640  0.00  0.00           C  
ATOM   1216  O   ALA X  82      24.056  37.631  29.517  0.00  0.00           O  
ATOM   1217  CB  ALA X  82      27.258  38.041  29.240  0.00  0.00           C  
ATOM   1218  H   ALA X  82      24.882  39.674  29.627  0.00  0.00           H  
ATOM   1219  HA  ALA X  82      26.307  38.449  27.402  0.00  0.00           H  
ATOM   1220  HB1 ALA X  82      28.080  38.756  29.204  0.00  0.00           H  
ATOM   1221  HB2 ALA X  82      27.025  37.815  30.280  0.00  0.00           H  
ATOM   1222  HB3 ALA X  82      27.797  37.207  28.792  0.00  0.00           H  
ATOM   1223  N   ARG X  83      25.032  36.272  27.932  0.00  0.00           N  
ATOM   1224  CA  ARG X  83      24.397  35.033  28.368  0.00  0.00           C  
ATOM   1225  C   ARG X  83      25.013  34.462  29.679  0.00  0.00           C  
ATOM   1226  O   ARG X  83      26.098  34.871  30.084  0.00  0.00           O  
ATOM   1227  CB  ARG X  83      24.542  34.032  27.291  0.00  0.00           C  
ATOM   1228  CG  ARG X  83      23.613  34.313  26.046  0.00  0.00           C  
ATOM   1229  CD  ARG X  83      23.777  33.245  25.013  0.00  0.00           C  
ATOM   1230  NE  ARG X  83      25.064  33.425  24.343  0.00  0.00           N  
ATOM   1231  CZ  ARG X  83      25.498  32.580  23.421  0.00  0.00           C  
ATOM   1232  NH1 ARG X  83      24.805  31.628  22.896  0.00  0.00           N1+
ATOM   1233  NH2 ARG X  83      26.742  32.576  23.120  0.00  0.00           N  
ATOM   1234  H   ARG X  83      25.829  36.165  27.320  0.00  0.00           H  
ATOM   1235  HA  ARG X  83      23.345  35.275  28.515  0.00  0.00           H  
ATOM   1236  HB2 ARG X  83      25.559  33.898  26.921  0.00  0.00           H  
ATOM   1237  HB3 ARG X  83      24.164  33.101  27.715  0.00  0.00           H  
ATOM   1238  HG2 ARG X  83      22.545  34.289  26.260  0.00  0.00           H  
ATOM   1239  HG3 ARG X  83      23.806  35.318  25.672  0.00  0.00           H  
ATOM   1240  HD2 ARG X  83      23.911  32.317  25.568  0.00  0.00           H  
ATOM   1241  HD3 ARG X  83      22.930  33.282  24.328  0.00  0.00           H  
ATOM   1242  HE  ARG X  83      25.614  34.241  24.567  0.00  0.00           H  
ATOM   1243 HH11 ARG X  83      23.805  31.680  23.035  0.00  0.00           H  
ATOM   1244 HH12 ARG X  83      25.244  30.981  22.259  0.00  0.00           H  
ATOM   1245 HH21 ARG X  83      27.322  33.151  23.714  0.00  0.00           H  
ATOM   1246 HH22 ARG X  83      27.142  31.915  22.470  0.00  0.00           H  
ATOM   1247  N   THR X  84      24.290  33.652  30.358  0.00  0.00           N  
ATOM   1248  CA  THR X  84      24.584  33.051  31.662  0.00  0.00           C  
ATOM   1249  C   THR X  84      24.046  31.566  31.638  0.00  0.00           C  
ATOM   1250  O   THR X  84      23.309  31.159  30.760  0.00  0.00           O  
ATOM   1251  CB  THR X  84      23.915  33.950  32.732  0.00  0.00           C  
ATOM   1252  CG2 THR X  84      24.359  33.741  34.220  0.00  0.00           C  
ATOM   1253  OG1 THR X  84      24.262  35.305  32.382  0.00  0.00           O  
ATOM   1254  H   THR X  84      23.500  33.386  29.788  0.00  0.00           H  
ATOM   1255  HA  THR X  84      25.672  33.065  31.727  0.00  0.00           H  
ATOM   1256  HB  THR X  84      22.846  33.804  32.583  0.00  0.00           H  
ATOM   1257  HG1 THR X  84      24.990  35.280  31.755  0.00  0.00           H  
ATOM   1258 HG21 THR X  84      24.360  32.665  34.394  0.00  0.00           H  
ATOM   1259 HG22 THR X  84      25.340  34.190  34.371  0.00  0.00           H  
ATOM   1260 HG23 THR X  84      23.548  34.144  34.827  0.00  0.00           H  
ATOM   1261  N   LEU X  85      24.616  30.761  32.508  0.00  0.00           N  
ATOM   1262  CA  LEU X  85      24.547  29.337  32.574  0.00  0.00           C  
ATOM   1263  C   LEU X  85      24.548  28.889  34.021  0.00  0.00           C  
ATOM   1264  O   LEU X  85      24.980  29.567  34.951  0.00  0.00           O  
ATOM   1265  CB  LEU X  85      25.719  28.607  31.916  0.00  0.00           C  
ATOM   1266  CG  LEU X  85      25.907  29.031  30.481  0.00  0.00           C  
ATOM   1267  CD1 LEU X  85      27.195  29.841  30.247  0.00  0.00           C  
ATOM   1268  CD2 LEU X  85      26.141  27.815  29.565  0.00  0.00           C  
ATOM   1269  H   LEU X  85      25.170  31.261  33.189  0.00  0.00           H  
ATOM   1270  HA  LEU X  85      23.597  28.941  32.214  0.00  0.00           H  
ATOM   1271  HB2 LEU X  85      26.651  28.806  32.445  0.00  0.00           H  
ATOM   1272  HB3 LEU X  85      25.475  27.545  31.964  0.00  0.00           H  
ATOM   1273  HG  LEU X  85      25.123  29.681  30.094  0.00  0.00           H  
ATOM   1274 HD11 LEU X  85      28.056  29.172  30.254  0.00  0.00           H  
ATOM   1275 HD12 LEU X  85      27.202  30.354  29.285  0.00  0.00           H  
ATOM   1276 HD13 LEU X  85      27.301  30.559  31.059  0.00  0.00           H  
ATOM   1277 HD21 LEU X  85      26.094  28.096  28.513  0.00  0.00           H  
ATOM   1278 HD22 LEU X  85      27.001  27.218  29.871  0.00  0.00           H  
ATOM   1279 HD23 LEU X  85      25.305  27.136  29.731  0.00  0.00           H  
ATOM   1280  N   HIE X  86      24.156  27.631  34.246  0.00  0.00           N  
ATOM   1281  CA  HIE X  86      24.024  27.046  35.673  0.00  0.00           C  
ATOM   1282  C   HIE X  86      24.559  25.651  35.722  0.00  0.00           C  
ATOM   1283  O   HIE X  86      24.654  24.918  34.724  0.00  0.00           O  
ATOM   1284  CB  HIE X  86      22.622  27.161  36.236  0.00  0.00           C  
ATOM   1285  CG  HIE X  86      21.604  26.193  35.659  0.00  0.00           C  
ATOM   1286  CD2 HIE X  86      20.430  26.673  35.128  0.00  0.00           C  
ATOM   1287  ND1 HIE X  86      21.371  24.795  35.906  0.00  0.00           N  
ATOM   1288  CE1 HIE X  86      20.159  24.551  35.426  0.00  0.00           C  
ATOM   1289  NE2 HIE X  86      19.598  25.617  34.862  0.00  0.00           N  
ATOM   1290  H   HIE X  86      23.698  27.181  33.466  0.00  0.00           H  
ATOM   1291  HA  HIE X  86      24.640  27.622  36.364  0.00  0.00           H  
ATOM   1292  HB2 HIE X  86      22.760  27.041  37.310  0.00  0.00           H  
ATOM   1293  HB3 HIE X  86      22.385  28.218  36.111  0.00  0.00           H  
ATOM   1294  HD2 HIE X  86      20.230  27.731  35.048  0.00  0.00           H  
ATOM   1295  HE1 HIE X  86      19.796  23.536  35.384  0.00  0.00           H  
ATOM   1296  HE2 HIE X  86      18.642  25.641  34.538  0.00  0.00           H  
ATOM   1297  N   GLY X  87      24.846  25.219  36.916  0.00  0.00           N  
ATOM   1298  CA  GLY X  87      25.345  23.922  37.331  0.00  0.00           C  
ATOM   1299  C   GLY X  87      24.981  23.524  38.738  0.00  0.00           C  
ATOM   1300  O   GLY X  87      24.488  24.348  39.498  0.00  0.00           O  
ATOM   1301  H   GLY X  87      24.592  25.832  37.678  0.00  0.00           H  
ATOM   1302  HA2 GLY X  87      25.074  23.112  36.653  0.00  0.00           H  
ATOM   1303  HA3 GLY X  87      26.408  24.158  37.369  0.00  0.00           H  
ATOM   1304  N   ARG X  88      25.361  22.315  39.202  0.00  0.00           N  
ATOM   1305  CA  ARG X  88      25.133  21.839  40.587  0.00  0.00           C  
ATOM   1306  C   ARG X  88      26.416  21.249  41.077  0.00  0.00           C  
ATOM   1307  O   ARG X  88      27.178  20.644  40.269  0.00  0.00           O  
ATOM   1308  CB  ARG X  88      23.986  20.845  40.773  0.00  0.00           C  
ATOM   1309  CG  ARG X  88      22.539  21.292  40.555  0.00  0.00           C  
ATOM   1310  CD  ARG X  88      21.540  20.147  40.367  0.00  0.00           C  
ATOM   1311  NE  ARG X  88      20.220  20.696  39.944  0.00  0.00           N  
ATOM   1312  CZ  ARG X  88      19.258  19.812  39.663  0.00  0.00           C  
ATOM   1313  NH1 ARG X  88      19.428  18.565  39.354  0.00  0.00           N1+
ATOM   1314  NH2 ARG X  88      18.038  20.221  39.723  0.00  0.00           N  
ATOM   1315  H   ARG X  88      25.915  21.693  38.632  0.00  0.00           H  
ATOM   1316  HA  ARG X  88      24.910  22.752  41.138  0.00  0.00           H  
ATOM   1317  HB2 ARG X  88      24.181  19.982  40.137  0.00  0.00           H  
ATOM   1318  HB3 ARG X  88      24.100  20.490  41.797  0.00  0.00           H  
ATOM   1319  HG2 ARG X  88      22.246  21.970  41.358  0.00  0.00           H  
ATOM   1320  HG3 ARG X  88      22.673  21.922  39.676  0.00  0.00           H  
ATOM   1321  HD2 ARG X  88      21.906  19.303  39.783  0.00  0.00           H  
ATOM   1322  HD3 ARG X  88      21.310  19.624  41.296  0.00  0.00           H  
ATOM   1323  HE  ARG X  88      20.031  21.642  40.241  0.00  0.00           H  
ATOM   1324 HH11 ARG X  88      20.397  18.299  39.459  0.00  0.00           H  
ATOM   1325 HH12 ARG X  88      18.685  17.889  39.262  0.00  0.00           H  
ATOM   1326 HH21 ARG X  88      17.874  21.209  39.851  0.00  0.00           H  
ATOM   1327 HH22 ARG X  88      17.268  19.654  39.394  0.00  0.00           H  
ATOM   1328  N   ARG X  89      26.637  21.296  42.359  0.00  0.00           N  
ATOM   1329  CA  ARG X  89      27.691  20.500  43.061  0.00  0.00           C  
ATOM   1330  C   ARG X  89      27.294  19.895  44.415  0.00  0.00           C  
ATOM   1331  O   ARG X  89      26.529  20.557  45.144  0.00  0.00           O  
ATOM   1332  CB  ARG X  89      28.873  21.476  43.289  0.00  0.00           C  
ATOM   1333  CG  ARG X  89      30.075  20.839  43.909  0.00  0.00           C  
ATOM   1334  CD  ARG X  89      31.195  21.873  44.088  0.00  0.00           C  
ATOM   1335  NE  ARG X  89      32.412  21.195  44.490  0.00  0.00           N  
ATOM   1336  CZ  ARG X  89      33.417  20.869  43.703  0.00  0.00           C  
ATOM   1337  NH1 ARG X  89      33.494  21.064  42.431  0.00  0.00           N1+
ATOM   1338  NH2 ARG X  89      34.453  20.355  44.290  0.00  0.00           N  
ATOM   1339  H   ARG X  89      25.940  21.700  42.967  0.00  0.00           H  
ATOM   1340  HA  ARG X  89      27.923  19.626  42.453  0.00  0.00           H  
ATOM   1341  HB2 ARG X  89      29.140  21.803  42.285  0.00  0.00           H  
ATOM   1342  HB3 ARG X  89      28.572  22.364  43.844  0.00  0.00           H  
ATOM   1343  HG2 ARG X  89      29.827  20.600  44.943  0.00  0.00           H  
ATOM   1344  HG3 ARG X  89      30.494  19.986  43.375  0.00  0.00           H  
ATOM   1345  HD2 ARG X  89      31.276  22.587  43.268  0.00  0.00           H  
ATOM   1346  HD3 ARG X  89      30.925  22.483  44.950  0.00  0.00           H  
ATOM   1347  HE  ARG X  89      32.449  20.882  45.450  0.00  0.00           H  
ATOM   1348 HH11 ARG X  89      32.678  21.498  42.022  0.00  0.00           H  
ATOM   1349 HH12 ARG X  89      34.219  20.645  41.867  0.00  0.00           H  
ATOM   1350 HH21 ARG X  89      34.426  20.215  45.289  0.00  0.00           H  
ATOM   1351 HH22 ARG X  89      35.194  19.996  43.705  0.00  0.00           H  
ATOM   1352  N   ILE X  90      27.644  18.614  44.694  0.00  0.00           N  
ATOM   1353  CA  ILE X  90      27.201  17.992  45.988  0.00  0.00           C  
ATOM   1354  C   ILE X  90      27.934  18.483  47.199  0.00  0.00           C  
ATOM   1355  O   ILE X  90      29.118  18.832  47.128  0.00  0.00           O  
ATOM   1356  CB  ILE X  90      27.166  16.492  45.784  0.00  0.00           C  
ATOM   1357  CG1 ILE X  90      26.113  16.015  44.722  0.00  0.00           C  
ATOM   1358  CG2 ILE X  90      26.740  15.804  47.101  0.00  0.00           C  
ATOM   1359  CD1 ILE X  90      26.543  14.754  43.977  0.00  0.00           C  
ATOM   1360  H   ILE X  90      28.384  18.079  44.264  0.00  0.00           H  
ATOM   1361  HA  ILE X  90      26.153  18.264  46.119  0.00  0.00           H  
ATOM   1362  HB  ILE X  90      28.185  16.198  45.535  0.00  0.00           H  
ATOM   1363 HG12 ILE X  90      25.115  15.889  45.141  0.00  0.00           H  
ATOM   1364 HG13 ILE X  90      26.017  16.778  43.949  0.00  0.00           H  
ATOM   1365 HG21 ILE X  90      26.737  14.725  46.946  0.00  0.00           H  
ATOM   1366 HG22 ILE X  90      27.572  15.941  47.792  0.00  0.00           H  
ATOM   1367 HG23 ILE X  90      25.870  16.347  47.469  0.00  0.00           H  
ATOM   1368 HD11 ILE X  90      25.913  14.748  43.087  0.00  0.00           H  
ATOM   1369 HD12 ILE X  90      27.613  14.873  43.805  0.00  0.00           H  
ATOM   1370 HD13 ILE X  90      26.405  13.838  44.552  0.00  0.00           H  
ATOM   1371  N   TYR X  91      27.245  18.651  48.321  0.00  0.00           N  
ATOM   1372  CA  TYR X  91      27.735  19.278  49.567  0.00  0.00           C  
ATOM   1373  C   TYR X  91      27.566  18.321  50.766  0.00  0.00           C  
ATOM   1374  O   TYR X  91      28.235  18.582  51.726  0.00  0.00           O  
ATOM   1375  CB  TYR X  91      27.294  20.743  49.940  0.00  0.00           C  
ATOM   1376  CG  TYR X  91      25.823  20.791  50.403  0.00  0.00           C  
ATOM   1377  CD1 TYR X  91      24.846  21.296  49.583  0.00  0.00           C  
ATOM   1378  CD2 TYR X  91      25.577  20.580  51.806  0.00  0.00           C  
ATOM   1379  CE1 TYR X  91      23.582  21.624  50.028  0.00  0.00           C  
ATOM   1380  CE2 TYR X  91      24.297  20.906  52.349  0.00  0.00           C  
ATOM   1381  CZ  TYR X  91      23.349  21.371  51.423  0.00  0.00           C  
ATOM   1382  OH  TYR X  91      22.135  21.759  51.844  0.00  0.00           O  
ATOM   1383  H   TYR X  91      26.256  18.451  48.352  0.00  0.00           H  
ATOM   1384  HA  TYR X  91      28.809  19.356  49.403  0.00  0.00           H  
ATOM   1385  HB2 TYR X  91      27.866  21.118  50.789  0.00  0.00           H  
ATOM   1386  HB3 TYR X  91      27.400  21.359  49.048  0.00  0.00           H  
ATOM   1387  HD1 TYR X  91      25.205  21.430  48.574  0.00  0.00           H  
ATOM   1388  HD2 TYR X  91      26.389  20.331  52.472  0.00  0.00           H  
ATOM   1389  HE1 TYR X  91      22.801  22.083  49.440  0.00  0.00           H  
ATOM   1390  HE2 TYR X  91      24.020  20.776  53.385  0.00  0.00           H  
ATOM   1391  HH  TYR X  91      21.825  21.165  52.532  0.00  0.00           H  
ATOM   1392  N   GLY X  92      26.853  17.214  50.682  0.00  0.00           N  
ATOM   1393  CA  GLY X  92      26.724  16.115  51.661  0.00  0.00           C  
ATOM   1394  C   GLY X  92      26.232  14.806  51.166  0.00  0.00           C  
ATOM   1395  O   GLY X  92      26.608  14.385  50.086  0.00  0.00           O  
ATOM   1396  H   GLY X  92      26.362  17.145  49.801  0.00  0.00           H  
ATOM   1397  HA2 GLY X  92      27.696  15.900  52.104  0.00  0.00           H  
ATOM   1398  HA3 GLY X  92      26.081  16.412  52.490  0.00  0.00           H  
ATOM   1399  N   ILE X  93      25.256  14.226  51.823  0.00  0.00           N  
ATOM   1400  CA  ILE X  93      24.658  12.965  51.449  0.00  0.00           C  
ATOM   1401  C   ILE X  93      23.559  13.176  50.379  0.00  0.00           C  
ATOM   1402  O   ILE X  93      22.633  13.919  50.663  0.00  0.00           O  
ATOM   1403  CB  ILE X  93      24.118  12.356  52.774  0.00  0.00           C  
ATOM   1404  CG1 ILE X  93      25.209  11.928  53.754  0.00  0.00           C  
ATOM   1405  CG2 ILE X  93      23.015  11.276  52.661  0.00  0.00           C  
ATOM   1406  CD1 ILE X  93      24.716  11.765  55.220  0.00  0.00           C  
ATOM   1407  H   ILE X  93      24.981  14.724  52.657  0.00  0.00           H  
ATOM   1408  HA  ILE X  93      25.420  12.325  51.004  0.00  0.00           H  
ATOM   1409  HB  ILE X  93      23.563  13.088  53.361  0.00  0.00           H  
ATOM   1410 HG12 ILE X  93      25.810  11.071  53.451  0.00  0.00           H  
ATOM   1411 HG13 ILE X  93      25.905  12.754  53.895  0.00  0.00           H  
ATOM   1412 HG21 ILE X  93      22.203  11.739  52.099  0.00  0.00           H  
ATOM   1413 HG22 ILE X  93      23.322  10.379  52.122  0.00  0.00           H  
ATOM   1414 HG23 ILE X  93      22.693  10.996  53.664  0.00  0.00           H  
ATOM   1415 HD11 ILE X  93      25.569  11.963  55.869  0.00  0.00           H  
ATOM   1416 HD12 ILE X  93      23.956  12.500  55.482  0.00  0.00           H  
ATOM   1417 HD13 ILE X  93      24.480  10.729  55.466  0.00  0.00           H  
ATOM   1418  N   VAL X  94      23.730  12.576  49.212  0.00  0.00           N  
ATOM   1419  CA  VAL X  94      22.935  12.881  47.986  0.00  0.00           C  
ATOM   1420  C   VAL X  94      21.450  12.510  48.201  0.00  0.00           C  
ATOM   1421  O   VAL X  94      20.544  13.143  47.621  0.00  0.00           O  
ATOM   1422  CB  VAL X  94      23.347  12.106  46.822  0.00  0.00           C  
ATOM   1423  CG1 VAL X  94      22.753  12.415  45.502  0.00  0.00           C  
ATOM   1424  CG2 VAL X  94      24.863  12.261  46.651  0.00  0.00           C  
ATOM   1425  H   VAL X  94      24.274  11.726  49.263  0.00  0.00           H  
ATOM   1426  HA  VAL X  94      22.861  13.944  47.758  0.00  0.00           H  
ATOM   1427  HB  VAL X  94      23.038  11.080  47.015  0.00  0.00           H  
ATOM   1428 HG11 VAL X  94      22.903  13.448  45.186  0.00  0.00           H  
ATOM   1429 HG12 VAL X  94      23.194  11.711  44.797  0.00  0.00           H  
ATOM   1430 HG13 VAL X  94      21.671  12.328  45.600  0.00  0.00           H  
ATOM   1431 HG21 VAL X  94      25.188  12.026  45.638  0.00  0.00           H  
ATOM   1432 HG22 VAL X  94      25.087  13.310  46.846  0.00  0.00           H  
ATOM   1433 HG23 VAL X  94      25.361  11.565  47.325  0.00  0.00           H  
ATOM   1434  N   ALA X  95      21.137  11.424  48.924  0.00  0.00           N  
ATOM   1435  CA  ALA X  95      19.797  11.034  49.287  0.00  0.00           C  
ATOM   1436  C   ALA X  95      19.039  12.154  50.020  0.00  0.00           C  
ATOM   1437  O   ALA X  95      17.862  12.345  49.718  0.00  0.00           O  
ATOM   1438  CB  ALA X  95      20.056   9.835  50.201  0.00  0.00           C  
ATOM   1439  H   ALA X  95      21.918  10.949  49.352  0.00  0.00           H  
ATOM   1440  HA  ALA X  95      19.349  10.784  48.325  0.00  0.00           H  
ATOM   1441  HB1 ALA X  95      20.565  10.121  51.122  0.00  0.00           H  
ATOM   1442  HB2 ALA X  95      19.094   9.416  50.499  0.00  0.00           H  
ATOM   1443  HB3 ALA X  95      20.555   9.023  49.673  0.00  0.00           H  
ATOM   1444  N   PHE X  96      19.683  13.086  50.697  0.00  0.00           N  
ATOM   1445  CA  PHE X  96      18.911  14.242  51.327  0.00  0.00           C  
ATOM   1446  C   PHE X  96      18.681  15.508  50.403  0.00  0.00           C  
ATOM   1447  O   PHE X  96      18.310  16.574  50.964  0.00  0.00           O  
ATOM   1448  CB  PHE X  96      19.529  14.688  52.744  0.00  0.00           C  
ATOM   1449  CG  PHE X  96      19.528  13.570  53.767  0.00  0.00           C  
ATOM   1450  CD1 PHE X  96      18.335  12.843  54.031  0.00  0.00           C  
ATOM   1451  CD2 PHE X  96      20.743  13.226  54.436  0.00  0.00           C  
ATOM   1452  CE1 PHE X  96      18.318  11.933  55.079  0.00  0.00           C  
ATOM   1453  CE2 PHE X  96      20.682  12.291  55.486  0.00  0.00           C  
ATOM   1454  CZ  PHE X  96      19.533  11.631  55.803  0.00  0.00           C  
ATOM   1455  H   PHE X  96      20.687  13.056  50.787  0.00  0.00           H  
ATOM   1456  HA  PHE X  96      17.913  13.848  51.521  0.00  0.00           H  
ATOM   1457  HB2 PHE X  96      20.531  15.098  52.614  0.00  0.00           H  
ATOM   1458  HB3 PHE X  96      18.880  15.454  53.168  0.00  0.00           H  
ATOM   1459  HD1 PHE X  96      17.468  13.188  53.488  0.00  0.00           H  
ATOM   1460  HD2 PHE X  96      21.685  13.702  54.203  0.00  0.00           H  
ATOM   1461  HE1 PHE X  96      17.381  11.544  55.449  0.00  0.00           H  
ATOM   1462  HE2 PHE X  96      21.539  11.984  56.065  0.00  0.00           H  
ATOM   1463  HZ  PHE X  96      19.501  10.871  56.570  0.00  0.00           H  
ATOM   1464  N   ASN X  97      19.032  15.407  49.112  0.00  0.00           N  
ATOM   1465  CA  ASN X  97      19.180  16.567  48.145  0.00  0.00           C  
ATOM   1466  C   ASN X  97      20.267  17.621  48.630  0.00  0.00           C  
ATOM   1467  O   ASN X  97      20.175  18.825  48.303  0.00  0.00           O  
ATOM   1468  CB  ASN X  97      17.745  17.080  47.747  0.00  0.00           C  
ATOM   1469  CG  ASN X  97      17.268  16.236  46.650  0.00  0.00           C  
ATOM   1470  ND2 ASN X  97      16.445  15.253  46.936  0.00  0.00           N  
ATOM   1471  OD1 ASN X  97      17.708  16.411  45.542  0.00  0.00           O  
ATOM   1472  H   ASN X  97      19.141  14.475  48.737  0.00  0.00           H  
ATOM   1473  HA  ASN X  97      19.695  16.197  47.259  0.00  0.00           H  
ATOM   1474  HB2 ASN X  97      17.040  17.116  48.578  0.00  0.00           H  
ATOM   1475  HB3 ASN X  97      17.849  18.068  47.300  0.00  0.00           H  
ATOM   1476 HD21 ASN X  97      16.129  14.638  46.199  0.00  0.00           H  
ATOM   1477 HD22 ASN X  97      16.520  14.875  47.870  0.00  0.00           H  
ATOM   1478  N   GLU X  98      21.366  17.251  49.235  0.00  0.00           N  
ATOM   1479  CA  GLU X  98      22.434  18.134  49.801  0.00  0.00           C  
ATOM   1480  C   GLU X  98      23.500  18.567  48.705  0.00  0.00           C  
ATOM   1481  O   GLU X  98      24.609  18.071  48.710  0.00  0.00           O  
ATOM   1482  CB  GLU X  98      23.015  17.452  51.039  0.00  0.00           C  
ATOM   1483  CG  GLU X  98      22.017  17.376  52.268  0.00  0.00           C  
ATOM   1484  CD  GLU X  98      22.318  18.480  53.248  0.00  0.00           C  
ATOM   1485  OE1 GLU X  98      21.606  19.493  53.129  0.00  0.00           O  
ATOM   1486  OE2 GLU X  98      23.167  18.300  54.202  0.00  0.00           O1-
ATOM   1487  H   GLU X  98      21.499  16.281  49.485  0.00  0.00           H  
ATOM   1488  HA  GLU X  98      21.906  18.989  50.226  0.00  0.00           H  
ATOM   1489  HB2 GLU X  98      23.357  16.427  50.887  0.00  0.00           H  
ATOM   1490  HB3 GLU X  98      23.955  17.932  51.310  0.00  0.00           H  
ATOM   1491  HG2 GLU X  98      21.022  17.594  51.881  0.00  0.00           H  
ATOM   1492  HG3 GLU X  98      22.278  16.421  52.725  0.00  0.00           H  
ATOM   1493  N   TRP X  99      23.008  19.349  47.776  0.00  0.00           N  
ATOM   1494  CA  TRP X  99      23.664  19.869  46.581  0.00  0.00           C  
ATOM   1495  C   TRP X  99      23.242  21.323  46.504  0.00  0.00           C  
ATOM   1496  O   TRP X  99      22.177  21.681  47.042  0.00  0.00           O  
ATOM   1497  CB  TRP X  99      23.367  19.076  45.259  0.00  0.00           C  
ATOM   1498  CG  TRP X  99      21.988  18.762  44.837  0.00  0.00           C  
ATOM   1499  CD1 TRP X  99      21.320  17.626  45.015  0.00  0.00           C  
ATOM   1500  CD2 TRP X  99      21.087  19.665  44.248  0.00  0.00           C  
ATOM   1501  CE2 TRP X  99      19.861  19.041  43.982  0.00  0.00           C  
ATOM   1502  CE3 TRP X  99      21.252  20.952  43.594  0.00  0.00           C  
ATOM   1503  NE1 TRP X  99      20.030  17.802  44.613  0.00  0.00           N  
ATOM   1504  CZ2 TRP X  99      18.803  19.682  43.385  0.00  0.00           C  
ATOM   1505  CZ3 TRP X  99      20.123  21.596  43.034  0.00  0.00           C  
ATOM   1506  CH2 TRP X  99      18.906  21.011  43.047  0.00  0.00           C  
ATOM   1507  H   TRP X  99      22.025  19.546  47.898  0.00  0.00           H  
ATOM   1508  HA  TRP X  99      24.730  20.011  46.758  0.00  0.00           H  
ATOM   1509  HB2 TRP X  99      23.864  19.561  44.420  0.00  0.00           H  
ATOM   1510  HB3 TRP X  99      23.862  18.111  45.377  0.00  0.00           H  
ATOM   1511  HD1 TRP X  99      21.647  16.709  45.483  0.00  0.00           H  
ATOM   1512  HE1 TRP X  99      19.304  17.110  44.731  0.00  0.00           H  
ATOM   1513  HE3 TRP X  99      22.187  21.472  43.747  0.00  0.00           H  
ATOM   1514  HZ2 TRP X  99      17.849  19.180  43.323  0.00  0.00           H  
ATOM   1515  HZ3 TRP X  99      20.227  22.593  42.632  0.00  0.00           H  
ATOM   1516  HH2 TRP X  99      18.019  21.497  42.664  0.00  0.00           H  
ATOM   1517  N   PHE X 100      24.028  22.214  45.967  0.00  0.00           N  
ATOM   1518  CA  PHE X 100      23.661  23.624  45.755  0.00  0.00           C  
ATOM   1519  C   PHE X 100      23.933  23.975  44.300  0.00  0.00           C  
ATOM   1520  O   PHE X 100      24.729  23.271  43.632  0.00  0.00           O  
ATOM   1521  CB  PHE X 100      24.424  24.450  46.818  0.00  0.00           C  
ATOM   1522  CG  PHE X 100      25.902  24.655  46.463  0.00  0.00           C  
ATOM   1523  CD1 PHE X 100      26.307  25.734  45.616  0.00  0.00           C  
ATOM   1524  CD2 PHE X 100      26.840  23.624  46.716  0.00  0.00           C  
ATOM   1525  CE1 PHE X 100      27.674  25.836  45.294  0.00  0.00           C  
ATOM   1526  CE2 PHE X 100      28.218  23.717  46.321  0.00  0.00           C  
ATOM   1527  CZ  PHE X 100      28.567  24.882  45.636  0.00  0.00           C  
ATOM   1528  H   PHE X 100      24.894  21.961  45.512  0.00  0.00           H  
ATOM   1529  HA  PHE X 100      22.596  23.790  45.921  0.00  0.00           H  
ATOM   1530  HB2 PHE X 100      23.974  25.442  46.867  0.00  0.00           H  
ATOM   1531  HB3 PHE X 100      24.344  23.990  47.803  0.00  0.00           H  
ATOM   1532  HD1 PHE X 100      25.574  26.443  45.259  0.00  0.00           H  
ATOM   1533  HD2 PHE X 100      26.564  22.690  47.183  0.00  0.00           H  
ATOM   1534  HE1 PHE X 100      27.987  26.786  44.888  0.00  0.00           H  
ATOM   1535  HE2 PHE X 100      28.875  22.926  46.656  0.00  0.00           H  
ATOM   1536  HZ  PHE X 100      29.610  25.030  45.396  0.00  0.00           H  
ATOM   1537  N   THR X 101      23.279  25.043  43.773  0.00  0.00           N  
ATOM   1538  CA  THR X 101      23.439  25.552  42.400  0.00  0.00           C  
ATOM   1539  C   THR X 101      24.599  26.557  42.318  0.00  0.00           C  
ATOM   1540  O   THR X 101      24.579  27.468  43.106  0.00  0.00           O  
ATOM   1541  CB  THR X 101      22.198  26.263  41.880  0.00  0.00           C  
ATOM   1542  CG2 THR X 101      22.212  26.694  40.366  0.00  0.00           C  
ATOM   1543  OG1 THR X 101      21.100  25.396  42.073  0.00  0.00           O  
ATOM   1544  H   THR X 101      22.533  25.441  44.326  0.00  0.00           H  
ATOM   1545  HA  THR X 101      23.549  24.695  41.736  0.00  0.00           H  
ATOM   1546  HB  THR X 101      21.918  27.162  42.429  0.00  0.00           H  
ATOM   1547  HG1 THR X 101      21.036  25.166  43.002  0.00  0.00           H  
ATOM   1548 HG21 THR X 101      22.860  27.547  40.166  0.00  0.00           H  
ATOM   1549 HG22 THR X 101      22.538  25.860  39.743  0.00  0.00           H  
ATOM   1550 HG23 THR X 101      21.220  26.844  39.942  0.00  0.00           H  
ATOM   1551  N   TYR X 102      25.510  26.485  41.352  0.00  0.00           N  
ATOM   1552  CA  TYR X 102      26.519  27.500  40.986  0.00  0.00           C  
ATOM   1553  C   TYR X 102      26.007  28.076  39.579  0.00  0.00           C  
ATOM   1554  O   TYR X 102      25.443  27.352  38.767  0.00  0.00           O  
ATOM   1555  CB  TYR X 102      27.922  26.984  41.053  0.00  0.00           C  
ATOM   1556  CG  TYR X 102      28.166  25.931  40.074  0.00  0.00           C  
ATOM   1557  CD1 TYR X 102      28.388  24.643  40.569  0.00  0.00           C  
ATOM   1558  CD2 TYR X 102      28.243  26.190  38.712  0.00  0.00           C  
ATOM   1559  CE1 TYR X 102      28.920  23.627  39.771  0.00  0.00           C  
ATOM   1560  CE2 TYR X 102      28.831  25.177  37.876  0.00  0.00           C  
ATOM   1561  CZ  TYR X 102      29.122  23.858  38.387  0.00  0.00           C  
ATOM   1562  OH  TYR X 102      29.629  22.914  37.639  0.00  0.00           O  
ATOM   1563  H   TYR X 102      25.343  25.763  40.664  0.00  0.00           H  
ATOM   1564  HA  TYR X 102      26.510  28.364  41.650  0.00  0.00           H  
ATOM   1565  HB2 TYR X 102      28.511  27.866  40.803  0.00  0.00           H  
ATOM   1566  HB3 TYR X 102      28.207  26.579  42.024  0.00  0.00           H  
ATOM   1567  HD1 TYR X 102      28.247  24.547  41.636  0.00  0.00           H  
ATOM   1568  HD2 TYR X 102      28.118  27.199  38.348  0.00  0.00           H  
ATOM   1569  HE1 TYR X 102      29.130  22.630  40.128  0.00  0.00           H  
ATOM   1570  HE2 TYR X 102      29.141  25.368  36.859  0.00  0.00           H  
ATOM   1571  HH  TYR X 102      29.355  22.040  37.929  0.00  0.00           H  
ATOM   1572  N   PHE X 103      26.373  29.322  39.319  0.00  0.00           N  
ATOM   1573  CA  PHE X 103      26.120  30.077  38.028  0.00  0.00           C  
ATOM   1574  C   PHE X 103      27.459  30.619  37.491  0.00  0.00           C  
ATOM   1575  O   PHE X 103      28.433  30.909  38.202  0.00  0.00           O  
ATOM   1576  CB  PHE X 103      25.074  31.229  38.125  0.00  0.00           C  
ATOM   1577  CG  PHE X 103      23.772  30.923  38.861  0.00  0.00           C  
ATOM   1578  CD1 PHE X 103      23.648  30.877  40.231  0.00  0.00           C  
ATOM   1579  CD2 PHE X 103      22.582  30.701  38.052  0.00  0.00           C  
ATOM   1580  CE1 PHE X 103      22.412  30.671  40.873  0.00  0.00           C  
ATOM   1581  CE2 PHE X 103      21.404  30.294  38.625  0.00  0.00           C  
ATOM   1582  CZ  PHE X 103      21.311  30.336  40.040  0.00  0.00           C  
ATOM   1583  H   PHE X 103      26.996  29.771  39.976  0.00  0.00           H  
ATOM   1584  HA  PHE X 103      25.751  29.310  37.346  0.00  0.00           H  
ATOM   1585  HB2 PHE X 103      25.462  32.044  38.737  0.00  0.00           H  
ATOM   1586  HB3 PHE X 103      25.000  31.584  37.097  0.00  0.00           H  
ATOM   1587  HD1 PHE X 103      24.501  31.139  40.839  0.00  0.00           H  
ATOM   1588  HD2 PHE X 103      22.728  30.933  37.008  0.00  0.00           H  
ATOM   1589  HE1 PHE X 103      22.267  30.888  41.921  0.00  0.00           H  
ATOM   1590  HE2 PHE X 103      20.520  30.063  38.049  0.00  0.00           H  
ATOM   1591  HZ  PHE X 103      20.312  30.247  40.440  0.00  0.00           H  
ATOM   1592  N   TYR X 104      27.498  30.762  36.214  0.00  0.00           N  
ATOM   1593  CA  TYR X 104      28.617  31.414  35.523  0.00  0.00           C  
ATOM   1594  C   TYR X 104      28.122  32.196  34.234  0.00  0.00           C  
ATOM   1595  O   TYR X 104      26.946  32.069  33.851  0.00  0.00           O  
ATOM   1596  CB  TYR X 104      29.781  30.459  35.271  0.00  0.00           C  
ATOM   1597  CG  TYR X 104      29.467  29.308  34.287  0.00  0.00           C  
ATOM   1598  CD1 TYR X 104      28.819  28.207  34.779  0.00  0.00           C  
ATOM   1599  CD2 TYR X 104      29.936  29.469  32.962  0.00  0.00           C  
ATOM   1600  CE1 TYR X 104      28.646  27.128  33.836  0.00  0.00           C  
ATOM   1601  CE2 TYR X 104      29.766  28.465  32.112  0.00  0.00           C  
ATOM   1602  CZ  TYR X 104      29.182  27.271  32.557  0.00  0.00           C  
ATOM   1603  OH  TYR X 104      29.225  26.178  31.777  0.00  0.00           O  
ATOM   1604  H   TYR X 104      26.726  30.443  35.644  0.00  0.00           H  
ATOM   1605  HA  TYR X 104      29.002  32.210  36.161  0.00  0.00           H  
ATOM   1606  HB2 TYR X 104      30.634  31.073  34.982  0.00  0.00           H  
ATOM   1607  HB3 TYR X 104      29.996  30.015  36.243  0.00  0.00           H  
ATOM   1608  HD1 TYR X 104      28.399  28.232  35.773  0.00  0.00           H  
ATOM   1609  HD2 TYR X 104      30.383  30.369  32.567  0.00  0.00           H  
ATOM   1610  HE1 TYR X 104      28.088  26.239  34.088  0.00  0.00           H  
ATOM   1611  HE2 TYR X 104      30.244  28.596  31.152  0.00  0.00           H  
ATOM   1612  HH  TYR X 104      29.694  26.296  30.948  0.00  0.00           H  
ATOM   1613  N   MET X 105      29.021  32.961  33.607  0.00  0.00           N  
ATOM   1614  CA  MET X 105      28.735  33.851  32.451  0.00  0.00           C  
ATOM   1615  C   MET X 105      29.408  33.339  31.180  0.00  0.00           C  
ATOM   1616  O   MET X 105      30.516  32.734  31.098  0.00  0.00           O  
ATOM   1617  CB  MET X 105      29.049  35.341  32.819  0.00  0.00           C  
ATOM   1618  CG  MET X 105      28.108  35.767  33.973  0.00  0.00           C  
ATOM   1619  SD  MET X 105      28.298  37.607  34.417  0.00  0.00           S  
ATOM   1620  CE  MET X 105      29.785  37.430  35.511  0.00  0.00           C  
ATOM   1621  H   MET X 105      29.983  32.874  33.903  0.00  0.00           H  
ATOM   1622  HA  MET X 105      27.686  33.817  32.158  0.00  0.00           H  
ATOM   1623  HB2 MET X 105      30.105  35.474  33.054  0.00  0.00           H  
ATOM   1624  HB3 MET X 105      28.717  35.972  31.996  0.00  0.00           H  
ATOM   1625  HG2 MET X 105      27.075  35.667  33.641  0.00  0.00           H  
ATOM   1626  HG3 MET X 105      28.351  35.214  34.881  0.00  0.00           H  
ATOM   1627  HE1 MET X 105      30.578  36.892  34.992  0.00  0.00           H  
ATOM   1628  HE2 MET X 105      30.223  38.325  35.952  0.00  0.00           H  
ATOM   1629  HE3 MET X 105      29.469  36.897  36.408  0.00  0.00           H  
ATOM   1630  N   ASP X 106      28.754  33.677  30.088  0.00  0.00           N  
ATOM   1631  CA  ASP X 106      29.345  33.519  28.764  0.00  0.00           C  
ATOM   1632  C   ASP X 106      30.255  34.756  28.506  0.00  0.00           C  
ATOM   1633  O   ASP X 106      30.175  35.757  29.263  0.00  0.00           O  
ATOM   1634  CB  ASP X 106      28.149  33.405  27.770  0.00  0.00           C  
ATOM   1635  CG  ASP X 106      28.549  33.154  26.316  0.00  0.00           C  
ATOM   1636  OD1 ASP X 106      29.461  32.307  26.134  0.00  0.00           O  
ATOM   1637  OD2 ASP X 106      27.992  33.644  25.361  0.00  0.00           O1-
ATOM   1638  H   ASP X 106      27.857  34.140  30.062  0.00  0.00           H  
ATOM   1639  HA  ASP X 106      30.023  32.666  28.725  0.00  0.00           H  
ATOM   1640  HB2 ASP X 106      27.520  32.629  28.208  0.00  0.00           H  
ATOM   1641  HB3 ASP X 106      27.440  34.224  27.894  0.00  0.00           H  
ATOM   1642  N   VAL X 107      30.998  34.841  27.386  0.00  0.00           N  
ATOM   1643  CA  VAL X 107      31.623  36.139  26.946  0.00  0.00           C  
ATOM   1644  C   VAL X 107      30.540  37.150  26.650  0.00  0.00           C  
ATOM   1645  O   VAL X 107      29.510  36.868  26.051  0.00  0.00           O  
ATOM   1646  CB  VAL X 107      32.542  35.977  25.756  0.00  0.00           C  
ATOM   1647  CG1 VAL X 107      33.002  37.276  25.012  0.00  0.00           C  
ATOM   1648  CG2 VAL X 107      33.791  35.245  26.213  0.00  0.00           C  
ATOM   1649  H   VAL X 107      30.938  34.035  26.781  0.00  0.00           H  
ATOM   1650  HA  VAL X 107      32.255  36.526  27.746  0.00  0.00           H  
ATOM   1651  HB  VAL X 107      32.100  35.315  25.012  0.00  0.00           H  
ATOM   1652 HG11 VAL X 107      33.531  37.042  24.089  0.00  0.00           H  
ATOM   1653 HG12 VAL X 107      32.130  37.849  24.698  0.00  0.00           H  
ATOM   1654 HG13 VAL X 107      33.554  37.973  25.643  0.00  0.00           H  
ATOM   1655 HG21 VAL X 107      33.555  34.217  26.486  0.00  0.00           H  
ATOM   1656 HG22 VAL X 107      34.516  35.274  25.399  0.00  0.00           H  
ATOM   1657 HG23 VAL X 107      34.225  35.756  27.073  0.00  0.00           H  
ATOM   1658  N   TRP X 108      30.763  38.372  27.167  0.00  0.00           N  
ATOM   1659  CA  TRP X 108      29.942  39.587  27.024  0.00  0.00           C  
ATOM   1660  C   TRP X 108      29.778  40.086  25.567  0.00  0.00           C  
ATOM   1661  O   TRP X 108      30.699  39.972  24.805  0.00  0.00           O  
ATOM   1662  CB  TRP X 108      30.409  40.758  27.970  0.00  0.00           C  
ATOM   1663  CG  TRP X 108      30.897  40.469  29.398  0.00  0.00           C  
ATOM   1664  CD1 TRP X 108      30.914  39.322  30.091  0.00  0.00           C  
ATOM   1665  CD2 TRP X 108      31.567  41.419  30.325  0.00  0.00           C  
ATOM   1666  CE2 TRP X 108      31.968  40.762  31.535  0.00  0.00           C  
ATOM   1667  CE3 TRP X 108      32.106  42.706  30.149  0.00  0.00           C  
ATOM   1668  NE1 TRP X 108      31.395  39.517  31.366  0.00  0.00           N  
ATOM   1669  CZ2 TRP X 108      32.875  41.298  32.476  0.00  0.00           C  
ATOM   1670  CZ3 TRP X 108      32.836  43.360  31.173  0.00  0.00           C  
ATOM   1671  CH2 TRP X 108      33.146  42.699  32.350  0.00  0.00           C  
ATOM   1672  H   TRP X 108      31.612  38.470  27.707  0.00  0.00           H  
ATOM   1673  HA  TRP X 108      28.937  39.213  27.219  0.00  0.00           H  
ATOM   1674  HB2 TRP X 108      31.324  41.146  27.520  0.00  0.00           H  
ATOM   1675  HB3 TRP X 108      29.647  41.535  28.028  0.00  0.00           H  
ATOM   1676  HD1 TRP X 108      30.462  38.414  29.725  0.00  0.00           H  
ATOM   1677  HE1 TRP X 108      31.389  38.800  32.077  0.00  0.00           H  
ATOM   1678  HE3 TRP X 108      31.803  43.252  29.268  0.00  0.00           H  
ATOM   1679  HZ2 TRP X 108      33.113  40.734  33.366  0.00  0.00           H  
ATOM   1680  HZ3 TRP X 108      33.152  44.386  31.057  0.00  0.00           H  
ATOM   1681  HH2 TRP X 108      33.678  43.247  33.113  0.00  0.00           H  
ATOM   1682  N   GLY X 109      28.684  40.736  25.317  0.00  0.00           N  
ATOM   1683  CA  GLY X 109      28.548  41.528  24.081  0.00  0.00           C  
ATOM   1684  C   GLY X 109      29.106  42.983  24.218  0.00  0.00           C  
ATOM   1685  O   GLY X 109      28.704  43.795  24.995  0.00  0.00           O  
ATOM   1686  H   GLY X 109      27.919  40.594  25.962  0.00  0.00           H  
ATOM   1687  HA2 GLY X 109      29.013  40.992  23.254  0.00  0.00           H  
ATOM   1688  HA3 GLY X 109      27.471  41.578  23.918  0.00  0.00           H  
ATOM   1689  N   ASN X 110      30.104  43.298  23.416  0.00  0.00           N  
ATOM   1690  CA  ASN X 110      30.633  44.664  23.072  0.00  0.00           C  
ATOM   1691  C   ASN X 110      30.533  44.820  21.545  0.00  0.00           C  
ATOM   1692  O   ASN X 110      29.587  45.454  21.024  0.00  0.00           O  
ATOM   1693  CB  ASN X 110      32.120  44.864  23.452  0.00  0.00           C  
ATOM   1694  CG  ASN X 110      32.391  44.677  24.941  0.00  0.00           C  
ATOM   1695  ND2 ASN X 110      32.730  43.484  25.270  0.00  0.00           N  
ATOM   1696  OD1 ASN X 110      32.218  45.616  25.739  0.00  0.00           O  
ATOM   1697  OXT ASN X 110      31.327  44.301  20.783  0.00  0.00           O1-
ATOM   1698  H   ASN X 110      30.337  42.590  22.734  0.00  0.00           H  
ATOM   1699  HA  ASN X 110      30.077  45.496  23.503  0.00  0.00           H  
ATOM   1700  HB2 ASN X 110      32.798  44.178  22.945  0.00  0.00           H  
ATOM   1701  HB3 ASN X 110      32.354  45.898  23.195  0.00  0.00           H  
ATOM   1702 HD21 ASN X 110      33.179  43.397  26.171  0.00  0.00           H  
ATOM   1703 HD22 ASN X 110      32.937  42.812  24.546  0.00  0.00           H  
ATOM   1704  N   ARG X 111      46.067  42.176  44.655  0.00  0.00           N  
ATOM   1705  CA  ARG X 111      45.671  41.007  43.905  0.00  0.00           C  
ATOM   1706  C   ARG X 111      45.942  39.963  44.889  0.00  0.00           C  
ATOM   1707  O   ARG X 111      46.837  40.017  45.708  0.00  0.00           O  
ATOM   1708  CB  ARG X 111      46.374  40.897  42.539  0.00  0.00           C  
ATOM   1709  CG  ARG X 111      46.074  39.632  41.699  0.00  0.00           C  
ATOM   1710  CD  ARG X 111      46.679  39.716  40.279  0.00  0.00           C  
ATOM   1711  NE  ARG X 111      46.831  38.400  39.595  0.00  0.00           N  
ATOM   1712  CZ  ARG X 111      47.057  38.244  38.312  0.00  0.00           C  
ATOM   1713  NH1 ARG X 111      47.166  37.090  37.682  0.00  0.00           N1+
ATOM   1714  NH2 ARG X 111      46.996  39.253  37.458  0.00  0.00           N  
ATOM   1715  HA  ARG X 111      44.604  41.072  43.691  0.00  0.00           H  
ATOM   1716  HB2 ARG X 111      46.218  41.800  41.950  0.00  0.00           H  
ATOM   1717  HB3 ARG X 111      47.406  40.810  42.880  0.00  0.00           H  
ATOM   1718  HG2 ARG X 111      46.477  38.755  42.205  0.00  0.00           H  
ATOM   1719  HG3 ARG X 111      44.990  39.589  41.597  0.00  0.00           H  
ATOM   1720  HD2 ARG X 111      46.129  40.331  39.565  0.00  0.00           H  
ATOM   1721  HD3 ARG X 111      47.701  40.043  40.463  0.00  0.00           H  
ATOM   1722  HE  ARG X 111      46.885  37.512  40.072  0.00  0.00           H  
ATOM   1723 HH11 ARG X 111      46.950  36.203  38.114  0.00  0.00           H  
ATOM   1724 HH12 ARG X 111      47.156  37.152  36.674  0.00  0.00           H  
ATOM   1725 HH21 ARG X 111      47.018  40.205  37.797  0.00  0.00           H  
ATOM   1726 HH22 ARG X 111      47.269  39.100  36.498  0.00  0.00           H  
ATOM   1727  H1  ARG X 111      47.072  42.198  44.757  0.00  0.00           H  
ATOM   1728  H2  ARG X 111      45.628  42.247  45.562  0.00  0.00           H  
ATOM   1729  H3  ARG X 111      45.736  42.958  44.108  0.00  0.00           H  
ATOM   1730  N   ILE X 112      45.206  38.840  44.771  0.00  0.00           N  
ATOM   1731  CA  ILE X 112      45.179  37.643  45.721  0.00  0.00           C  
ATOM   1732  C   ILE X 112      44.359  36.435  45.111  0.00  0.00           C  
ATOM   1733  O   ILE X 112      43.352  36.561  44.341  0.00  0.00           O  
ATOM   1734  CB  ILE X 112      44.605  38.159  47.083  0.00  0.00           C  
ATOM   1735  CG1 ILE X 112      45.437  37.672  48.245  0.00  0.00           C  
ATOM   1736  CG2 ILE X 112      43.090  37.937  47.300  0.00  0.00           C  
ATOM   1737  CD1 ILE X 112      44.951  37.964  49.679  0.00  0.00           C  
ATOM   1738  H   ILE X 112      44.464  38.902  44.090  0.00  0.00           H  
ATOM   1739  HA  ILE X 112      46.155  37.193  45.906  0.00  0.00           H  
ATOM   1740  HB  ILE X 112      44.757  39.237  47.144  0.00  0.00           H  
ATOM   1741 HG12 ILE X 112      45.523  36.585  48.238  0.00  0.00           H  
ATOM   1742 HG13 ILE X 112      46.434  38.080  48.082  0.00  0.00           H  
ATOM   1743 HG21 ILE X 112      42.596  38.113  46.345  0.00  0.00           H  
ATOM   1744 HG22 ILE X 112      42.884  36.917  47.623  0.00  0.00           H  
ATOM   1745 HG23 ILE X 112      42.861  38.727  48.015  0.00  0.00           H  
ATOM   1746 HD11 ILE X 112      45.674  37.501  50.350  0.00  0.00           H  
ATOM   1747 HD12 ILE X 112      44.896  39.030  49.904  0.00  0.00           H  
ATOM   1748 HD13 ILE X 112      44.005  37.450  49.843  0.00  0.00           H  
ATOM   1749  N   SER X 113      44.827  35.216  45.394  0.00  0.00           N  
ATOM   1750  CA  SER X 113      44.209  33.989  44.924  0.00  0.00           C  
ATOM   1751  C   SER X 113      42.845  33.661  45.467  0.00  0.00           C  
ATOM   1752  O   SER X 113      42.415  34.289  46.458  0.00  0.00           O  
ATOM   1753  CB  SER X 113      45.162  32.850  45.319  0.00  0.00           C  
ATOM   1754  OG  SER X 113      44.865  31.676  44.555  0.00  0.00           O  
ATOM   1755  H   SER X 113      45.618  35.139  46.016  0.00  0.00           H  
ATOM   1756  HA  SER X 113      44.124  34.033  43.839  0.00  0.00           H  
ATOM   1757  HB2 SER X 113      46.154  33.145  44.977  0.00  0.00           H  
ATOM   1758  HB3 SER X 113      45.124  32.742  46.403  0.00  0.00           H  
ATOM   1759  HG  SER X 113      45.469  31.024  44.917  0.00  0.00           H  
ATOM   1760  N   CYX X 114      42.217  32.639  44.896  0.00  0.00           N  
ATOM   1761  CA  CYX X 114      40.891  32.352  45.308  0.00  0.00           C  
ATOM   1762  C   CYX X 114      40.589  30.873  45.719  0.00  0.00           C  
ATOM   1763  O   CYX X 114      39.491  30.560  46.171  0.00  0.00           O  
ATOM   1764  CB  CYX X 114      39.943  32.847  44.169  0.00  0.00           C  
ATOM   1765  SG  CYX X 114      40.193  34.582  43.647  0.00  0.00           S  
ATOM   1766  H   CYX X 114      42.671  32.181  44.119  0.00  0.00           H  
ATOM   1767  HA  CYX X 114      40.668  32.969  46.178  0.00  0.00           H  
ATOM   1768  HB2 CYX X 114      39.967  32.215  43.282  0.00  0.00           H  
ATOM   1769  HB3 CYX X 114      38.951  32.722  44.605  0.00  0.00           H  
ATOM   1770  N   GLY X 115      41.625  30.009  45.812  0.00  0.00           N  
ATOM   1771  CA  GLY X 115      41.365  28.634  46.209  0.00  0.00           C  
ATOM   1772  C   GLY X 115      41.031  28.401  47.669  0.00  0.00           C  
ATOM   1773  O   GLY X 115      41.565  28.990  48.567  0.00  0.00           O  
ATOM   1774  H   GLY X 115      42.593  30.218  45.616  0.00  0.00           H  
ATOM   1775  HA2 GLY X 115      40.622  28.175  45.558  0.00  0.00           H  
ATOM   1776  HA3 GLY X 115      42.325  28.130  46.088  0.00  0.00           H  
ATOM   1777  N   GLU X 116      40.312  27.305  47.956  0.00  0.00           N  
ATOM   1778  CA  GLU X 116      40.221  26.731  49.319  0.00  0.00           C  
ATOM   1779  C   GLU X 116      40.593  25.274  49.380  0.00  0.00           C  
ATOM   1780  O   GLU X 116      40.698  24.624  48.348  0.00  0.00           O  
ATOM   1781  CB  GLU X 116      38.717  27.020  49.702  0.00  0.00           C  
ATOM   1782  CG  GLU X 116      38.564  28.235  50.603  0.00  0.00           C  
ATOM   1783  CD  GLU X 116      39.373  28.166  51.894  0.00  0.00           C  
ATOM   1784  OE1 GLU X 116      39.876  27.079  52.257  0.00  0.00           O  
ATOM   1785  OE2 GLU X 116      39.460  29.131  52.649  0.00  0.00           O1-
ATOM   1786  H   GLU X 116      39.763  26.880  47.222  0.00  0.00           H  
ATOM   1787  HA  GLU X 116      40.870  27.271  50.009  0.00  0.00           H  
ATOM   1788  HB2 GLU X 116      38.178  27.012  48.754  0.00  0.00           H  
ATOM   1789  HB3 GLU X 116      38.430  26.152  50.295  0.00  0.00           H  
ATOM   1790  HG2 GLU X 116      38.716  29.163  50.053  0.00  0.00           H  
ATOM   1791  HG3 GLU X 116      37.526  28.189  50.934  0.00  0.00           H  
ATOM   1792  N   LYS X 117      40.815  24.830  50.637  0.00  0.00           N  
ATOM   1793  CA  LYS X 117      41.076  23.506  51.153  0.00  0.00           C  
ATOM   1794  C   LYS X 117      40.232  23.191  52.375  0.00  0.00           C  
ATOM   1795  O   LYS X 117      40.219  22.039  52.869  0.00  0.00           O  
ATOM   1796  CB  LYS X 117      42.570  23.288  51.473  0.00  0.00           C  
ATOM   1797  CG  LYS X 117      43.149  24.180  52.595  0.00  0.00           C  
ATOM   1798  CD  LYS X 117      44.412  23.513  53.158  0.00  0.00           C  
ATOM   1799  CE  LYS X 117      44.832  24.182  54.491  0.00  0.00           C  
ATOM   1800  NZ  LYS X 117      43.777  23.725  55.465  0.00  0.00           N1+
ATOM   1801  H   LYS X 117      40.614  25.552  51.315  0.00  0.00           H  
ATOM   1802  HA  LYS X 117      40.802  22.718  50.451  0.00  0.00           H  
ATOM   1803  HB2 LYS X 117      42.813  22.262  51.746  0.00  0.00           H  
ATOM   1804  HB3 LYS X 117      43.114  23.647  50.598  0.00  0.00           H  
ATOM   1805  HG2 LYS X 117      43.304  25.168  52.162  0.00  0.00           H  
ATOM   1806  HG3 LYS X 117      42.383  24.290  53.362  0.00  0.00           H  
ATOM   1807  HD2 LYS X 117      44.247  22.441  53.265  0.00  0.00           H  
ATOM   1808  HD3 LYS X 117      45.158  23.637  52.372  0.00  0.00           H  
ATOM   1809  HE2 LYS X 117      45.802  23.841  54.857  0.00  0.00           H  
ATOM   1810  HE3 LYS X 117      44.805  25.262  54.352  0.00  0.00           H  
ATOM   1811  HZ1 LYS X 117      44.081  24.014  56.383  0.00  0.00           H  
ATOM   1812  HZ2 LYS X 117      42.931  24.216  55.215  0.00  0.00           H  
ATOM   1813  HZ3 LYS X 117      43.672  22.723  55.530  0.00  0.00           H  
ATOM   1814  N   SER X 118      39.533  24.164  52.935  0.00  0.00           N  
ATOM   1815  CA  SER X 118      38.644  24.028  54.147  0.00  0.00           C  
ATOM   1816  C   SER X 118      37.478  23.064  53.892  0.00  0.00           C  
ATOM   1817  O   SER X 118      36.966  22.692  52.793  0.00  0.00           O  
ATOM   1818  CB  SER X 118      37.996  25.336  54.523  0.00  0.00           C  
ATOM   1819  OG  SER X 118      39.086  26.236  54.913  0.00  0.00           O  
ATOM   1820  H   SER X 118      39.536  25.082  52.516  0.00  0.00           H  
ATOM   1821  HA  SER X 118      39.246  23.700  54.995  0.00  0.00           H  
ATOM   1822  HB2 SER X 118      37.454  25.734  53.666  0.00  0.00           H  
ATOM   1823  HB3 SER X 118      37.277  25.083  55.302  0.00  0.00           H  
ATOM   1824  HG  SER X 118      39.529  26.379  54.073  0.00  0.00           H  
ATOM   1825  N   LEU X 119      37.095  22.500  55.075  0.00  0.00           N  
ATOM   1826  CA  LEU X 119      36.170  21.377  55.132  0.00  0.00           C  
ATOM   1827  C   LEU X 119      34.721  22.039  54.892  0.00  0.00           C  
ATOM   1828  O   LEU X 119      34.267  22.990  55.489  0.00  0.00           O  
ATOM   1829  CB  LEU X 119      36.235  20.737  56.495  0.00  0.00           C  
ATOM   1830  CG  LEU X 119      37.408  19.666  56.779  0.00  0.00           C  
ATOM   1831  CD1 LEU X 119      38.878  20.132  56.633  0.00  0.00           C  
ATOM   1832  CD2 LEU X 119      37.324  19.111  58.187  0.00  0.00           C  
ATOM   1833  H   LEU X 119      37.579  22.690  55.942  0.00  0.00           H  
ATOM   1834  HA  LEU X 119      36.417  20.642  54.366  0.00  0.00           H  
ATOM   1835  HB2 LEU X 119      36.244  21.448  57.322  0.00  0.00           H  
ATOM   1836  HB3 LEU X 119      35.328  20.132  56.521  0.00  0.00           H  
ATOM   1837  HG  LEU X 119      37.286  18.887  56.028  0.00  0.00           H  
ATOM   1838 HD11 LEU X 119      39.123  20.932  57.332  0.00  0.00           H  
ATOM   1839 HD12 LEU X 119      39.486  19.234  56.742  0.00  0.00           H  
ATOM   1840 HD13 LEU X 119      39.055  20.474  55.613  0.00  0.00           H  
ATOM   1841 HD21 LEU X 119      37.828  18.158  58.352  0.00  0.00           H  
ATOM   1842 HD22 LEU X 119      37.558  19.838  58.965  0.00  0.00           H  
ATOM   1843 HD23 LEU X 119      36.293  18.788  58.326  0.00  0.00           H  
ATOM   1844  N   GLY X 120      34.129  21.576  53.815  0.00  0.00           N  
ATOM   1845  CA  GLY X 120      32.892  22.090  53.262  0.00  0.00           C  
ATOM   1846  C   GLY X 120      32.651  21.555  51.813  0.00  0.00           C  
ATOM   1847  O   GLY X 120      33.114  20.485  51.385  0.00  0.00           O  
ATOM   1848  H   GLY X 120      34.442  20.653  53.556  0.00  0.00           H  
ATOM   1849  HA2 GLY X 120      32.063  21.912  53.948  0.00  0.00           H  
ATOM   1850  HA3 GLY X 120      32.971  23.177  53.300  0.00  0.00           H  
ATOM   1851  N   SER X 121      31.965  22.360  51.028  0.00  0.00           N  
ATOM   1852  CA  SER X 121      31.870  22.183  49.554  0.00  0.00           C  
ATOM   1853  C   SER X 121      31.579  23.515  48.735  0.00  0.00           C  
ATOM   1854  O   SER X 121      30.431  24.050  48.837  0.00  0.00           O  
ATOM   1855  CB  SER X 121      30.762  21.116  49.256  0.00  0.00           C  
ATOM   1856  OG  SER X 121      30.757  20.869  47.862  0.00  0.00           O  
ATOM   1857  H   SER X 121      31.555  23.217  51.370  0.00  0.00           H  
ATOM   1858  HA  SER X 121      32.795  21.902  49.049  0.00  0.00           H  
ATOM   1859  HB2 SER X 121      30.787  20.161  49.781  0.00  0.00           H  
ATOM   1860  HB3 SER X 121      29.855  21.590  49.634  0.00  0.00           H  
ATOM   1861  HG  SER X 121      30.227  20.099  47.643  0.00  0.00           H  
ATOM   1862  N   ARG X 122      32.549  23.969  47.976  0.00  0.00           N  
ATOM   1863  CA  ARG X 122      32.324  25.182  47.131  0.00  0.00           C  
ATOM   1864  C   ARG X 122      32.936  25.085  45.697  0.00  0.00           C  
ATOM   1865  O   ARG X 122      33.808  24.291  45.495  0.00  0.00           O  
ATOM   1866  CB  ARG X 122      32.924  26.427  47.861  0.00  0.00           C  
ATOM   1867  CG  ARG X 122      34.335  26.309  48.455  0.00  0.00           C  
ATOM   1868  CD  ARG X 122      34.889  27.707  48.640  0.00  0.00           C  
ATOM   1869  NE  ARG X 122      34.199  28.500  49.616  0.00  0.00           N  
ATOM   1870  CZ  ARG X 122      34.526  29.677  50.109  0.00  0.00           C  
ATOM   1871  NH1 ARG X 122      35.640  30.307  49.767  0.00  0.00           N1+
ATOM   1872  NH2 ARG X 122      33.686  30.291  50.877  0.00  0.00           N  
ATOM   1873  H   ARG X 122      33.426  23.470  47.954  0.00  0.00           H  
ATOM   1874  HA  ARG X 122      31.274  25.403  46.942  0.00  0.00           H  
ATOM   1875  HB2 ARG X 122      32.722  27.346  47.309  0.00  0.00           H  
ATOM   1876  HB3 ARG X 122      32.260  26.478  48.724  0.00  0.00           H  
ATOM   1877  HG2 ARG X 122      34.225  25.817  49.422  0.00  0.00           H  
ATOM   1878  HG3 ARG X 122      35.010  25.803  47.766  0.00  0.00           H  
ATOM   1879  HD2 ARG X 122      35.891  27.526  49.030  0.00  0.00           H  
ATOM   1880  HD3 ARG X 122      34.899  28.355  47.763  0.00  0.00           H  
ATOM   1881  HE  ARG X 122      33.301  28.145  49.912  0.00  0.00           H  
ATOM   1882 HH11 ARG X 122      36.204  29.923  49.021  0.00  0.00           H  
ATOM   1883 HH12 ARG X 122      36.009  31.076  50.307  0.00  0.00           H  
ATOM   1884 HH21 ARG X 122      32.861  29.766  51.124  0.00  0.00           H  
ATOM   1885 HH22 ARG X 122      33.923  31.152  51.348  0.00  0.00           H  
ATOM   1886  N   ALA X 123      32.561  26.074  44.969  0.00  0.00           N  
ATOM   1887  CA  ALA X 123      32.900  26.179  43.587  0.00  0.00           C  
ATOM   1888  C   ALA X 123      33.491  27.560  43.222  0.00  0.00           C  
ATOM   1889  O   ALA X 123      32.710  28.556  43.248  0.00  0.00           O  
ATOM   1890  CB  ALA X 123      31.668  25.913  42.739  0.00  0.00           C  
ATOM   1891  H   ALA X 123      31.799  26.596  45.379  0.00  0.00           H  
ATOM   1892  HA  ALA X 123      33.697  25.447  43.458  0.00  0.00           H  
ATOM   1893  HB1 ALA X 123      30.849  26.570  43.028  0.00  0.00           H  
ATOM   1894  HB2 ALA X 123      31.903  26.046  41.684  0.00  0.00           H  
ATOM   1895  HB3 ALA X 123      31.251  24.951  43.036  0.00  0.00           H  
ATOM   1896  N   VAL X 124      34.780  27.641  42.847  0.00  0.00           N  
ATOM   1897  CA  VAL X 124      35.526  28.835  42.237  0.00  0.00           C  
ATOM   1898  C   VAL X 124      35.503  28.869  40.732  0.00  0.00           C  
ATOM   1899  O   VAL X 124      35.704  27.847  40.097  0.00  0.00           O  
ATOM   1900  CB  VAL X 124      36.987  29.083  42.712  0.00  0.00           C  
ATOM   1901  CG1 VAL X 124      37.978  28.108  42.149  0.00  0.00           C  
ATOM   1902  CG2 VAL X 124      37.630  30.479  42.389  0.00  0.00           C  
ATOM   1903  H   VAL X 124      35.250  26.769  43.048  0.00  0.00           H  
ATOM   1904  HA  VAL X 124      34.921  29.654  42.627  0.00  0.00           H  
ATOM   1905  HB  VAL X 124      36.900  29.040  43.799  0.00  0.00           H  
ATOM   1906 HG11 VAL X 124      38.918  28.069  42.700  0.00  0.00           H  
ATOM   1907 HG12 VAL X 124      37.560  27.122  42.352  0.00  0.00           H  
ATOM   1908 HG13 VAL X 124      38.151  28.253  41.082  0.00  0.00           H  
ATOM   1909 HG21 VAL X 124      36.951  31.215  42.820  0.00  0.00           H  
ATOM   1910 HG22 VAL X 124      38.625  30.527  42.833  0.00  0.00           H  
ATOM   1911 HG23 VAL X 124      37.764  30.658  41.322  0.00  0.00           H  
ATOM   1912  N   GLN X 125      35.204  30.028  40.182  0.00  0.00           N  
ATOM   1913  CA  GLN X 125      35.140  30.363  38.773  0.00  0.00           C  
ATOM   1914  C   GLN X 125      36.165  31.469  38.450  0.00  0.00           C  
ATOM   1915  O   GLN X 125      36.149  32.451  39.196  0.00  0.00           O  
ATOM   1916  CB  GLN X 125      33.745  30.849  38.419  0.00  0.00           C  
ATOM   1917  CG  GLN X 125      32.691  29.745  38.481  0.00  0.00           C  
ATOM   1918  CD  GLN X 125      32.426  29.048  39.736  0.00  0.00           C  
ATOM   1919  NE2 GLN X 125      32.224  29.768  40.782  0.00  0.00           N  
ATOM   1920  OE1 GLN X 125      32.354  27.853  39.747  0.00  0.00           O  
ATOM   1921  H   GLN X 125      34.844  30.690  40.857  0.00  0.00           H  
ATOM   1922  HA  GLN X 125      35.406  29.502  38.158  0.00  0.00           H  
ATOM   1923  HB2 GLN X 125      33.440  31.654  39.089  0.00  0.00           H  
ATOM   1924  HB3 GLN X 125      33.761  31.352  37.453  0.00  0.00           H  
ATOM   1925  HG2 GLN X 125      31.750  30.276  38.336  0.00  0.00           H  
ATOM   1926  HG3 GLN X 125      32.696  29.079  37.617  0.00  0.00           H  
ATOM   1927 HE21 GLN X 125      32.071  29.265  41.643  0.00  0.00           H  
ATOM   1928 HE22 GLN X 125      32.254  30.777  40.762  0.00  0.00           H  
ATOM   1929  N   TRP X 126      37.003  31.332  37.425  0.00  0.00           N  
ATOM   1930  CA  TRP X 126      38.085  32.263  37.136  0.00  0.00           C  
ATOM   1931  C   TRP X 126      37.890  32.963  35.798  0.00  0.00           C  
ATOM   1932  O   TRP X 126      37.331  32.346  34.902  0.00  0.00           O  
ATOM   1933  CB  TRP X 126      39.368  31.436  37.165  0.00  0.00           C  
ATOM   1934  CG  TRP X 126      39.887  30.902  38.411  0.00  0.00           C  
ATOM   1935  CD1 TRP X 126      39.599  29.674  38.908  0.00  0.00           C  
ATOM   1936  CD2 TRP X 126      40.632  31.596  39.527  0.00  0.00           C  
ATOM   1937  CE2 TRP X 126      41.024  30.639  40.493  0.00  0.00           C  
ATOM   1938  CE3 TRP X 126      41.152  32.936  39.636  0.00  0.00           C  
ATOM   1939  NE1 TRP X 126      40.389  29.457  40.018  0.00  0.00           N  
ATOM   1940  CZ2 TRP X 126      41.775  30.967  41.645  0.00  0.00           C  
ATOM   1941  CZ3 TRP X 126      41.947  33.278  40.733  0.00  0.00           C  
ATOM   1942  CH2 TRP X 126      42.201  32.323  41.729  0.00  0.00           C  
ATOM   1943  H   TRP X 126      36.934  30.437  36.962  0.00  0.00           H  
ATOM   1944  HA  TRP X 126      38.163  33.063  37.873  0.00  0.00           H  
ATOM   1945  HB2 TRP X 126      39.345  30.610  36.456  0.00  0.00           H  
ATOM   1946  HB3 TRP X 126      40.058  32.155  36.721  0.00  0.00           H  
ATOM   1947  HD1 TRP X 126      38.957  28.916  38.483  0.00  0.00           H  
ATOM   1948  HE1 TRP X 126      40.315  28.655  40.628  0.00  0.00           H  
ATOM   1949  HE3 TRP X 126      40.946  33.602  38.811  0.00  0.00           H  
ATOM   1950  HZ2 TRP X 126      42.069  30.301  42.444  0.00  0.00           H  
ATOM   1951  HZ3 TRP X 126      42.364  34.273  40.709  0.00  0.00           H  
ATOM   1952  HH2 TRP X 126      42.868  32.653  42.511  0.00  0.00           H  
ATOM   1953  N   TYR X 127      38.395  34.187  35.808  0.00  0.00           N  
ATOM   1954  CA  TYR X 127      38.051  35.104  34.685  0.00  0.00           C  
ATOM   1955  C   TYR X 127      39.185  36.020  34.252  0.00  0.00           C  
ATOM   1956  O   TYR X 127      39.734  36.672  35.131  0.00  0.00           O  
ATOM   1957  CB  TYR X 127      36.834  35.956  35.046  0.00  0.00           C  
ATOM   1958  CG  TYR X 127      35.482  35.310  35.163  0.00  0.00           C  
ATOM   1959  CD1 TYR X 127      34.602  35.047  34.085  0.00  0.00           C  
ATOM   1960  CD2 TYR X 127      35.156  34.804  36.454  0.00  0.00           C  
ATOM   1961  CE1 TYR X 127      33.401  34.343  34.278  0.00  0.00           C  
ATOM   1962  CE2 TYR X 127      33.910  34.181  36.673  0.00  0.00           C  
ATOM   1963  CZ  TYR X 127      32.991  33.994  35.591  0.00  0.00           C  
ATOM   1964  OH  TYR X 127      31.712  33.493  35.752  0.00  0.00           O  
ATOM   1965  H   TYR X 127      38.908  34.506  36.617  0.00  0.00           H  
ATOM   1966  HA  TYR X 127      37.762  34.525  33.808  0.00  0.00           H  
ATOM   1967  HB2 TYR X 127      36.912  36.479  35.998  0.00  0.00           H  
ATOM   1968  HB3 TYR X 127      36.876  36.743  34.292  0.00  0.00           H  
ATOM   1969  HD1 TYR X 127      34.807  35.411  33.088  0.00  0.00           H  
ATOM   1970  HD2 TYR X 127      35.737  34.936  37.354  0.00  0.00           H  
ATOM   1971  HE1 TYR X 127      32.685  34.227  33.477  0.00  0.00           H  
ATOM   1972  HE2 TYR X 127      33.650  33.959  37.697  0.00  0.00           H  
ATOM   1973  HH  TYR X 127      31.564  33.235  36.665  0.00  0.00           H  
ATOM   1974  N   GLN X 128      39.395  36.068  32.937  0.00  0.00           N  
ATOM   1975  CA  GLN X 128      40.174  37.155  32.338  0.00  0.00           C  
ATOM   1976  C   GLN X 128      39.450  38.525  32.334  0.00  0.00           C  
ATOM   1977  O   GLN X 128      40.034  39.601  32.349  0.00  0.00           O  
ATOM   1978  CB  GLN X 128      40.535  36.724  30.938  0.00  0.00           C  
ATOM   1979  CG  GLN X 128      41.171  37.770  30.047  0.00  0.00           C  
ATOM   1980  CD  GLN X 128      40.134  38.613  29.301  0.00  0.00           C  
ATOM   1981  NE2 GLN X 128      40.449  39.695  28.686  0.00  0.00           N  
ATOM   1982  OE1 GLN X 128      38.967  38.355  29.189  0.00  0.00           O  
ATOM   1983  H   GLN X 128      38.999  35.325  32.379  0.00  0.00           H  
ATOM   1984  HA  GLN X 128      41.048  37.447  32.921  0.00  0.00           H  
ATOM   1985  HB2 GLN X 128      41.197  35.864  31.043  0.00  0.00           H  
ATOM   1986  HB3 GLN X 128      39.646  36.304  30.471  0.00  0.00           H  
ATOM   1987  HG2 GLN X 128      41.793  38.406  30.676  0.00  0.00           H  
ATOM   1988  HG3 GLN X 128      41.832  37.196  29.398  0.00  0.00           H  
ATOM   1989 HE21 GLN X 128      39.738  40.348  28.392  0.00  0.00           H  
ATOM   1990 HE22 GLN X 128      41.410  39.947  28.504  0.00  0.00           H  
ATOM   1991  N   ALA X 129      38.100  38.380  32.197  0.00  0.00           N  
ATOM   1992  CA  ALA X 129      37.102  39.403  32.106  0.00  0.00           C  
ATOM   1993  C   ALA X 129      37.135  40.319  30.808  0.00  0.00           C  
ATOM   1994  O   ALA X 129      37.861  41.374  30.785  0.00  0.00           O  
ATOM   1995  CB  ALA X 129      37.315  40.145  33.457  0.00  0.00           C  
ATOM   1996  H   ALA X 129      37.734  37.449  32.060  0.00  0.00           H  
ATOM   1997  HA  ALA X 129      36.170  38.843  32.032  0.00  0.00           H  
ATOM   1998  HB1 ALA X 129      37.418  39.566  34.375  0.00  0.00           H  
ATOM   1999  HB2 ALA X 129      38.177  40.802  33.334  0.00  0.00           H  
ATOM   2000  HB3 ALA X 129      36.403  40.724  33.599  0.00  0.00           H  
ATOM   2001  N   PRO X 130      36.398  39.902  29.730  0.00  0.00           N  
ATOM   2002  CA  PRO X 130      35.156  39.184  29.821  0.00  0.00           C  
ATOM   2003  C   PRO X 130      35.211  37.624  29.620  0.00  0.00           C  
ATOM   2004  O   PRO X 130      34.143  37.004  29.548  0.00  0.00           O  
ATOM   2005  CB  PRO X 130      34.388  39.770  28.621  0.00  0.00           C  
ATOM   2006  CG  PRO X 130      35.465  40.023  27.603  0.00  0.00           C  
ATOM   2007  CD  PRO X 130      36.492  40.621  28.473  0.00  0.00           C  
ATOM   2008  HA  PRO X 130      34.553  39.382  30.708  0.00  0.00           H  
ATOM   2009  HB2 PRO X 130      33.648  39.050  28.273  0.00  0.00           H  
ATOM   2010  HB3 PRO X 130      33.932  40.720  28.898  0.00  0.00           H  
ATOM   2011  HG2 PRO X 130      35.623  39.083  27.073  0.00  0.00           H  
ATOM   2012  HG3 PRO X 130      34.913  40.657  26.910  0.00  0.00           H  
ATOM   2013  HD2 PRO X 130      37.467  40.536  27.991  0.00  0.00           H  
ATOM   2014  HD3 PRO X 130      36.250  41.678  28.577  0.00  0.00           H  
ATOM   2015  N   SER X 131      36.336  36.940  29.478  0.00  0.00           N  
ATOM   2016  CA  SER X 131      36.342  35.490  29.213  0.00  0.00           C  
ATOM   2017  C   SER X 131      36.569  34.653  30.491  0.00  0.00           C  
ATOM   2018  O   SER X 131      37.463  35.050  31.293  0.00  0.00           O  
ATOM   2019  CB  SER X 131      37.348  35.145  28.109  0.00  0.00           C  
ATOM   2020  OG  SER X 131      37.364  36.021  26.969  0.00  0.00           O  
ATOM   2021  H   SER X 131      37.220  37.429  29.506  0.00  0.00           H  
ATOM   2022  HA  SER X 131      35.367  35.170  28.849  0.00  0.00           H  
ATOM   2023  HB2 SER X 131      38.318  35.105  28.603  0.00  0.00           H  
ATOM   2024  HB3 SER X 131      37.030  34.169  27.744  0.00  0.00           H  
ATOM   2025  HG  SER X 131      37.832  36.839  27.156  0.00  0.00           H  
ATOM   2026  N   LEU X 132      35.782  33.626  30.681  0.00  0.00           N  
ATOM   2027  CA  LEU X 132      36.046  32.617  31.682  0.00  0.00           C  
ATOM   2028  C   LEU X 132      37.187  31.773  31.179  0.00  0.00           C  
ATOM   2029  O   LEU X 132      37.128  31.209  30.121  0.00  0.00           O  
ATOM   2030  CB  LEU X 132      34.714  31.920  31.876  0.00  0.00           C  
ATOM   2031  CG  LEU X 132      34.585  30.573  32.710  0.00  0.00           C  
ATOM   2032  CD1 LEU X 132      33.819  30.883  34.003  0.00  0.00           C  
ATOM   2033  CD2 LEU X 132      33.624  29.557  32.178  0.00  0.00           C  
ATOM   2034  H   LEU X 132      35.046  33.380  30.034  0.00  0.00           H  
ATOM   2035  HA  LEU X 132      36.397  33.069  32.610  0.00  0.00           H  
ATOM   2036  HB2 LEU X 132      34.093  32.658  32.384  0.00  0.00           H  
ATOM   2037  HB3 LEU X 132      34.339  31.738  30.869  0.00  0.00           H  
ATOM   2038  HG  LEU X 132      35.589  30.194  32.901  0.00  0.00           H  
ATOM   2039 HD11 LEU X 132      33.864  30.047  34.701  0.00  0.00           H  
ATOM   2040 HD12 LEU X 132      34.457  31.612  34.502  0.00  0.00           H  
ATOM   2041 HD13 LEU X 132      32.827  31.296  33.822  0.00  0.00           H  
ATOM   2042 HD21 LEU X 132      33.814  29.308  31.134  0.00  0.00           H  
ATOM   2043 HD22 LEU X 132      33.600  28.694  32.844  0.00  0.00           H  
ATOM   2044 HD23 LEU X 132      32.621  29.984  32.158  0.00  0.00           H  
ATOM   2045  N   ILE X 133      37.959  31.315  32.189  0.00  0.00           N  
ATOM   2046  CA  ILE X 133      39.083  30.347  32.073  0.00  0.00           C  
ATOM   2047  C   ILE X 133      38.873  29.084  32.889  0.00  0.00           C  
ATOM   2048  O   ILE X 133      39.417  28.014  32.431  0.00  0.00           O  
ATOM   2049  CB  ILE X 133      40.432  30.992  32.291  0.00  0.00           C  
ATOM   2050  CG1 ILE X 133      40.532  31.435  33.765  0.00  0.00           C  
ATOM   2051  CG2 ILE X 133      40.670  32.058  31.221  0.00  0.00           C  
ATOM   2052  CD1 ILE X 133      41.699  32.387  34.075  0.00  0.00           C  
ATOM   2053  H   ILE X 133      37.777  31.772  33.071  0.00  0.00           H  
ATOM   2054  HA  ILE X 133      39.111  30.137  31.004  0.00  0.00           H  
ATOM   2055  HB  ILE X 133      41.192  30.215  32.200  0.00  0.00           H  
ATOM   2056 HG12 ILE X 133      39.666  31.884  34.251  0.00  0.00           H  
ATOM   2057 HG13 ILE X 133      40.671  30.497  34.302  0.00  0.00           H  
ATOM   2058 HG21 ILE X 133      41.752  32.102  31.098  0.00  0.00           H  
ATOM   2059 HG22 ILE X 133      40.219  31.694  30.298  0.00  0.00           H  
ATOM   2060 HG23 ILE X 133      40.265  33.004  31.578  0.00  0.00           H  
ATOM   2061 HD11 ILE X 133      41.819  32.586  35.140  0.00  0.00           H  
ATOM   2062 HD12 ILE X 133      42.616  32.046  33.597  0.00  0.00           H  
ATOM   2063 HD13 ILE X 133      41.425  33.329  33.599  0.00  0.00           H  
ATOM   2064  N   ILE X 134      38.054  29.093  33.933  0.00  0.00           N  
ATOM   2065  CA  ILE X 134      37.770  27.804  34.677  0.00  0.00           C  
ATOM   2066  C   ILE X 134      36.490  27.904  35.416  0.00  0.00           C  
ATOM   2067  O   ILE X 134      36.177  28.986  35.931  0.00  0.00           O  
ATOM   2068  CB  ILE X 134      38.862  27.536  35.738  0.00  0.00           C  
ATOM   2069  CG1 ILE X 134      40.313  27.181  35.262  0.00  0.00           C  
ATOM   2070  CG2 ILE X 134      38.514  26.348  36.711  0.00  0.00           C  
ATOM   2071  CD1 ILE X 134      40.441  25.836  34.523  0.00  0.00           C  
ATOM   2072  H   ILE X 134      37.525  29.941  34.078  0.00  0.00           H  
ATOM   2073  HA  ILE X 134      37.748  26.908  34.055  0.00  0.00           H  
ATOM   2074  HB  ILE X 134      39.017  28.451  36.309  0.00  0.00           H  
ATOM   2075 HG12 ILE X 134      40.744  27.917  34.583  0.00  0.00           H  
ATOM   2076 HG13 ILE X 134      41.095  27.175  36.021  0.00  0.00           H  
ATOM   2077 HG21 ILE X 134      38.132  25.519  36.117  0.00  0.00           H  
ATOM   2078 HG22 ILE X 134      39.311  25.985  37.360  0.00  0.00           H  
ATOM   2079 HG23 ILE X 134      37.683  26.588  37.375  0.00  0.00           H  
ATOM   2080 HD11 ILE X 134      41.467  25.759  34.165  0.00  0.00           H  
ATOM   2081 HD12 ILE X 134      40.099  25.030  35.172  0.00  0.00           H  
ATOM   2082 HD13 ILE X 134      39.813  25.787  33.633  0.00  0.00           H  
ATOM   2083  N   TYR X 135      35.725  26.855  35.522  0.00  0.00           N  
ATOM   2084  CA  TYR X 135      34.570  26.803  36.487  0.00  0.00           C  
ATOM   2085  C   TYR X 135      34.696  25.581  37.361  0.00  0.00           C  
ATOM   2086  O   TYR X 135      35.366  24.566  37.112  0.00  0.00           O  
ATOM   2087  CB  TYR X 135      33.176  26.900  35.773  0.00  0.00           C  
ATOM   2088  CG  TYR X 135      32.650  25.764  34.889  0.00  0.00           C  
ATOM   2089  CD1 TYR X 135      33.092  25.641  33.582  0.00  0.00           C  
ATOM   2090  CD2 TYR X 135      31.682  24.881  35.372  0.00  0.00           C  
ATOM   2091  CE1 TYR X 135      32.608  24.622  32.751  0.00  0.00           C  
ATOM   2092  CE2 TYR X 135      31.141  23.859  34.512  0.00  0.00           C  
ATOM   2093  CZ  TYR X 135      31.621  23.725  33.207  0.00  0.00           C  
ATOM   2094  OH  TYR X 135      31.147  22.855  32.279  0.00  0.00           O  
ATOM   2095  H   TYR X 135      36.046  25.997  35.096  0.00  0.00           H  
ATOM   2096  HA  TYR X 135      34.546  27.688  37.124  0.00  0.00           H  
ATOM   2097  HB2 TYR X 135      32.371  27.071  36.487  0.00  0.00           H  
ATOM   2098  HB3 TYR X 135      33.158  27.700  35.033  0.00  0.00           H  
ATOM   2099  HD1 TYR X 135      33.721  26.393  33.129  0.00  0.00           H  
ATOM   2100  HD2 TYR X 135      31.360  24.995  36.397  0.00  0.00           H  
ATOM   2101  HE1 TYR X 135      33.173  24.252  31.908  0.00  0.00           H  
ATOM   2102  HE2 TYR X 135      30.470  23.137  34.955  0.00  0.00           H  
ATOM   2103  HH  TYR X 135      30.332  22.457  32.596  0.00  0.00           H  
ATOM   2104  N   ASN X 136      34.037  25.646  38.556  0.00  0.00           N  
ATOM   2105  CA  ASN X 136      33.700  24.486  39.392  0.00  0.00           C  
ATOM   2106  C   ASN X 136      34.945  23.846  39.944  0.00  0.00           C  
ATOM   2107  O   ASN X 136      35.211  22.673  40.065  0.00  0.00           O  
ATOM   2108  CB  ASN X 136      32.684  23.556  38.661  0.00  0.00           C  
ATOM   2109  CG  ASN X 136      32.215  22.388  39.521  0.00  0.00           C  
ATOM   2110  ND2 ASN X 136      32.169  21.203  39.036  0.00  0.00           N  
ATOM   2111  OD1 ASN X 136      31.924  22.563  40.678  0.00  0.00           O  
ATOM   2112  H   ASN X 136      33.702  26.549  38.858  0.00  0.00           H  
ATOM   2113  HA  ASN X 136      33.223  24.896  40.282  0.00  0.00           H  
ATOM   2114  HB2 ASN X 136      31.891  24.191  38.267  0.00  0.00           H  
ATOM   2115  HB3 ASN X 136      33.106  23.046  37.796  0.00  0.00           H  
ATOM   2116 HD21 ASN X 136      31.826  20.503  39.677  0.00  0.00           H  
ATOM   2117 HD22 ASN X 136      32.114  21.067  38.036  0.00  0.00           H  
ATOM   2118  N   ASN X 137      35.942  24.760  40.170  0.00  0.00           N  
ATOM   2119  CA  ASN X 137      37.363  24.585  40.520  0.00  0.00           C  
ATOM   2120  C   ASN X 137      38.237  23.958  39.390  0.00  0.00           C  
ATOM   2121  O   ASN X 137      39.421  24.256  39.433  0.00  0.00           O  
ATOM   2122  CB  ASN X 137      37.500  23.844  41.887  0.00  0.00           C  
ATOM   2123  CG  ASN X 137      36.671  24.227  43.126  0.00  0.00           C  
ATOM   2124  ND2 ASN X 137      36.258  23.300  43.999  0.00  0.00           N  
ATOM   2125  OD1 ASN X 137      36.227  25.361  43.291  0.00  0.00           O  
ATOM   2126  H   ASN X 137      35.648  25.695  39.925  0.00  0.00           H  
ATOM   2127  HA  ASN X 137      37.790  25.568  40.718  0.00  0.00           H  
ATOM   2128  HB2 ASN X 137      37.172  22.825  41.681  0.00  0.00           H  
ATOM   2129  HB3 ASN X 137      38.529  23.675  42.207  0.00  0.00           H  
ATOM   2130 HD21 ASN X 137      35.629  23.700  44.680  0.00  0.00           H  
ATOM   2131 HD22 ASN X 137      36.524  22.329  44.070  0.00  0.00           H  
ATOM   2132  N   GLN X 138      37.761  23.147  38.456  0.00  0.00           N  
ATOM   2133  CA  GLN X 138      38.546  22.397  37.445  0.00  0.00           C  
ATOM   2134  C   GLN X 138      37.770  22.017  36.149  0.00  0.00           C  
ATOM   2135  O   GLN X 138      38.364  21.442  35.246  0.00  0.00           O  
ATOM   2136  CB  GLN X 138      39.221  21.119  37.924  0.00  0.00           C  
ATOM   2137  CG  GLN X 138      40.108  21.102  39.140  0.00  0.00           C  
ATOM   2138  CD  GLN X 138      40.581  19.642  39.471  0.00  0.00           C  
ATOM   2139  NE2 GLN X 138      40.938  19.309  40.678  0.00  0.00           N  
ATOM   2140  OE1 GLN X 138      40.545  18.720  38.683  0.00  0.00           O  
ATOM   2141  H   GLN X 138      36.764  22.985  38.482  0.00  0.00           H  
ATOM   2142  HA  GLN X 138      39.228  23.178  37.109  0.00  0.00           H  
ATOM   2143  HB2 GLN X 138      38.473  20.327  37.925  0.00  0.00           H  
ATOM   2144  HB3 GLN X 138      39.894  20.865  37.106  0.00  0.00           H  
ATOM   2145  HG2 GLN X 138      40.928  21.758  38.848  0.00  0.00           H  
ATOM   2146  HG3 GLN X 138      39.402  21.409  39.912  0.00  0.00           H  
ATOM   2147 HE21 GLN X 138      41.307  18.368  40.670  0.00  0.00           H  
ATOM   2148 HE22 GLN X 138      41.273  20.020  41.312  0.00  0.00           H  
ATOM   2149  N   ASP X 139      36.504  22.407  35.909  0.00  0.00           N  
ATOM   2150  CA  ASP X 139      35.804  22.382  34.662  0.00  0.00           C  
ATOM   2151  C   ASP X 139      36.391  23.423  33.647  0.00  0.00           C  
ATOM   2152  O   ASP X 139      36.445  24.633  33.861  0.00  0.00           O  
ATOM   2153  CB  ASP X 139      34.270  22.367  34.912  0.00  0.00           C  
ATOM   2154  CG  ASP X 139      33.742  20.969  35.254  0.00  0.00           C  
ATOM   2155  OD1 ASP X 139      34.241  19.953  34.741  0.00  0.00           O  
ATOM   2156  OD2 ASP X 139      32.863  20.796  36.104  0.00  0.00           O1-
ATOM   2157  H   ASP X 139      36.251  23.184  36.502  0.00  0.00           H  
ATOM   2158  HA  ASP X 139      36.038  21.445  34.155  0.00  0.00           H  
ATOM   2159  HB2 ASP X 139      34.048  23.097  35.691  0.00  0.00           H  
ATOM   2160  HB3 ASP X 139      33.740  22.592  33.987  0.00  0.00           H  
ATOM   2161  N   ARG X 140      36.868  22.946  32.462  0.00  0.00           N  
ATOM   2162  CA  ARG X 140      37.616  23.724  31.560  0.00  0.00           C  
ATOM   2163  C   ARG X 140      36.804  24.037  30.312  0.00  0.00           C  
ATOM   2164  O   ARG X 140      36.360  23.150  29.597  0.00  0.00           O  
ATOM   2165  CB  ARG X 140      39.022  23.049  31.299  0.00  0.00           C  
ATOM   2166  CG  ARG X 140      39.917  23.937  30.411  0.00  0.00           C  
ATOM   2167  CD  ARG X 140      41.393  23.540  30.501  0.00  0.00           C  
ATOM   2168  NE  ARG X 140      41.730  22.050  30.191  0.00  0.00           N  
ATOM   2169  CZ  ARG X 140      42.019  21.489  28.994  0.00  0.00           C  
ATOM   2170  NH1 ARG X 140      42.071  22.187  27.920  0.00  0.00           N1+
ATOM   2171  NH2 ARG X 140      42.226  20.227  28.879  0.00  0.00           N  
ATOM   2172  H   ARG X 140      36.616  22.015  32.163  0.00  0.00           H  
ATOM   2173  HA  ARG X 140      37.904  24.673  32.014  0.00  0.00           H  
ATOM   2174  HB2 ARG X 140      39.454  22.944  32.294  0.00  0.00           H  
ATOM   2175  HB3 ARG X 140      38.990  22.014  30.959  0.00  0.00           H  
ATOM   2176  HG2 ARG X 140      39.534  23.961  29.391  0.00  0.00           H  
ATOM   2177  HG3 ARG X 140      39.984  24.993  30.674  0.00  0.00           H  
ATOM   2178  HD2 ARG X 140      41.899  24.122  29.731  0.00  0.00           H  
ATOM   2179  HD3 ARG X 140      41.768  23.891  31.462  0.00  0.00           H  
ATOM   2180  HE  ARG X 140      41.715  21.429  30.987  0.00  0.00           H  
ATOM   2181 HH11 ARG X 140      42.024  23.194  27.956  0.00  0.00           H  
ATOM   2182 HH12 ARG X 140      42.259  21.779  27.015  0.00  0.00           H  
ATOM   2183 HH21 ARG X 140      42.124  19.539  29.610  0.00  0.00           H  
ATOM   2184 HH22 ARG X 140      42.154  19.929  27.916  0.00  0.00           H  
ATOM   2185  N   PRO X 141      36.625  25.300  30.018  0.00  0.00           N  
ATOM   2186  CA  PRO X 141      36.023  25.826  28.747  0.00  0.00           C  
ATOM   2187  C   PRO X 141      36.750  25.291  27.517  0.00  0.00           C  
ATOM   2188  O   PRO X 141      37.870  24.748  27.560  0.00  0.00           O  
ATOM   2189  CB  PRO X 141      35.993  27.321  28.821  0.00  0.00           C  
ATOM   2190  CG  PRO X 141      35.856  27.559  30.296  0.00  0.00           C  
ATOM   2191  CD  PRO X 141      36.826  26.496  30.858  0.00  0.00           C  
ATOM   2192  HA  PRO X 141      34.979  25.510  28.748  0.00  0.00           H  
ATOM   2193  HB2 PRO X 141      36.968  27.684  28.499  0.00  0.00           H  
ATOM   2194  HB3 PRO X 141      35.172  27.732  28.234  0.00  0.00           H  
ATOM   2195  HG2 PRO X 141      36.106  28.577  30.593  0.00  0.00           H  
ATOM   2196  HG3 PRO X 141      34.814  27.444  30.596  0.00  0.00           H  
ATOM   2197  HD2 PRO X 141      37.878  26.731  30.701  0.00  0.00           H  
ATOM   2198  HD3 PRO X 141      36.368  26.272  31.822  0.00  0.00           H  
ATOM   2199  N   SER X 142      36.107  25.432  26.328  0.00  0.00           N  
ATOM   2200  CA  SER X 142      36.795  25.361  24.995  0.00  0.00           C  
ATOM   2201  C   SER X 142      37.892  26.428  24.786  0.00  0.00           C  
ATOM   2202  O   SER X 142      37.814  27.524  25.325  0.00  0.00           O  
ATOM   2203  CB  SER X 142      35.679  25.541  23.975  0.00  0.00           C  
ATOM   2204  OG  SER X 142      35.060  26.880  23.867  0.00  0.00           O  
ATOM   2205  H   SER X 142      35.173  25.818  26.322  0.00  0.00           H  
ATOM   2206  HA  SER X 142      37.223  24.359  24.971  0.00  0.00           H  
ATOM   2207  HB2 SER X 142      36.101  25.371  22.985  0.00  0.00           H  
ATOM   2208  HB3 SER X 142      34.883  24.823  24.177  0.00  0.00           H  
ATOM   2209  HG  SER X 142      35.858  27.337  23.590  0.00  0.00           H  
ATOM   2210  N   GLY X 143      38.813  26.262  23.850  0.00  0.00           N  
ATOM   2211  CA  GLY X 143      39.974  27.143  23.479  0.00  0.00           C  
ATOM   2212  C   GLY X 143      41.020  27.393  24.571  0.00  0.00           C  
ATOM   2213  O   GLY X 143      42.105  27.859  24.140  0.00  0.00           O  
ATOM   2214  H   GLY X 143      38.744  25.399  23.328  0.00  0.00           H  
ATOM   2215  HA2 GLY X 143      40.556  26.796  22.626  0.00  0.00           H  
ATOM   2216  HA3 GLY X 143      39.601  28.148  23.284  0.00  0.00           H  
ATOM   2217  N   ILE X 144      40.741  27.115  25.876  0.00  0.00           N  
ATOM   2218  CA  ILE X 144      41.727  27.259  26.960  0.00  0.00           C  
ATOM   2219  C   ILE X 144      42.817  26.126  26.940  0.00  0.00           C  
ATOM   2220  O   ILE X 144      42.496  24.954  27.086  0.00  0.00           O  
ATOM   2221  CB  ILE X 144      41.053  27.482  28.426  0.00  0.00           C  
ATOM   2222  CG1 ILE X 144      40.025  28.587  28.511  0.00  0.00           C  
ATOM   2223  CG2 ILE X 144      42.105  27.638  29.508  0.00  0.00           C  
ATOM   2224  CD1 ILE X 144      40.443  29.897  27.797  0.00  0.00           C  
ATOM   2225  H   ILE X 144      39.762  26.923  26.036  0.00  0.00           H  
ATOM   2226  HA  ILE X 144      42.257  28.190  26.761  0.00  0.00           H  
ATOM   2227  HB  ILE X 144      40.519  26.541  28.551  0.00  0.00           H  
ATOM   2228 HG12 ILE X 144      39.116  28.188  28.059  0.00  0.00           H  
ATOM   2229 HG13 ILE X 144      39.837  28.700  29.579  0.00  0.00           H  
ATOM   2230 HG21 ILE X 144      42.875  28.386  29.326  0.00  0.00           H  
ATOM   2231 HG22 ILE X 144      41.563  27.793  30.442  0.00  0.00           H  
ATOM   2232 HG23 ILE X 144      42.668  26.705  29.519  0.00  0.00           H  
ATOM   2233 HD11 ILE X 144      39.568  30.543  27.716  0.00  0.00           H  
ATOM   2234 HD12 ILE X 144      41.072  30.431  28.508  0.00  0.00           H  
ATOM   2235 HD13 ILE X 144      40.930  29.636  26.857  0.00  0.00           H  
ATOM   2236  N   PRO X 145      44.102  26.464  26.859  0.00  0.00           N  
ATOM   2237  CA  PRO X 145      45.142  25.467  26.782  0.00  0.00           C  
ATOM   2238  C   PRO X 145      45.202  24.615  28.074  0.00  0.00           C  
ATOM   2239  O   PRO X 145      44.824  25.143  29.118  0.00  0.00           O  
ATOM   2240  CB  PRO X 145      46.443  26.213  26.533  0.00  0.00           C  
ATOM   2241  CG  PRO X 145      46.141  27.594  27.063  0.00  0.00           C  
ATOM   2242  CD  PRO X 145      44.652  27.778  26.798  0.00  0.00           C  
ATOM   2243  HA  PRO X 145      45.080  24.786  25.933  0.00  0.00           H  
ATOM   2244  HB2 PRO X 145      47.222  25.685  27.081  0.00  0.00           H  
ATOM   2245  HB3 PRO X 145      46.659  26.208  25.465  0.00  0.00           H  
ATOM   2246  HG2 PRO X 145      46.304  27.532  28.140  0.00  0.00           H  
ATOM   2247  HG3 PRO X 145      46.721  28.371  26.564  0.00  0.00           H  
ATOM   2248  HD2 PRO X 145      44.160  28.457  27.495  0.00  0.00           H  
ATOM   2249  HD3 PRO X 145      44.535  28.168  25.787  0.00  0.00           H  
ATOM   2250  N   GLU X 146      45.712  23.400  27.946  0.00  0.00           N  
ATOM   2251  CA  GLU X 146      45.862  22.505  29.052  0.00  0.00           C  
ATOM   2252  C   GLU X 146      46.836  23.067  30.052  0.00  0.00           C  
ATOM   2253  O   GLU X 146      47.776  23.721  29.731  0.00  0.00           O  
ATOM   2254  CB  GLU X 146      46.236  21.140  28.444  0.00  0.00           C  
ATOM   2255  CG  GLU X 146      46.677  20.037  29.480  0.00  0.00           C  
ATOM   2256  CD  GLU X 146      45.659  19.598  30.572  0.00  0.00           C  
ATOM   2257  OE1 GLU X 146      45.342  18.447  30.811  0.00  0.00           O  
ATOM   2258  OE2 GLU X 146      45.159  20.442  31.371  0.00  0.00           O1-
ATOM   2259  H   GLU X 146      46.009  23.117  27.023  0.00  0.00           H  
ATOM   2260  HA  GLU X 146      44.935  22.314  29.591  0.00  0.00           H  
ATOM   2261  HB2 GLU X 146      45.369  20.747  27.913  0.00  0.00           H  
ATOM   2262  HB3 GLU X 146      47.031  21.335  27.723  0.00  0.00           H  
ATOM   2263  HG2 GLU X 146      47.104  19.112  29.093  0.00  0.00           H  
ATOM   2264  HG3 GLU X 146      47.456  20.536  30.055  0.00  0.00           H  
ATOM   2265  N   PHE X 147      46.649  22.843  31.366  0.00  0.00           N  
ATOM   2266  CA  PHE X 147      47.497  23.387  32.437  0.00  0.00           C  
ATOM   2267  C   PHE X 147      48.667  22.395  32.760  0.00  0.00           C  
ATOM   2268  O   PHE X 147      48.548  21.135  32.584  0.00  0.00           O  
ATOM   2269  CB  PHE X 147      46.620  23.794  33.659  0.00  0.00           C  
ATOM   2270  CG  PHE X 147      45.651  24.959  33.465  0.00  0.00           C  
ATOM   2271  CD1 PHE X 147      44.445  24.898  32.756  0.00  0.00           C  
ATOM   2272  CD2 PHE X 147      45.902  26.218  34.090  0.00  0.00           C  
ATOM   2273  CE1 PHE X 147      43.660  25.987  32.445  0.00  0.00           C  
ATOM   2274  CE2 PHE X 147      45.039  27.328  33.919  0.00  0.00           C  
ATOM   2275  CZ  PHE X 147      43.826  27.161  33.164  0.00  0.00           C  
ATOM   2276  H   PHE X 147      45.978  22.142  31.648  0.00  0.00           H  
ATOM   2277  HA  PHE X 147      48.078  24.204  32.009  0.00  0.00           H  
ATOM   2278  HB2 PHE X 147      46.039  22.987  34.107  0.00  0.00           H  
ATOM   2279  HB3 PHE X 147      47.427  24.245  34.236  0.00  0.00           H  
ATOM   2280  HD1 PHE X 147      44.155  23.924  32.387  0.00  0.00           H  
ATOM   2281  HD2 PHE X 147      46.710  26.342  34.795  0.00  0.00           H  
ATOM   2282  HE1 PHE X 147      42.888  25.881  31.699  0.00  0.00           H  
ATOM   2283  HE2 PHE X 147      45.259  28.288  34.362  0.00  0.00           H  
ATOM   2284  HZ  PHE X 147      43.287  28.069  32.939  0.00  0.00           H  
ATOM   2285  N   SER X 148      49.766  23.004  33.305  0.00  0.00           N  
ATOM   2286  CA  SER X 148      51.005  22.256  33.654  0.00  0.00           C  
ATOM   2287  C   SER X 148      50.917  21.501  34.972  0.00  0.00           C  
ATOM   2288  O   SER X 148      51.778  21.679  35.856  0.00  0.00           O  
ATOM   2289  CB  SER X 148      52.260  23.112  33.561  0.00  0.00           C  
ATOM   2290  OG  SER X 148      53.314  22.182  33.566  0.00  0.00           O  
ATOM   2291  H   SER X 148      49.853  24.007  33.228  0.00  0.00           H  
ATOM   2292  HA  SER X 148      51.102  21.498  32.876  0.00  0.00           H  
ATOM   2293  HB2 SER X 148      52.129  23.520  32.558  0.00  0.00           H  
ATOM   2294  HB3 SER X 148      52.330  23.912  34.299  0.00  0.00           H  
ATOM   2295  HG  SER X 148      53.362  21.731  34.413  0.00  0.00           H  
ATOM   2296  N   GLY X 149      49.828  20.769  35.117  0.00  0.00           N  
ATOM   2297  CA  GLY X 149      49.196  20.325  36.388  0.00  0.00           C  
ATOM   2298  C   GLY X 149      47.743  20.651  36.467  0.00  0.00           C  
ATOM   2299  O   GLY X 149      47.227  21.228  35.504  0.00  0.00           O  
ATOM   2300  H   GLY X 149      49.313  20.467  34.303  0.00  0.00           H  
ATOM   2301  HA2 GLY X 149      49.403  19.272  36.573  0.00  0.00           H  
ATOM   2302  HA3 GLY X 149      49.642  20.804  37.259  0.00  0.00           H  
ATOM   2303  N   SER X 150      47.056  20.222  37.493  0.00  0.00           N  
ATOM   2304  CA  SER X 150      45.717  20.573  37.731  0.00  0.00           C  
ATOM   2305  C   SER X 150      45.471  22.104  37.844  0.00  0.00           C  
ATOM   2306  O   SER X 150      46.267  22.795  38.520  0.00  0.00           O  
ATOM   2307  CB  SER X 150      45.330  19.845  39.028  0.00  0.00           C  
ATOM   2308  OG  SER X 150      43.954  19.883  39.188  0.00  0.00           O  
ATOM   2309  H   SER X 150      47.556  19.623  38.136  0.00  0.00           H  
ATOM   2310  HA  SER X 150      45.104  20.036  37.008  0.00  0.00           H  
ATOM   2311  HB2 SER X 150      45.632  18.798  38.985  0.00  0.00           H  
ATOM   2312  HB3 SER X 150      45.907  20.261  39.854  0.00  0.00           H  
ATOM   2313  HG  SER X 150      43.726  20.303  40.020  0.00  0.00           H  
ATOM   2314  N   PRO X 151      44.362  22.731  37.351  0.00  0.00           N  
ATOM   2315  CA  PRO X 151      44.066  24.140  37.332  0.00  0.00           C  
ATOM   2316  C   PRO X 151      43.854  24.743  38.707  0.00  0.00           C  
ATOM   2317  O   PRO X 151      43.723  25.949  38.809  0.00  0.00           O  
ATOM   2318  CB  PRO X 151      42.884  24.394  36.511  0.00  0.00           C  
ATOM   2319  CG  PRO X 151      42.715  23.134  35.701  0.00  0.00           C  
ATOM   2320  CD  PRO X 151      43.347  22.060  36.598  0.00  0.00           C  
ATOM   2321  HA  PRO X 151      44.952  24.583  36.877  0.00  0.00           H  
ATOM   2322  HB2 PRO X 151      41.948  24.442  37.067  0.00  0.00           H  
ATOM   2323  HB3 PRO X 151      43.004  25.204  35.791  0.00  0.00           H  
ATOM   2324  HG2 PRO X 151      41.654  22.960  35.518  0.00  0.00           H  
ATOM   2325  HG3 PRO X 151      43.243  23.208  34.750  0.00  0.00           H  
ATOM   2326  HD2 PRO X 151      42.608  21.514  37.183  0.00  0.00           H  
ATOM   2327  HD3 PRO X 151      43.890  21.400  35.922  0.00  0.00           H  
ATOM   2328  N   ASP X 152      43.939  23.964  39.790  0.00  0.00           N  
ATOM   2329  CA  ASP X 152      43.846  24.394  41.172  0.00  0.00           C  
ATOM   2330  C   ASP X 152      45.155  24.424  41.991  0.00  0.00           C  
ATOM   2331  O   ASP X 152      45.110  24.658  43.196  0.00  0.00           O  
ATOM   2332  CB  ASP X 152      42.692  23.532  41.850  0.00  0.00           C  
ATOM   2333  CG  ASP X 152      42.913  22.033  41.787  0.00  0.00           C  
ATOM   2334  OD1 ASP X 152      43.946  21.540  41.301  0.00  0.00           O  
ATOM   2335  OD2 ASP X 152      41.977  21.340  42.230  0.00  0.00           O1-
ATOM   2336  H   ASP X 152      44.146  23.008  39.541  0.00  0.00           H  
ATOM   2337  HA  ASP X 152      43.576  25.448  41.101  0.00  0.00           H  
ATOM   2338  HB2 ASP X 152      42.339  23.824  42.839  0.00  0.00           H  
ATOM   2339  HB3 ASP X 152      41.808  23.783  41.264  0.00  0.00           H  
ATOM   2340  N   SER X 153      46.279  24.089  41.315  0.00  0.00           N  
ATOM   2341  CA  SER X 153      47.610  24.206  41.807  0.00  0.00           C  
ATOM   2342  C   SER X 153      47.992  25.648  42.185  0.00  0.00           C  
ATOM   2343  O   SER X 153      47.570  26.524  41.378  0.00  0.00           O  
ATOM   2344  CB  SER X 153      48.565  23.555  40.893  0.00  0.00           C  
ATOM   2345  OG  SER X 153      48.207  22.215  40.559  0.00  0.00           O  
ATOM   2346  H   SER X 153      46.138  23.661  40.412  0.00  0.00           H  
ATOM   2347  HA  SER X 153      47.619  23.601  42.715  0.00  0.00           H  
ATOM   2348  HB2 SER X 153      48.643  24.126  39.968  0.00  0.00           H  
ATOM   2349  HB3 SER X 153      49.517  23.535  41.422  0.00  0.00           H  
ATOM   2350  HG  SER X 153      47.512  22.390  39.920  0.00  0.00           H  
ATOM   2351  N   PRO X 154      48.865  25.869  43.184  0.00  0.00           N  
ATOM   2352  CA  PRO X 154      49.552  24.932  44.118  0.00  0.00           C  
ATOM   2353  C   PRO X 154      48.584  24.381  45.217  0.00  0.00           C  
ATOM   2354  O   PRO X 154      47.537  24.955  45.526  0.00  0.00           O  
ATOM   2355  CB  PRO X 154      50.773  25.655  44.801  0.00  0.00           C  
ATOM   2356  CG  PRO X 154      50.972  26.841  43.897  0.00  0.00           C  
ATOM   2357  CD  PRO X 154      49.592  27.138  43.410  0.00  0.00           C  
ATOM   2358  HA  PRO X 154      49.876  24.088  43.510  0.00  0.00           H  
ATOM   2359  HB2 PRO X 154      50.505  25.917  45.824  0.00  0.00           H  
ATOM   2360  HB3 PRO X 154      51.696  25.089  44.924  0.00  0.00           H  
ATOM   2361  HG2 PRO X 154      51.445  27.745  44.284  0.00  0.00           H  
ATOM   2362  HG3 PRO X 154      51.541  26.467  43.045  0.00  0.00           H  
ATOM   2363  HD2 PRO X 154      49.048  27.825  44.058  0.00  0.00           H  
ATOM   2364  HD3 PRO X 154      49.734  27.638  42.451  0.00  0.00           H  
ATOM   2365  N   PHE X 155      48.915  23.158  45.729  0.00  0.00           N  
ATOM   2366  CA  PHE X 155      48.133  22.460  46.675  0.00  0.00           C  
ATOM   2367  C   PHE X 155      47.639  23.312  47.870  0.00  0.00           C  
ATOM   2368  O   PHE X 155      48.471  24.066  48.414  0.00  0.00           O  
ATOM   2369  CB  PHE X 155      48.826  21.217  47.192  0.00  0.00           C  
ATOM   2370  CG  PHE X 155      47.878  20.181  47.702  0.00  0.00           C  
ATOM   2371  CD1 PHE X 155      47.960  19.814  49.011  0.00  0.00           C  
ATOM   2372  CD2 PHE X 155      46.972  19.497  46.861  0.00  0.00           C  
ATOM   2373  CE1 PHE X 155      47.208  18.801  49.567  0.00  0.00           C  
ATOM   2374  CE2 PHE X 155      46.264  18.381  47.373  0.00  0.00           C  
ATOM   2375  CZ  PHE X 155      46.444  18.038  48.730  0.00  0.00           C  
ATOM   2376  H   PHE X 155      49.784  22.727  45.450  0.00  0.00           H  
ATOM   2377  HA  PHE X 155      47.219  22.100  46.204  0.00  0.00           H  
ATOM   2378  HB2 PHE X 155      49.373  20.789  46.353  0.00  0.00           H  
ATOM   2379  HB3 PHE X 155      49.615  21.349  47.934  0.00  0.00           H  
ATOM   2380  HD1 PHE X 155      48.597  20.444  49.614  0.00  0.00           H  
ATOM   2381  HD2 PHE X 155      46.810  19.754  45.824  0.00  0.00           H  
ATOM   2382  HE1 PHE X 155      47.258  18.604  50.627  0.00  0.00           H  
ATOM   2383  HE2 PHE X 155      45.565  17.845  46.747  0.00  0.00           H  
ATOM   2384  HZ  PHE X 155      45.883  17.199  49.117  0.00  0.00           H  
ATOM   2385  N   GLY X 156      46.372  23.171  48.252  0.00  0.00           N  
ATOM   2386  CA  GLY X 156      45.786  23.916  49.383  0.00  0.00           C  
ATOM   2387  C   GLY X 156      45.327  25.339  48.989  0.00  0.00           C  
ATOM   2388  O   GLY X 156      44.294  25.839  49.496  0.00  0.00           O  
ATOM   2389  H   GLY X 156      45.728  22.598  47.726  0.00  0.00           H  
ATOM   2390  HA2 GLY X 156      44.965  23.319  49.778  0.00  0.00           H  
ATOM   2391  HA3 GLY X 156      46.567  24.126  50.115  0.00  0.00           H  
ATOM   2392  N   THR X 157      46.132  26.073  48.252  0.00  0.00           N  
ATOM   2393  CA  THR X 157      46.065  27.600  48.069  0.00  0.00           C  
ATOM   2394  C   THR X 157      45.393  28.055  46.736  0.00  0.00           C  
ATOM   2395  O   THR X 157      44.542  28.925  46.645  0.00  0.00           O  
ATOM   2396  CB  THR X 157      47.477  28.219  48.458  0.00  0.00           C  
ATOM   2397  CG2 THR X 157      47.974  27.859  49.911  0.00  0.00           C  
ATOM   2398  OG1 THR X 157      48.415  27.564  47.547  0.00  0.00           O  
ATOM   2399  H   THR X 157      46.970  25.677  47.850  0.00  0.00           H  
ATOM   2400  HA  THR X 157      45.330  28.028  48.753  0.00  0.00           H  
ATOM   2401  HB  THR X 157      47.326  29.261  48.179  0.00  0.00           H  
ATOM   2402  HG1 THR X 157      49.174  28.152  47.532  0.00  0.00           H  
ATOM   2403 HG21 THR X 157      47.243  28.190  50.648  0.00  0.00           H  
ATOM   2404 HG22 THR X 157      48.292  26.821  49.997  0.00  0.00           H  
ATOM   2405 HG23 THR X 157      48.782  28.578  50.045  0.00  0.00           H  
ATOM   2406  N   THR X 158      45.705  27.372  45.644  0.00  0.00           N  
ATOM   2407  CA  THR X 158      45.602  27.809  44.231  0.00  0.00           C  
ATOM   2408  C   THR X 158      46.476  29.051  43.832  0.00  0.00           C  
ATOM   2409  O   THR X 158      46.786  29.932  44.635  0.00  0.00           O  
ATOM   2410  CB  THR X 158      44.108  27.984  43.846  0.00  0.00           C  
ATOM   2411  CG2 THR X 158      44.079  28.081  42.326  0.00  0.00           C  
ATOM   2412  OG1 THR X 158      43.382  26.804  44.212  0.00  0.00           O  
ATOM   2413  H   THR X 158      46.310  26.584  45.824  0.00  0.00           H  
ATOM   2414  HA  THR X 158      45.961  27.032  43.556  0.00  0.00           H  
ATOM   2415  HB  THR X 158      43.574  28.841  44.256  0.00  0.00           H  
ATOM   2416  HG1 THR X 158      43.974  26.194  44.657  0.00  0.00           H  
ATOM   2417 HG21 THR X 158      44.246  29.129  42.077  0.00  0.00           H  
ATOM   2418 HG22 THR X 158      44.737  27.339  41.874  0.00  0.00           H  
ATOM   2419 HG23 THR X 158      43.095  27.861  41.913  0.00  0.00           H  
ATOM   2420  N   ALA X 159      46.943  29.110  42.572  0.00  0.00           N  
ATOM   2421  CA  ALA X 159      47.403  30.367  41.920  0.00  0.00           C  
ATOM   2422  C   ALA X 159      46.371  31.421  41.513  0.00  0.00           C  
ATOM   2423  O   ALA X 159      45.247  31.161  41.166  0.00  0.00           O  
ATOM   2424  CB  ALA X 159      48.401  30.108  40.808  0.00  0.00           C  
ATOM   2425  H   ALA X 159      46.825  28.275  42.016  0.00  0.00           H  
ATOM   2426  HA  ALA X 159      47.934  30.873  42.726  0.00  0.00           H  
ATOM   2427  HB1 ALA X 159      48.768  31.061  40.429  0.00  0.00           H  
ATOM   2428  HB2 ALA X 159      49.293  29.678  41.263  0.00  0.00           H  
ATOM   2429  HB3 ALA X 159      47.824  29.599  40.036  0.00  0.00           H  
ATOM   2430  N   THR X 160      46.839  32.675  41.397  0.00  0.00           N  
ATOM   2431  CA  THR X 160      46.093  33.874  40.957  0.00  0.00           C  
ATOM   2432  C   THR X 160      45.795  33.839  39.446  0.00  0.00           C  
ATOM   2433  O   THR X 160      46.266  34.752  38.707  0.00  0.00           O  
ATOM   2434  CB  THR X 160      46.773  35.115  41.650  0.00  0.00           C  
ATOM   2435  CG2 THR X 160      48.190  35.374  41.270  0.00  0.00           C  
ATOM   2436  OG1 THR X 160      46.127  36.240  41.254  0.00  0.00           O  
ATOM   2437  H   THR X 160      47.698  32.841  41.901  0.00  0.00           H  
ATOM   2438  HA  THR X 160      45.126  33.694  41.427  0.00  0.00           H  
ATOM   2439  HB  THR X 160      46.919  35.057  42.728  0.00  0.00           H  
ATOM   2440  HG1 THR X 160      45.207  36.277  41.527  0.00  0.00           H  
ATOM   2441 HG21 THR X 160      48.747  34.742  41.961  0.00  0.00           H  
ATOM   2442 HG22 THR X 160      48.328  35.019  40.248  0.00  0.00           H  
ATOM   2443 HG23 THR X 160      48.405  36.418  41.500  0.00  0.00           H  
ATOM   2444  N   LEU X 161      45.047  32.808  38.918  0.00  0.00           N  
ATOM   2445  CA  LEU X 161      44.678  32.608  37.541  0.00  0.00           C  
ATOM   2446  C   LEU X 161      44.046  33.789  36.869  0.00  0.00           C  
ATOM   2447  O   LEU X 161      44.079  33.893  35.666  0.00  0.00           O  
ATOM   2448  CB  LEU X 161      43.756  31.396  37.422  0.00  0.00           C  
ATOM   2449  CG  LEU X 161      44.457  30.073  37.783  0.00  0.00           C  
ATOM   2450  CD1 LEU X 161      43.435  28.875  37.502  0.00  0.00           C  
ATOM   2451  CD2 LEU X 161      45.822  29.665  37.167  0.00  0.00           C  
ATOM   2452  H   LEU X 161      44.937  31.976  39.480  0.00  0.00           H  
ATOM   2453  HA  LEU X 161      45.642  32.485  37.049  0.00  0.00           H  
ATOM   2454  HB2 LEU X 161      42.862  31.437  38.044  0.00  0.00           H  
ATOM   2455  HB3 LEU X 161      43.475  31.222  36.383  0.00  0.00           H  
ATOM   2456  HG  LEU X 161      44.547  30.117  38.869  0.00  0.00           H  
ATOM   2457 HD11 LEU X 161      43.531  28.567  36.461  0.00  0.00           H  
ATOM   2458 HD12 LEU X 161      43.688  28.049  38.167  0.00  0.00           H  
ATOM   2459 HD13 LEU X 161      42.438  29.195  37.806  0.00  0.00           H  
ATOM   2460 HD21 LEU X 161      46.002  28.674  37.584  0.00  0.00           H  
ATOM   2461 HD22 LEU X 161      45.713  29.662  36.082  0.00  0.00           H  
ATOM   2462 HD23 LEU X 161      46.639  30.319  37.474  0.00  0.00           H  
ATOM   2463  N   TYR X 162      43.454  34.728  37.588  0.00  0.00           N  
ATOM   2464  CA  TYR X 162      42.906  36.006  37.145  0.00  0.00           C  
ATOM   2465  C   TYR X 162      41.899  36.540  38.184  0.00  0.00           C  
ATOM   2466  O   TYR X 162      41.972  36.317  39.394  0.00  0.00           O  
ATOM   2467  CB  TYR X 162      44.035  36.961  36.875  0.00  0.00           C  
ATOM   2468  CG  TYR X 162      43.635  38.206  36.171  0.00  0.00           C  
ATOM   2469  CD1 TYR X 162      43.488  39.428  36.837  0.00  0.00           C  
ATOM   2470  CD2 TYR X 162      43.268  38.201  34.825  0.00  0.00           C  
ATOM   2471  CE1 TYR X 162      43.187  40.637  36.174  0.00  0.00           C  
ATOM   2472  CE2 TYR X 162      42.865  39.422  34.125  0.00  0.00           C  
ATOM   2473  CZ  TYR X 162      42.843  40.655  34.841  0.00  0.00           C  
ATOM   2474  OH  TYR X 162      42.781  41.882  34.294  0.00  0.00           O  
ATOM   2475  H   TYR X 162      43.422  34.556  38.583  0.00  0.00           H  
ATOM   2476  HA  TYR X 162      42.461  35.838  36.164  0.00  0.00           H  
ATOM   2477  HB2 TYR X 162      44.712  36.723  36.055  0.00  0.00           H  
ATOM   2478  HB3 TYR X 162      44.597  37.123  37.794  0.00  0.00           H  
ATOM   2479  HD1 TYR X 162      43.812  39.331  37.863  0.00  0.00           H  
ATOM   2480  HD2 TYR X 162      43.371  37.296  34.246  0.00  0.00           H  
ATOM   2481  HE1 TYR X 162      43.355  41.561  36.706  0.00  0.00           H  
ATOM   2482  HE2 TYR X 162      42.730  39.587  33.066  0.00  0.00           H  
ATOM   2483  HH  TYR X 162      42.380  41.766  33.428  0.00  0.00           H  
ATOM   2484  N   TYR X 163      40.876  37.305  37.792  0.00  0.00           N  
ATOM   2485  CA  TYR X 163      39.715  37.601  38.729  0.00  0.00           C  
ATOM   2486  C   TYR X 163      38.948  36.341  38.921  0.00  0.00           C  
ATOM   2487  O   TYR X 163      38.983  35.385  38.147  0.00  0.00           O  
ATOM   2488  CB  TYR X 163      38.651  38.540  38.069  0.00  0.00           C  
ATOM   2489  CG  TYR X 163      39.139  39.950  37.740  0.00  0.00           C  
ATOM   2490  CD1 TYR X 163      39.615  40.292  36.444  0.00  0.00           C  
ATOM   2491  CD2 TYR X 163      39.014  41.019  38.758  0.00  0.00           C  
ATOM   2492  CE1 TYR X 163      39.854  41.630  36.128  0.00  0.00           C  
ATOM   2493  CE2 TYR X 163      39.323  42.347  38.429  0.00  0.00           C  
ATOM   2494  CZ  TYR X 163      39.778  42.617  37.086  0.00  0.00           C  
ATOM   2495  OH  TYR X 163      39.891  43.940  36.791  0.00  0.00           O  
ATOM   2496  H   TYR X 163      40.688  37.377  36.801  0.00  0.00           H  
ATOM   2497  HA  TYR X 163      40.053  37.974  39.695  0.00  0.00           H  
ATOM   2498  HB2 TYR X 163      38.348  38.213  37.075  0.00  0.00           H  
ATOM   2499  HB3 TYR X 163      37.842  38.643  38.793  0.00  0.00           H  
ATOM   2500  HD1 TYR X 163      39.671  39.521  35.690  0.00  0.00           H  
ATOM   2501  HD2 TYR X 163      38.727  40.710  39.752  0.00  0.00           H  
ATOM   2502  HE1 TYR X 163      40.003  42.032  35.136  0.00  0.00           H  
ATOM   2503  HE2 TYR X 163      39.251  43.077  39.220  0.00  0.00           H  
ATOM   2504  HH  TYR X 163      40.200  44.189  35.917  0.00  0.00           H  
ATOM   2505  N   CYX X 164      38.158  36.281  40.062  0.00  0.00           N  
ATOM   2506  CA  CYX X 164      37.412  35.147  40.467  0.00  0.00           C  
ATOM   2507  C   CYX X 164      36.015  35.407  40.998  0.00  0.00           C  
ATOM   2508  O   CYX X 164      35.844  36.563  41.470  0.00  0.00           O  
ATOM   2509  CB  CYX X 164      38.323  34.342  41.414  0.00  0.00           C  
ATOM   2510  SG  CYX X 164      38.413  35.123  43.069  0.00  0.00           S  
ATOM   2511  H   CYX X 164      38.130  37.085  40.671  0.00  0.00           H  
ATOM   2512  HA  CYX X 164      37.232  34.554  39.571  0.00  0.00           H  
ATOM   2513  HB2 CYX X 164      38.055  33.288  41.483  0.00  0.00           H  
ATOM   2514  HB3 CYX X 164      39.327  34.343  40.989  0.00  0.00           H  
ATOM   2515  N   HIE X 165      35.074  34.475  40.954  0.00  0.00           N  
ATOM   2516  CA  HIE X 165      33.760  34.564  41.581  0.00  0.00           C  
ATOM   2517  C   HIE X 165      33.451  33.143  42.166  0.00  0.00           C  
ATOM   2518  O   HIE X 165      33.631  32.166  41.437  0.00  0.00           O  
ATOM   2519  CB  HIE X 165      32.753  35.002  40.534  0.00  0.00           C  
ATOM   2520  CG  HIE X 165      31.331  35.325  40.948  0.00  0.00           C  
ATOM   2521  CD2 HIE X 165      30.861  36.482  41.508  0.00  0.00           C  
ATOM   2522  ND1 HIE X 165      30.470  34.281  41.303  0.00  0.00           N  
ATOM   2523  CE1 HIE X 165      29.478  34.780  42.002  0.00  0.00           C  
ATOM   2524  NE2 HIE X 165      29.660  36.134  42.091  0.00  0.00           N  
ATOM   2525  H   HIE X 165      35.238  33.651  40.393  0.00  0.00           H  
ATOM   2526  HA  HIE X 165      33.725  35.229  42.444  0.00  0.00           H  
ATOM   2527  HB2 HIE X 165      33.167  35.934  40.151  0.00  0.00           H  
ATOM   2528  HB3 HIE X 165      32.704  34.297  39.704  0.00  0.00           H  
ATOM   2529  HD2 HIE X 165      31.397  37.403  41.681  0.00  0.00           H  
ATOM   2530  HE1 HIE X 165      28.846  34.190  42.650  0.00  0.00           H  
ATOM   2531  HE2 HIE X 165      29.228  36.813  42.700  0.00  0.00           H  
ATOM   2532  N   ILE X 166      32.748  33.188  43.302  0.00  0.00           N  
ATOM   2533  CA  ILE X 166      32.521  31.896  44.075  0.00  0.00           C  
ATOM   2534  C   ILE X 166      31.089  31.753  44.350  0.00  0.00           C  
ATOM   2535  O   ILE X 166      30.365  32.703  44.604  0.00  0.00           O  
ATOM   2536  CB  ILE X 166      33.363  31.954  45.341  0.00  0.00           C  
ATOM   2537  CG1 ILE X 166      34.867  32.105  45.030  0.00  0.00           C  
ATOM   2538  CG2 ILE X 166      33.134  30.759  46.337  0.00  0.00           C  
ATOM   2539  CD1 ILE X 166      35.700  32.495  46.274  0.00  0.00           C  
ATOM   2540  H   ILE X 166      32.420  34.063  43.686  0.00  0.00           H  
ATOM   2541  HA  ILE X 166      32.870  31.050  43.483  0.00  0.00           H  
ATOM   2542  HB  ILE X 166      33.024  32.872  45.821  0.00  0.00           H  
ATOM   2543 HG12 ILE X 166      35.322  31.188  44.657  0.00  0.00           H  
ATOM   2544 HG13 ILE X 166      35.044  32.956  44.372  0.00  0.00           H  
ATOM   2545 HG21 ILE X 166      32.105  30.768  46.697  0.00  0.00           H  
ATOM   2546 HG22 ILE X 166      33.305  29.769  45.914  0.00  0.00           H  
ATOM   2547 HG23 ILE X 166      33.765  30.710  47.224  0.00  0.00           H  
ATOM   2548 HD11 ILE X 166      36.718  32.770  45.995  0.00  0.00           H  
ATOM   2549 HD12 ILE X 166      35.253  33.414  46.653  0.00  0.00           H  
ATOM   2550 HD13 ILE X 166      35.600  31.730  47.043  0.00  0.00           H  
ATOM   2551  N   TRP X 167      30.674  30.442  44.459  0.00  0.00           N  
ATOM   2552  CA  TRP X 167      29.419  29.923  44.927  0.00  0.00           C  
ATOM   2553  C   TRP X 167      29.724  28.858  45.941  0.00  0.00           C  
ATOM   2554  O   TRP X 167      30.515  27.991  45.643  0.00  0.00           O  
ATOM   2555  CB  TRP X 167      28.618  29.377  43.785  0.00  0.00           C  
ATOM   2556  CG  TRP X 167      28.228  30.404  42.727  0.00  0.00           C  
ATOM   2557  CD1 TRP X 167      28.772  30.524  41.477  0.00  0.00           C  
ATOM   2558  CD2 TRP X 167      27.126  31.401  42.743  0.00  0.00           C  
ATOM   2559  CE2 TRP X 167      27.265  32.236  41.642  0.00  0.00           C  
ATOM   2560  CE3 TRP X 167      26.101  31.727  43.646  0.00  0.00           C  
ATOM   2561  NE1 TRP X 167      28.147  31.576  40.816  0.00  0.00           N  
ATOM   2562  CZ2 TRP X 167      26.406  33.389  41.454  0.00  0.00           C  
ATOM   2563  CZ3 TRP X 167      25.227  32.809  43.504  0.00  0.00           C  
ATOM   2564  CH2 TRP X 167      25.364  33.651  42.372  0.00  0.00           C  
ATOM   2565  H   TRP X 167      31.356  29.739  44.213  0.00  0.00           H  
ATOM   2566  HA  TRP X 167      28.866  30.734  45.402  0.00  0.00           H  
ATOM   2567  HB2 TRP X 167      29.250  28.655  43.268  0.00  0.00           H  
ATOM   2568  HB3 TRP X 167      27.714  28.862  44.105  0.00  0.00           H  
ATOM   2569  HD1 TRP X 167      29.573  29.930  41.062  0.00  0.00           H  
ATOM   2570  HE1 TRP X 167      28.229  31.826  39.841  0.00  0.00           H  
ATOM   2571  HE3 TRP X 167      26.116  31.160  44.564  0.00  0.00           H  
ATOM   2572  HZ2 TRP X 167      26.564  33.961  40.553  0.00  0.00           H  
ATOM   2573  HZ3 TRP X 167      24.574  33.102  44.313  0.00  0.00           H  
ATOM   2574  HH2 TRP X 167      24.698  34.484  42.200  0.00  0.00           H  
ATOM   2575  N   ASP X 168      29.134  28.881  47.117  0.00  0.00           N  
ATOM   2576  CA  ASP X 168      29.315  27.998  48.200  0.00  0.00           C  
ATOM   2577  C   ASP X 168      28.012  27.417  48.769  0.00  0.00           C  
ATOM   2578  O   ASP X 168      26.975  28.044  48.931  0.00  0.00           O  
ATOM   2579  CB  ASP X 168      29.942  28.823  49.384  0.00  0.00           C  
ATOM   2580  CG  ASP X 168      30.527  27.899  50.478  0.00  0.00           C  
ATOM   2581  OD1 ASP X 168      31.628  28.253  51.023  0.00  0.00           O  
ATOM   2582  OD2 ASP X 168      30.042  26.770  50.716  0.00  0.00           O1-
ATOM   2583  H   ASP X 168      28.357  29.519  47.210  0.00  0.00           H  
ATOM   2584  HA  ASP X 168      29.966  27.136  48.055  0.00  0.00           H  
ATOM   2585  HB2 ASP X 168      30.748  29.402  48.934  0.00  0.00           H  
ATOM   2586  HB3 ASP X 168      29.267  29.497  49.911  0.00  0.00           H  
ATOM   2587  N   SER X 169      28.043  26.121  49.059  0.00  0.00           N  
ATOM   2588  CA  SER X 169      26.957  25.450  49.819  0.00  0.00           C  
ATOM   2589  C   SER X 169      26.433  26.102  51.067  0.00  0.00           C  
ATOM   2590  O   SER X 169      25.289  25.831  51.438  0.00  0.00           O  
ATOM   2591  CB  SER X 169      27.536  24.074  50.252  0.00  0.00           C  
ATOM   2592  OG  SER X 169      28.621  24.117  51.068  0.00  0.00           O  
ATOM   2593  H   SER X 169      28.979  25.743  49.040  0.00  0.00           H  
ATOM   2594  HA  SER X 169      26.133  25.260  49.131  0.00  0.00           H  
ATOM   2595  HB2 SER X 169      26.712  23.457  50.609  0.00  0.00           H  
ATOM   2596  HB3 SER X 169      27.792  23.533  49.341  0.00  0.00           H  
ATOM   2597  HG  SER X 169      29.327  24.663  50.715  0.00  0.00           H  
ATOM   2598  N   ARG X 170      27.188  26.897  51.762  0.00  0.00           N  
ATOM   2599  CA  ARG X 170      26.909  27.498  53.104  0.00  0.00           C  
ATOM   2600  C   ARG X 170      26.533  28.960  53.131  0.00  0.00           C  
ATOM   2601  O   ARG X 170      25.579  29.400  53.838  0.00  0.00           O  
ATOM   2602  CB  ARG X 170      28.128  27.212  54.038  0.00  0.00           C  
ATOM   2603  CG  ARG X 170      28.154  25.778  54.398  0.00  0.00           C  
ATOM   2604  CD  ARG X 170      29.173  25.516  55.491  0.00  0.00           C  
ATOM   2605  NE  ARG X 170      29.276  24.070  55.866  0.00  0.00           N  
ATOM   2606  CZ  ARG X 170      30.400  23.506  56.285  0.00  0.00           C  
ATOM   2607  NH1 ARG X 170      31.379  24.185  56.766  0.00  0.00           N1+
ATOM   2608  NH2 ARG X 170      30.398  22.227  56.391  0.00  0.00           N  
ATOM   2609  H   ARG X 170      28.150  27.023  51.481  0.00  0.00           H  
ATOM   2610  HA  ARG X 170      26.032  26.993  53.508  0.00  0.00           H  
ATOM   2611  HB2 ARG X 170      29.034  27.429  53.472  0.00  0.00           H  
ATOM   2612  HB3 ARG X 170      28.068  27.758  54.980  0.00  0.00           H  
ATOM   2613  HG2 ARG X 170      27.187  25.480  54.801  0.00  0.00           H  
ATOM   2614  HG3 ARG X 170      28.388  25.169  53.525  0.00  0.00           H  
ATOM   2615  HD2 ARG X 170      30.148  25.895  55.180  0.00  0.00           H  
ATOM   2616  HD3 ARG X 170      28.916  25.963  56.451  0.00  0.00           H  
ATOM   2617  HE  ARG X 170      28.452  23.487  55.807  0.00  0.00           H  
ATOM   2618 HH11 ARG X 170      31.280  25.179  56.622  0.00  0.00           H  
ATOM   2619 HH12 ARG X 170      32.111  23.705  57.271  0.00  0.00           H  
ATOM   2620 HH21 ARG X 170      29.570  21.705  56.142  0.00  0.00           H  
ATOM   2621 HH22 ARG X 170      31.127  21.685  56.832  0.00  0.00           H  
ATOM   2622  N   VAL X 171      27.422  29.853  52.508  0.00  0.00           N  
ATOM   2623  CA  VAL X 171      27.450  31.314  52.572  0.00  0.00           C  
ATOM   2624  C   VAL X 171      27.139  32.052  51.277  0.00  0.00           C  
ATOM   2625  O   VAL X 171      27.338  31.455  50.182  0.00  0.00           O  
ATOM   2626  CB  VAL X 171      28.796  31.765  53.144  0.00  0.00           C  
ATOM   2627  CG1 VAL X 171      29.091  31.125  54.523  0.00  0.00           C  
ATOM   2628  CG2 VAL X 171      29.908  31.451  52.162  0.00  0.00           C  
ATOM   2629  H   VAL X 171      28.170  29.389  52.014  0.00  0.00           H  
ATOM   2630  HA  VAL X 171      26.767  31.604  53.371  0.00  0.00           H  
ATOM   2631  HB  VAL X 171      28.752  32.839  53.321  0.00  0.00           H  
ATOM   2632 HG11 VAL X 171      29.253  30.050  54.439  0.00  0.00           H  
ATOM   2633 HG12 VAL X 171      30.042  31.509  54.891  0.00  0.00           H  
ATOM   2634 HG13 VAL X 171      28.221  31.249  55.168  0.00  0.00           H  
ATOM   2635 HG21 VAL X 171      29.858  32.132  51.312  0.00  0.00           H  
ATOM   2636 HG22 VAL X 171      30.922  31.482  52.560  0.00  0.00           H  
ATOM   2637 HG23 VAL X 171      29.797  30.443  51.763  0.00  0.00           H  
ATOM   2638  N   PRO X 172      26.622  33.320  51.411  0.00  0.00           N  
ATOM   2639  CA  PRO X 172      26.425  34.171  50.191  0.00  0.00           C  
ATOM   2640  C   PRO X 172      27.721  34.524  49.433  0.00  0.00           C  
ATOM   2641  O   PRO X 172      28.793  34.511  50.015  0.00  0.00           O  
ATOM   2642  CB  PRO X 172      25.579  35.399  50.640  0.00  0.00           C  
ATOM   2643  CG  PRO X 172      25.504  35.338  52.166  0.00  0.00           C  
ATOM   2644  CD  PRO X 172      26.135  34.038  52.630  0.00  0.00           C  
ATOM   2645  HA  PRO X 172      25.806  33.615  49.489  0.00  0.00           H  
ATOM   2646  HB2 PRO X 172      25.966  36.370  50.331  0.00  0.00           H  
ATOM   2647  HB3 PRO X 172      24.617  35.317  50.135  0.00  0.00           H  
ATOM   2648  HG2 PRO X 172      25.974  36.228  52.585  0.00  0.00           H  
ATOM   2649  HG3 PRO X 172      24.439  35.416  52.382  0.00  0.00           H  
ATOM   2650  HD2 PRO X 172      26.915  34.422  53.288  0.00  0.00           H  
ATOM   2651  HD3 PRO X 172      25.455  33.404  53.199  0.00  0.00           H  
ATOM   2652  N   THR X 173      27.528  34.856  48.191  0.00  0.00           N  
ATOM   2653  CA  THR X 173      28.677  35.205  47.373  0.00  0.00           C  
ATOM   2654  C   THR X 173      28.924  36.736  47.453  0.00  0.00           C  
ATOM   2655  O   THR X 173      28.152  37.440  48.074  0.00  0.00           O  
ATOM   2656  CB  THR X 173      28.390  34.638  45.951  0.00  0.00           C  
ATOM   2657  CG2 THR X 173      27.132  35.275  45.241  0.00  0.00           C  
ATOM   2658  OG1 THR X 173      29.554  35.064  45.240  0.00  0.00           O  
ATOM   2659  H   THR X 173      26.627  34.761  47.742  0.00  0.00           H  
ATOM   2660  HA  THR X 173      29.465  34.540  47.725  0.00  0.00           H  
ATOM   2661  HB  THR X 173      28.432  33.549  45.945  0.00  0.00           H  
ATOM   2662  HG1 THR X 173      30.218  34.382  45.355  0.00  0.00           H  
ATOM   2663 HG21 THR X 173      26.277  34.915  45.814  0.00  0.00           H  
ATOM   2664 HG22 THR X 173      27.254  36.357  45.189  0.00  0.00           H  
ATOM   2665 HG23 THR X 173      27.090  34.958  44.199  0.00  0.00           H  
ATOM   2666  N   LYS X 174      29.947  37.290  46.814  0.00  0.00           N  
ATOM   2667  CA  LYS X 174      30.161  38.708  46.433  0.00  0.00           C  
ATOM   2668  C   LYS X 174      30.073  38.837  44.950  0.00  0.00           C  
ATOM   2669  O   LYS X 174      30.464  37.925  44.267  0.00  0.00           O  
ATOM   2670  CB  LYS X 174      31.392  39.418  47.084  0.00  0.00           C  
ATOM   2671  CG  LYS X 174      31.421  39.267  48.629  0.00  0.00           C  
ATOM   2672  CD  LYS X 174      32.621  39.902  49.247  0.00  0.00           C  
ATOM   2673  CE  LYS X 174      33.977  39.276  48.905  0.00  0.00           C  
ATOM   2674  NZ  LYS X 174      33.917  37.828  49.191  0.00  0.00           N1+
ATOM   2675  H   LYS X 174      30.466  36.589  46.307  0.00  0.00           H  
ATOM   2676  HA  LYS X 174      29.288  39.298  46.715  0.00  0.00           H  
ATOM   2677  HB2 LYS X 174      32.278  39.020  46.589  0.00  0.00           H  
ATOM   2678  HB3 LYS X 174      31.230  40.490  46.970  0.00  0.00           H  
ATOM   2679  HG2 LYS X 174      30.499  39.629  49.085  0.00  0.00           H  
ATOM   2680  HG3 LYS X 174      31.492  38.200  48.842  0.00  0.00           H  
ATOM   2681  HD2 LYS X 174      32.603  40.968  49.027  0.00  0.00           H  
ATOM   2682  HD3 LYS X 174      32.632  39.816  50.334  0.00  0.00           H  
ATOM   2683  HE2 LYS X 174      34.122  39.399  47.831  0.00  0.00           H  
ATOM   2684  HE3 LYS X 174      34.769  39.852  49.385  0.00  0.00           H  
ATOM   2685  HZ1 LYS X 174      34.815  37.458  49.468  0.00  0.00           H  
ATOM   2686  HZ2 LYS X 174      33.266  37.609  49.931  0.00  0.00           H  
ATOM   2687  HZ3 LYS X 174      33.543  37.298  48.417  0.00  0.00           H  
ATOM   2688  N   TRP X 175      29.409  39.890  44.523  0.00  0.00           N  
ATOM   2689  CA  TRP X 175      29.091  40.247  43.122  0.00  0.00           C  
ATOM   2690  C   TRP X 175      30.130  41.254  42.533  0.00  0.00           C  
ATOM   2691  O   TRP X 175      30.190  41.401  41.295  0.00  0.00           O  
ATOM   2692  CB  TRP X 175      27.684  40.796  43.203  0.00  0.00           C  
ATOM   2693  CG  TRP X 175      26.636  39.763  43.599  0.00  0.00           C  
ATOM   2694  CD1 TRP X 175      26.309  39.427  44.884  0.00  0.00           C  
ATOM   2695  CD2 TRP X 175      25.765  38.919  42.788  0.00  0.00           C  
ATOM   2696  CE2 TRP X 175      24.907  38.109  43.627  0.00  0.00           C  
ATOM   2697  CE3 TRP X 175      25.514  38.953  41.409  0.00  0.00           C  
ATOM   2698  NE1 TRP X 175      25.308  38.497  44.912  0.00  0.00           N  
ATOM   2699  CZ2 TRP X 175      23.980  37.199  43.028  0.00  0.00           C  
ATOM   2700  CZ3 TRP X 175      24.614  38.020  40.814  0.00  0.00           C  
ATOM   2701  CH2 TRP X 175      23.867  37.122  41.616  0.00  0.00           C  
ATOM   2702  H   TRP X 175      29.103  40.547  45.226  0.00  0.00           H  
ATOM   2703  HA  TRP X 175      29.106  39.328  42.536  0.00  0.00           H  
ATOM   2704  HB2 TRP X 175      27.704  41.486  44.047  0.00  0.00           H  
ATOM   2705  HB3 TRP X 175      27.362  41.169  42.232  0.00  0.00           H  
ATOM   2706  HD1 TRP X 175      26.763  39.809  45.787  0.00  0.00           H  
ATOM   2707  HE1 TRP X 175      24.898  38.221  45.792  0.00  0.00           H  
ATOM   2708  HE3 TRP X 175      25.986  39.667  40.751  0.00  0.00           H  
ATOM   2709  HZ2 TRP X 175      23.270  36.585  43.563  0.00  0.00           H  
ATOM   2710  HZ3 TRP X 175      24.397  37.987  39.757  0.00  0.00           H  
ATOM   2711  HH2 TRP X 175      23.200  36.420  41.137  0.00  0.00           H  
ATOM   2712  N   VAL X 176      30.997  41.913  43.325  0.00  0.00           N  
ATOM   2713  CA  VAL X 176      32.198  42.638  42.855  0.00  0.00           C  
ATOM   2714  C   VAL X 176      33.252  41.654  42.366  0.00  0.00           C  
ATOM   2715  O   VAL X 176      33.508  40.783  43.218  0.00  0.00           O  
ATOM   2716  CB  VAL X 176      32.617  43.602  43.871  0.00  0.00           C  
ATOM   2717  CG1 VAL X 176      34.001  44.297  43.768  0.00  0.00           C  
ATOM   2718  CG2 VAL X 176      31.666  44.757  43.944  0.00  0.00           C  
ATOM   2719  H   VAL X 176      30.880  41.851  44.327  0.00  0.00           H  
ATOM   2720  HA  VAL X 176      31.986  43.086  41.884  0.00  0.00           H  
ATOM   2721  HB  VAL X 176      32.550  43.020  44.789  0.00  0.00           H  
ATOM   2722 HG11 VAL X 176      34.254  44.952  44.601  0.00  0.00           H  
ATOM   2723 HG12 VAL X 176      34.790  43.576  43.982  0.00  0.00           H  
ATOM   2724 HG13 VAL X 176      34.277  44.873  42.885  0.00  0.00           H  
ATOM   2725 HG21 VAL X 176      31.723  45.269  42.983  0.00  0.00           H  
ATOM   2726 HG22 VAL X 176      30.688  44.394  44.260  0.00  0.00           H  
ATOM   2727 HG23 VAL X 176      31.964  45.441  44.738  0.00  0.00           H  
ATOM   2728  N   PHE X 177      33.766  41.678  41.122  0.00  0.00           N  
ATOM   2729  CA  PHE X 177      34.748  40.680  40.608  0.00  0.00           C  
ATOM   2730  C   PHE X 177      35.919  40.549  41.587  0.00  0.00           C  
ATOM   2731  O   PHE X 177      36.472  41.491  41.942  0.00  0.00           O  
ATOM   2732  CB  PHE X 177      35.342  41.052  39.187  0.00  0.00           C  
ATOM   2733  CG  PHE X 177      34.521  40.574  38.051  0.00  0.00           C  
ATOM   2734  CD1 PHE X 177      34.999  39.542  37.158  0.00  0.00           C  
ATOM   2735  CD2 PHE X 177      33.273  41.177  37.788  0.00  0.00           C  
ATOM   2736  CE1 PHE X 177      34.183  39.154  36.041  0.00  0.00           C  
ATOM   2737  CE2 PHE X 177      32.462  40.764  36.711  0.00  0.00           C  
ATOM   2738  CZ  PHE X 177      32.953  39.817  35.758  0.00  0.00           C  
ATOM   2739  H   PHE X 177      33.718  42.457  40.482  0.00  0.00           H  
ATOM   2740  HA  PHE X 177      34.226  39.729  40.490  0.00  0.00           H  
ATOM   2741  HB2 PHE X 177      35.453  42.132  39.096  0.00  0.00           H  
ATOM   2742  HB3 PHE X 177      36.367  40.690  39.109  0.00  0.00           H  
ATOM   2743  HD1 PHE X 177      35.987  39.129  37.292  0.00  0.00           H  
ATOM   2744  HD2 PHE X 177      32.940  41.977  38.434  0.00  0.00           H  
ATOM   2745  HE1 PHE X 177      34.553  38.370  35.398  0.00  0.00           H  
ATOM   2746  HE2 PHE X 177      31.464  41.139  36.543  0.00  0.00           H  
ATOM   2747  HZ  PHE X 177      32.289  39.530  34.956  0.00  0.00           H  
ATOM   2748  N   GLY X 178      36.256  39.343  42.017  0.00  0.00           N  
ATOM   2749  CA  GLY X 178      37.103  39.098  43.225  0.00  0.00           C  
ATOM   2750  C   GLY X 178      38.620  38.965  42.952  0.00  0.00           C  
ATOM   2751  O   GLY X 178      38.937  38.335  41.952  0.00  0.00           O  
ATOM   2752  H   GLY X 178      35.659  38.558  41.801  0.00  0.00           H  
ATOM   2753  HA2 GLY X 178      37.036  40.037  43.775  0.00  0.00           H  
ATOM   2754  HA3 GLY X 178      36.814  38.250  43.845  0.00  0.00           H  
ATOM   2755  N   GLY X 179      39.468  39.477  43.849  0.00  0.00           N  
ATOM   2756  CA  GLY X 179      40.871  39.140  43.972  0.00  0.00           C  
ATOM   2757  C   GLY X 179      41.820  39.469  42.804  0.00  0.00           C  
ATOM   2758  O   GLY X 179      43.051  39.652  43.055  0.00  0.00           O  
ATOM   2759  H   GLY X 179      39.195  40.140  44.560  0.00  0.00           H  
ATOM   2760  HA2 GLY X 179      41.131  39.664  44.893  0.00  0.00           H  
ATOM   2761  HA3 GLY X 179      41.084  38.084  44.133  0.00  0.00           H  
ATOM   2762  N   GLY X 180      41.234  39.712  41.637  0.00  0.00           N  
ATOM   2763  CA  GLY X 180      41.957  40.204  40.407  0.00  0.00           C  
ATOM   2764  C   GLY X 180      42.728  41.490  40.562  0.00  0.00           C  
ATOM   2765  O   GLY X 180      43.633  41.774  39.772  0.00  0.00           O  
ATOM   2766  H   GLY X 180      40.231  39.587  41.643  0.00  0.00           H  
ATOM   2767  HA2 GLY X 180      42.659  39.430  40.098  0.00  0.00           H  
ATOM   2768  HA3 GLY X 180      41.206  40.271  39.620  0.00  0.00           H  
ATOM   2769  N   THR X 181      42.230  42.419  41.411  0.00  0.00           N  
ATOM   2770  CA  THR X 181      42.835  43.747  41.809  0.00  0.00           C  
ATOM   2771  C   THR X 181      43.946  43.688  42.820  0.00  0.00           C  
ATOM   2772  O   THR X 181      45.054  44.181  42.579  0.00  0.00           O  
ATOM   2773  CB  THR X 181      41.774  44.773  42.298  0.00  0.00           C  
ATOM   2774  CG2 THR X 181      42.405  46.078  42.813  0.00  0.00           C  
ATOM   2775  OG1 THR X 181      40.938  45.002  41.196  0.00  0.00           O  
ATOM   2776  OXT THR X 181      43.606  43.157  43.874  0.00  0.00           O1-
ATOM   2777  H   THR X 181      41.401  42.253  41.964  0.00  0.00           H  
ATOM   2778  HA  THR X 181      43.196  44.238  40.905  0.00  0.00           H  
ATOM   2779  HB  THR X 181      41.138  44.398  43.099  0.00  0.00           H  
ATOM   2780  HG1 THR X 181      40.094  44.584  41.381  0.00  0.00           H  
ATOM   2781 HG21 THR X 181      43.137  45.921  43.606  0.00  0.00           H  
ATOM   2782 HG22 THR X 181      42.885  46.680  42.041  0.00  0.00           H  
ATOM   2783 HG23 THR X 181      41.535  46.637  43.157  0.00  0.00           H  
ATOM   2784  N1  PAM X 182      15.516  32.481  55.216  0.00  0.00           N  
ATOM   2785  O17 PAM X 182      17.594  35.351  52.132  0.00  0.00           O  
ATOM   2786  C25 PAM X 182      17.366  36.376  53.106  0.00  0.00           C  
ATOM   2787  C26 PAM X 182      18.113  36.050  54.394  0.00  0.00           C  
ATOM   2788  C27 PAM X 182      17.625  34.705  54.944  0.00  0.00           C  
ATOM   2789  C28 PAM X 182      16.232  34.788  55.646  0.00  0.00           C  
ATOM   2790  C29 PAM X 182      15.732  33.490  56.314  0.00  0.00           C  
ATOM   2791  HN1 PAM X 182      14.628  32.588  54.706  0.00  0.00           H  
ATOM   2792  H4  PAM X 182      15.590  31.518  55.576  0.00  0.00           H  
ATOM   2793  H42 PAM X 182      17.742  37.303  52.655  0.00  0.00           H  
ATOM   2794  H43 PAM X 182      16.292  36.422  53.324  0.00  0.00           H  
ATOM   2795  H44 PAM X 182      19.152  36.064  54.042  0.00  0.00           H  
ATOM   2796  H45 PAM X 182      17.999  36.891  55.089  0.00  0.00           H  
ATOM   2797  H46 PAM X 182      17.720  33.927  54.177  0.00  0.00           H  
ATOM   2798  H47 PAM X 182      18.304  34.221  55.657  0.00  0.00           H  
ATOM   2799  H48 PAM X 182      16.340  35.524  56.452  0.00  0.00           H  
ATOM   2800  H49 PAM X 182      15.473  35.160  54.947  0.00  0.00           H  
ATOM   2801  H50 PAM X 182      16.476  33.040  56.973  0.00  0.00           H  
ATOM   2802  H51 PAM X 182      14.849  33.753  56.898  0.00  0.00           H  
ATOM   2803  H52 PAM X 182      16.171  32.562  54.424  0.00  0.00           H  
ATOM   2804  CME 4YB X 183      21.133  34.130  50.041  0.00  0.00           C  
ATOM   2805  C1  4YB X 183      16.749  35.496  50.999  0.00  0.00           C  
ATOM   2806  C2  4YB X 183      17.273  34.555  49.901  0.00  0.00           C  
ATOM   2807  C2N 4YB X 183      19.601  33.837  50.385  0.00  0.00           C  
ATOM   2808  N2  4YB X 183      18.730  34.638  49.802  0.00  0.00           N  
ATOM   2809  O2N 4YB X 183      19.211  32.869  51.041  0.00  0.00           O  
ATOM   2810  C3  4YB X 183      16.499  34.767  48.587  0.00  0.00           C  
ATOM   2811  O3  4YB X 183      16.888  33.832  47.557  0.00  0.00           O  
ATOM   2812  C4  4YB X 183      14.943  34.639  48.912  0.00  0.00           C  
ATOM   2813  O4  4YB X 183      14.071  34.770  47.694  0.00  0.00           O  
ATOM   2814  C5  4YB X 183      14.556  35.459  50.067  0.00  0.00           C  
ATOM   2815  O5  4YB X 183      15.354  35.156  51.283  0.00  0.00           O  
ATOM   2816  C6  4YB X 183      13.092  35.300  50.451  0.00  0.00           C  
ATOM   2817  O6  4YB X 183      12.508  33.911  50.591  0.00  0.00           O  
ATOM   2818  H1  4YB X 183      16.784  36.542  50.694  0.00  0.00           H  
ATOM   2819  H2  4YB X 183      16.976  33.551  50.204  0.00  0.00           H  
ATOM   2820  H3  4YB X 183      16.718  35.782  48.254  0.00  0.00           H  
ATOM   2821  H4  4YB X 183      14.782  33.657  49.357  0.00  0.00           H  
ATOM   2822  H5  4YB X 183      14.754  36.502  49.822  0.00  0.00           H  
ATOM   2823  H1M 4YB X 183      21.790  33.933  50.888  0.00  0.00           H  
ATOM   2824  H2M 4YB X 183      21.371  35.178  49.856  0.00  0.00           H  
ATOM   2825  H2N 4YB X 183      19.067  35.508  49.415  0.00  0.00           H  
ATOM   2826  H3M 4YB X 183      21.464  33.668  49.110  0.00  0.00           H  
ATOM   2827  H3O 4YB X 183      16.148  33.506  47.039  0.00  0.00           H  
ATOM   2828  H61 4YB X 183      12.929  35.822  51.393  0.00  0.00           H  
ATOM   2829  H62 4YB X 183      12.390  35.814  49.794  0.00  0.00           H  
ATOM   2830  H6O 4YB X 183      11.578  33.990  50.819  0.00  0.00           H  
ATOM   2831  CME 4YB X 184      10.016  36.355  47.947  0.00  0.00           C  
ATOM   2832  C1  4YB X 184      13.569  33.559  47.133  0.00  0.00           C  
ATOM   2833  C2  4YB X 184      12.437  33.957  46.218  0.00  0.00           C  
ATOM   2834  C2N 4YB X 184      10.796  35.716  46.774  0.00  0.00           C  
ATOM   2835  N2  4YB X 184      11.425  34.572  47.069  0.00  0.00           N  
ATOM   2836  O2N 4YB X 184      10.911  36.305  45.648  0.00  0.00           O  
ATOM   2837  C3  4YB X 184      11.869  32.740  45.402  0.00  0.00           C  
ATOM   2838  O3  4YB X 184      10.782  33.334  44.554  0.00  0.00           O  
ATOM   2839  C4  4YB X 184      12.991  32.203  44.513  0.00  0.00           C  
ATOM   2840  O4  4YB X 184      12.531  31.036  43.854  0.00  0.00           O  
ATOM   2841  C5  4YB X 184      14.200  31.748  45.457  0.00  0.00           C  
ATOM   2842  O5  4YB X 184      14.605  32.892  46.354  0.00  0.00           O  
ATOM   2843  C6  4YB X 184      15.425  31.463  44.572  0.00  0.00           C  
ATOM   2844  O6  4YB X 184      15.978  32.631  43.858  0.00  0.00           O  
ATOM   2845  H1  4YB X 184      13.321  32.898  47.964  0.00  0.00           H  
ATOM   2846  H2  4YB X 184      12.715  34.694  45.464  0.00  0.00           H  
ATOM   2847  H3  4YB X 184      11.409  32.027  46.086  0.00  0.00           H  
ATOM   2848  H4  4YB X 184      13.291  32.899  43.730  0.00  0.00           H  
ATOM   2849  H5  4YB X 184      13.950  30.972  46.180  0.00  0.00           H  
ATOM   2850  H1M 4YB X 184      10.766  36.853  48.562  0.00  0.00           H  
ATOM   2851  H2M 4YB X 184       9.680  35.564  48.616  0.00  0.00           H  
ATOM   2852  H2N 4YB X 184      11.300  34.124  47.965  0.00  0.00           H  
ATOM   2853  H3M 4YB X 184       9.209  37.032  47.669  0.00  0.00           H  
ATOM   2854  H3O 4YB X 184       9.987  33.440  45.081  0.00  0.00           H  
ATOM   2855  H61 4YB X 184      16.238  31.019  45.147  0.00  0.00           H  
ATOM   2856  H62 4YB X 184      15.103  30.715  43.849  0.00  0.00           H  
ATOM   2857  H6O 4YB X 184      15.637  33.405  44.312  0.00  0.00           H  
ATOM   2858  C1  SMB X 185      12.453  30.963  42.419  0.00  0.00           C  
ATOM   2859  C2  SMB X 185      12.426  29.529  41.916  0.00  0.00           C  
ATOM   2860  O2  SMB X 185      11.225  28.736  42.356  0.00  0.00           O  
ATOM   2861  C3  SMB X 185      12.364  29.422  40.399  0.00  0.00           C  
ATOM   2862  O3  SMB X 185      12.183  28.068  39.947  0.00  0.00           O  
ATOM   2863  C4  SMB X 185      11.259  30.313  39.782  0.00  0.00           C  
ATOM   2864  O4  SMB X 185      11.382  30.305  38.266  0.00  0.00           O  
ATOM   2865  C5  SMB X 185      11.386  31.754  40.350  0.00  0.00           C  
ATOM   2866  O5  SMB X 185      11.295  31.686  41.875  0.00  0.00           O  
ATOM   2867  C6  SMB X 185      10.131  32.498  39.767  0.00  0.00           C  
ATOM   2868  O6  SMB X 185       8.906  32.099  40.329  0.00  0.00           O  
ATOM   2869  H1  SMB X 185      13.360  31.477  42.101  0.00  0.00           H  
ATOM   2870  H2  SMB X 185      13.321  28.997  42.240  0.00  0.00           H  
ATOM   2871  H3  SMB X 185      13.246  29.903  39.977  0.00  0.00           H  
ATOM   2872  H4  SMB X 185      10.325  29.788  39.982  0.00  0.00           H  
ATOM   2873  H5  SMB X 185      12.316  32.209  40.011  0.00  0.00           H  
ATOM   2874  H61 SMB X 185      10.379  33.552  39.893  0.00  0.00           H  
ATOM   2875  H62 SMB X 185      10.003  32.358  38.693  0.00  0.00           H  
ATOM   2876  H4O SMB X 185      10.577  30.413  37.753  0.00  0.00           H  
ATOM   2877  C1  2MA X 186      13.424  27.396  39.516  0.00  0.00           C  
ATOM   2878  C2  2MA X 186      13.179  25.931  38.950  0.00  0.00           C  
ATOM   2879  O2  2MA X 186      14.372  25.402  38.311  0.00  0.00           O  
ATOM   2880  C3  2MA X 186      12.758  24.978  40.118  0.00  0.00           C  
ATOM   2881  O3  2MA X 186      12.634  23.632  39.572  0.00  0.00           O  
ATOM   2882  C4  2MA X 186      13.767  25.006  41.259  0.00  0.00           C  
ATOM   2883  O4  2MA X 186      13.392  24.103  42.315  0.00  0.00           O  
ATOM   2884  C5  2MA X 186      14.132  26.450  41.747  0.00  0.00           C  
ATOM   2885  O5  2MA X 186      14.384  27.338  40.639  0.00  0.00           O  
ATOM   2886  C6  2MA X 186      15.310  26.505  42.723  0.00  0.00           C  
ATOM   2887  O6  2MA X 186      16.527  25.945  42.061  0.00  0.00           O  
ATOM   2888  H1  2MA X 186      13.843  28.034  38.739  0.00  0.00           H  
ATOM   2889  H2  2MA X 186      12.417  25.931  38.170  0.00  0.00           H  
ATOM   2890  H3  2MA X 186      11.826  25.348  40.546  0.00  0.00           H  
ATOM   2891  H4  2MA X 186      14.646  24.659  40.717  0.00  0.00           H  
ATOM   2892  H5  2MA X 186      13.261  26.909  42.216  0.00  0.00           H  
ATOM   2893  H3O 2MA X 186      12.223  22.989  40.155  0.00  0.00           H  
ATOM   2894  H61 2MA X 186      15.057  25.770  43.486  0.00  0.00           H  
ATOM   2895  H62 2MA X 186      15.402  27.472  43.218  0.00  0.00           H  
ATOM   2896  H4O 2MA X 186      13.332  23.212  41.960  0.00  0.00           H  
ATOM   2897  H6O 2MA X 186      17.166  26.648  41.920  0.00  0.00           H  
ATOM   2898  CME 4YB X 187      18.757  27.036  38.423  0.00  0.00           C  
ATOM   2899  C1  4YB X 187      14.490  25.716  36.899  0.00  0.00           C  
ATOM   2900  C2  4YB X 187      15.896  25.570  36.196  0.00  0.00           C  
ATOM   2901  C2N 4YB X 187      17.787  25.972  37.812  0.00  0.00           C  
ATOM   2902  N2  4YB X 187      16.968  26.363  36.859  0.00  0.00           N  
ATOM   2903  O2N 4YB X 187      17.921  24.807  38.116  0.00  0.00           O  
ATOM   2904  C3  4YB X 187      15.672  26.199  34.737  0.00  0.00           C  
ATOM   2905  O3  4YB X 187      16.929  26.236  33.943  0.00  0.00           O  
ATOM   2906  C4  4YB X 187      14.573  25.474  33.900  0.00  0.00           C  
ATOM   2907  O4  4YB X 187      14.223  26.183  32.617  0.00  0.00           O  
ATOM   2908  C5  4YB X 187      13.287  25.217  34.735  0.00  0.00           C  
ATOM   2909  O5  4YB X 187      13.578  24.820  36.137  0.00  0.00           O  
ATOM   2910  C6  4YB X 187      12.339  24.268  33.941  0.00  0.00           C  
ATOM   2911  O6  4YB X 187      13.001  23.044  33.712  0.00  0.00           O  
ATOM   2912  H1  4YB X 187      14.280  26.769  36.713  0.00  0.00           H  
ATOM   2913  H2  4YB X 187      16.162  24.514  36.148  0.00  0.00           H  
ATOM   2914  H3  4YB X 187      15.337  27.233  34.822  0.00  0.00           H  
ATOM   2915  H4  4YB X 187      14.953  24.491  33.621  0.00  0.00           H  
ATOM   2916  H5  4YB X 187      12.692  26.130  34.760  0.00  0.00           H  
ATOM   2917  H1M 4YB X 187      18.248  27.999  38.383  0.00  0.00           H  
ATOM   2918  H2M 4YB X 187      19.647  27.066  37.795  0.00  0.00           H  
ATOM   2919  H2N 4YB X 187      16.951  27.366  36.751  0.00  0.00           H  
ATOM   2920  H3M 4YB X 187      19.027  26.799  39.452  0.00  0.00           H  
ATOM   2921  H3O 4YB X 187      16.727  26.426  33.024  0.00  0.00           H  
ATOM   2922  H61 4YB X 187      11.390  24.145  34.463  0.00  0.00           H  
ATOM   2923  H62 4YB X 187      12.113  24.796  33.015  0.00  0.00           H  
ATOM   2924  H6O 4YB X 187      12.394  22.341  33.465  0.00  0.00           H  
ATOM   2925  CME 0VB X 188      10.232  25.884  31.227  0.00  0.00           C  
ATOM   2926  C1  0VB X 188      14.707  25.687  31.326  0.00  0.00           C  
ATOM   2927  C2  0VB X 188      13.968  26.306  30.130  0.00  0.00           C  
ATOM   2928  C2N 0VB X 188      11.538  26.535  30.747  0.00  0.00           C  
ATOM   2929  N2  0VB X 188      12.571  25.768  30.283  0.00  0.00           N  
ATOM   2930  O2N 0VB X 188      11.755  27.734  30.920  0.00  0.00           O  
ATOM   2931  C3  0VB X 188      14.613  25.980  28.728  0.00  0.00           C  
ATOM   2932  O3  0VB X 188      13.799  26.475  27.616  0.00  0.00           O  
ATOM   2933  C4  0VB X 188      16.087  26.455  28.709  0.00  0.00           C  
ATOM   2934  O4  0VB X 188      16.120  27.922  28.843  0.00  0.00           O  
ATOM   2935  C5  0VB X 188      16.871  25.764  29.908  0.00  0.00           C  
ATOM   2936  O5  0VB X 188      16.148  25.987  31.237  0.00  0.00           O  
ATOM   2937  C6  0VB X 188      18.307  26.326  29.921  0.00  0.00           C  
ATOM   2938  O6  0VB X 188      19.113  25.699  30.961  0.00  0.00           O  
ATOM   2939  H1  0VB X 188      14.677  24.601  31.233  0.00  0.00           H  
ATOM   2940  H2  0VB X 188      13.977  27.383  30.303  0.00  0.00           H  
ATOM   2941  H3  0VB X 188      14.548  24.918  28.489  0.00  0.00           H  
ATOM   2942  H4  0VB X 188      16.516  26.073  27.782  0.00  0.00           H  
ATOM   2943  H5  0VB X 188      16.816  24.703  29.666  0.00  0.00           H  
ATOM   2944  H1M 0VB X 188       9.425  25.852  30.495  0.00  0.00           H  
ATOM   2945  H2M 0VB X 188       9.821  26.234  32.175  0.00  0.00           H  
ATOM   2946  H2N 0VB X 188      12.362  24.885  29.838  0.00  0.00           H  
ATOM   2947  H3M 0VB X 188      10.438  24.858  31.529  0.00  0.00           H  
ATOM   2948  H3O 0VB X 188      13.111  25.830  27.440  0.00  0.00           H  
ATOM   2949  H61 0VB X 188      18.734  26.139  28.936  0.00  0.00           H  
ATOM   2950  H62 0VB X 188      18.280  27.411  30.026  0.00  0.00           H  
ATOM   2951  H4O 0VB X 188      15.835  28.296  28.007  0.00  0.00           H  
ATOM   2952  H6O 0VB X 188      19.844  25.280  30.501  0.00  0.00           H  
ATOM   2953  C1  0MA X 189       8.435  33.021  41.383  0.00  0.00           C  
ATOM   2954  C2  0MA X 189       7.541  32.243  42.339  0.00  0.00           C  
ATOM   2955  O2  0MA X 189       7.105  32.949  43.545  0.00  0.00           O  
ATOM   2956  C3  0MA X 189       6.273  31.773  41.582  0.00  0.00           C  
ATOM   2957  O3  0MA X 189       5.562  30.893  42.423  0.00  0.00           O  
ATOM   2958  C4  0MA X 189       5.546  32.911  40.895  0.00  0.00           C  
ATOM   2959  O4  0MA X 189       4.477  32.322  40.121  0.00  0.00           O  
ATOM   2960  C5  0MA X 189       6.471  33.679  39.934  0.00  0.00           C  
ATOM   2961  O5  0MA X 189       7.679  34.115  40.681  0.00  0.00           O  
ATOM   2962  C6  0MA X 189       5.850  34.907  39.292  0.00  0.00           C  
ATOM   2963  O6  0MA X 189       6.489  35.430  38.098  0.00  0.00           O  
ATOM   2964  H1  0MA X 189       9.255  33.456  41.954  0.00  0.00           H  
ATOM   2965  H2  0MA X 189       8.086  31.402  42.765  0.00  0.00           H  
ATOM   2966  H3  0MA X 189       6.544  31.189  40.702  0.00  0.00           H  
ATOM   2967  H4  0MA X 189       5.243  33.697  41.588  0.00  0.00           H  
ATOM   2968  H5  0MA X 189       6.881  32.973  39.212  0.00  0.00           H  
ATOM   2969  H2O 0MA X 189       7.800  32.897  44.206  0.00  0.00           H  
ATOM   2970  H3O 0MA X 189       6.056  30.872  43.245  0.00  0.00           H  
ATOM   2971  H61 0MA X 189       5.677  35.656  40.066  0.00  0.00           H  
ATOM   2972  H62 0MA X 189       4.818  34.689  39.020  0.00  0.00           H  
ATOM   2973  H4O 0MA X 189       3.742  32.124  40.705  0.00  0.00           H  
ATOM   2974  H6O 0MA X 189       6.149  35.099  37.263  0.00  0.00           H  
ATOM   2975  C1  0XB X 190      11.146  28.207  43.711  0.00  0.00           C  
ATOM   2976  C2  0XB X 190       9.759  28.507  44.336  0.00  0.00           C  
ATOM   2977  O2  0XB X 190       9.572  29.895  44.756  0.00  0.00           O  
ATOM   2978  C3  0XB X 190       9.462  27.612  45.548  0.00  0.00           C  
ATOM   2979  O3  0XB X 190       8.050  27.701  45.839  0.00  0.00           O  
ATOM   2980  C4  0XB X 190       9.857  26.122  45.350  0.00  0.00           C  
ATOM   2981  O4  0XB X 190       9.808  25.403  46.644  0.00  0.00           O  
ATOM   2982  C5  0XB X 190      11.318  25.964  44.801  0.00  0.00           C  
ATOM   2983  O5  0XB X 190      11.315  26.754  43.559  0.00  0.00           O  
ATOM   2984  H1  0XB X 190      12.054  28.553  44.206  0.00  0.00           H  
ATOM   2985  H2  0XB X 190       9.028  28.296  43.555  0.00  0.00           H  
ATOM   2986  H3  0XB X 190      10.108  27.945  46.361  0.00  0.00           H  
ATOM   2987  H4  0XB X 190       9.084  25.643  44.747  0.00  0.00           H  
ATOM   2988  H2O 0XB X 190       9.899  30.351  43.977  0.00  0.00           H  
ATOM   2989  H3O 0XB X 190       7.989  27.472  46.769  0.00  0.00           H  
ATOM   2990  H5A 0XB X 190      12.023  26.391  45.513  0.00  0.00           H  
ATOM   2991  H4O 0XB X 190       9.712  24.461  46.482  0.00  0.00           H  
ATOM   2992  H5E 0XB X 190      11.572  24.925  44.592  0.00  0.00           H  
END
