# Supplementary material for: Cross-reactivity of glycan-reactive HIV-1 broadly neutralizing antibodies with parasite glycans
Source: Cell Rep. 2022 Mar 29;38(13):110611. doi: 10.1016/j.celrep.2022.110611 (PMC10073069; doi:10.1016/j.celrep.2022.110611)
Supplement: Document S2. Data S1–S3 [file mmc2.zip › Supplemental Data files/Data S1.pdb]

ATOM      1  N   SER X   1       9.059  59.132  36.427  0.00  0.00           N  
ATOM      2  CA  SER X   1       9.817  57.869  36.619  0.00  0.00           C  
ATOM      3  C   SER X   1      11.212  58.120  37.258  0.00  0.00           C  
ATOM      4  O   SER X   1      11.492  57.624  38.316  0.00  0.00           O  
ATOM      5  CB  SER X   1       9.780  57.054  35.311  0.00  0.00           C  
ATOM      6  OG  SER X   1       8.458  56.585  35.052  0.00  0.00           O  
ATOM      7  HA  SER X   1       9.344  57.248  37.379  0.00  0.00           H  
ATOM      8  HB2 SER X   1      10.193  57.690  34.529  0.00  0.00           H  
ATOM      9  HB3 SER X   1      10.368  56.161  35.518  0.00  0.00           H  
ATOM     10  HG  SER X   1       8.500  55.630  35.148  0.00  0.00           H  
ATOM     11  H1  SER X   1       8.205  58.958  35.917  0.00  0.00           H  
ATOM     12  H2  SER X   1       9.681  59.779  35.964  0.00  0.00           H  
ATOM     13  H3  SER X   1       8.887  59.542  37.333  0.00  0.00           H  
ATOM     14  N   GLU X   2      12.005  58.833  36.530  0.00  0.00           N  
ATOM     15  CA  GLU X   2      13.427  59.225  36.838  0.00  0.00           C  
ATOM     16  C   GLU X   2      14.389  58.047  36.857  0.00  0.00           C  
ATOM     17  O   GLU X   2      15.101  57.847  37.836  0.00  0.00           O  
ATOM     18  CB  GLU X   2      13.626  60.194  37.987  0.00  0.00           C  
ATOM     19  CG  GLU X   2      12.663  61.336  37.940  0.00  0.00           C  
ATOM     20  CD  GLU X   2      11.349  61.077  38.724  0.00  0.00           C  
ATOM     21  OE1 GLU X   2      11.458  60.852  39.928  0.00  0.00           O  
ATOM     22  OE2 GLU X   2      10.208  61.074  38.105  0.00  0.00           O1-
ATOM     23  H   GLU X   2      11.727  59.068  35.588  0.00  0.00           H  
ATOM     24  HA  GLU X   2      13.657  59.820  35.954  0.00  0.00           H  
ATOM     25  HB2 GLU X   2      13.610  59.692  38.955  0.00  0.00           H  
ATOM     26  HB3 GLU X   2      14.658  60.533  37.897  0.00  0.00           H  
ATOM     27  HG2 GLU X   2      13.161  62.096  38.543  0.00  0.00           H  
ATOM     28  HG3 GLU X   2      12.520  61.591  36.891  0.00  0.00           H  
ATOM     29  N   THR X   3      14.334  57.186  35.798  0.00  0.00           N  
ATOM     30  CA  THR X   3      15.050  55.949  35.657  0.00  0.00           C  
ATOM     31  C   THR X   3      16.070  55.994  34.489  0.00  0.00           C  
ATOM     32  O   THR X   3      15.771  56.429  33.373  0.00  0.00           O  
ATOM     33  CB  THR X   3      14.094  54.833  35.513  0.00  0.00           C  
ATOM     34  CG2 THR X   3      13.148  54.789  34.290  0.00  0.00           C  
ATOM     35  OG1 THR X   3      14.630  53.542  35.669  0.00  0.00           O  
ATOM     36  H   THR X   3      13.785  57.549  35.033  0.00  0.00           H  
ATOM     37  HA  THR X   3      15.611  55.814  36.581  0.00  0.00           H  
ATOM     38  HB  THR X   3      13.479  54.937  36.406  0.00  0.00           H  
ATOM     39  HG1 THR X   3      14.831  53.135  34.823  0.00  0.00           H  
ATOM     40 HG21 THR X   3      12.997  55.789  33.882  0.00  0.00           H  
ATOM     41 HG22 THR X   3      13.561  54.236  33.446  0.00  0.00           H  
ATOM     42 HG23 THR X   3      12.243  54.279  34.615  0.00  0.00           H  
ATOM     43  N   LEU X   4      17.202  55.278  34.734  0.00  0.00           N  
ATOM     44  CA  LEU X   4      17.892  54.746  33.529  0.00  0.00           C  
ATOM     45  C   LEU X   4      17.202  53.599  32.831  0.00  0.00           C  
ATOM     46  O   LEU X   4      16.554  52.856  33.625  0.00  0.00           O  
ATOM     47  CB  LEU X   4      19.358  54.314  33.797  0.00  0.00           C  
ATOM     48  CG  LEU X   4      20.358  55.197  34.525  0.00  0.00           C  
ATOM     49  CD1 LEU X   4      21.563  54.265  34.697  0.00  0.00           C  
ATOM     50  CD2 LEU X   4      20.693  56.317  33.604  0.00  0.00           C  
ATOM     51  H   LEU X   4      17.238  54.755  35.597  0.00  0.00           H  
ATOM     52  HA  LEU X   4      17.990  55.561  32.812  0.00  0.00           H  
ATOM     53  HB2 LEU X   4      19.272  53.443  34.446  0.00  0.00           H  
ATOM     54  HB3 LEU X   4      19.714  53.891  32.858  0.00  0.00           H  
ATOM     55  HG  LEU X   4      19.996  55.484  35.512  0.00  0.00           H  
ATOM     56 HD11 LEU X   4      21.907  53.991  33.699  0.00  0.00           H  
ATOM     57 HD12 LEU X   4      22.420  54.613  35.271  0.00  0.00           H  
ATOM     58 HD13 LEU X   4      21.263  53.348  35.202  0.00  0.00           H  
ATOM     59 HD21 LEU X   4      19.846  56.974  33.404  0.00  0.00           H  
ATOM     60 HD22 LEU X   4      21.447  56.903  34.131  0.00  0.00           H  
ATOM     61 HD23 LEU X   4      21.027  55.897  32.655  0.00  0.00           H  
ATOM     62  N   SER X   5      17.426  53.388  31.535  0.00  0.00           N  
ATOM     63  CA  SER X   5      17.057  52.120  30.895  0.00  0.00           C  
ATOM     64  C   SER X   5      18.062  51.599  29.890  0.00  0.00           C  
ATOM     65  O   SER X   5      18.530  52.423  29.078  0.00  0.00           O  
ATOM     66  CB  SER X   5      15.664  52.367  30.348  0.00  0.00           C  
ATOM     67  OG  SER X   5      15.170  51.278  29.573  0.00  0.00           O  
ATOM     68  H   SER X   5      17.903  54.081  30.976  0.00  0.00           H  
ATOM     69  HA  SER X   5      17.005  51.380  31.693  0.00  0.00           H  
ATOM     70  HB2 SER X   5      15.051  52.507  31.239  0.00  0.00           H  
ATOM     71  HB3 SER X   5      15.560  53.235  29.698  0.00  0.00           H  
ATOM     72  HG  SER X   5      14.404  51.527  29.050  0.00  0.00           H  
ATOM     73  N   LEU X   6      18.550  50.382  29.923  0.00  0.00           N  
ATOM     74  CA  LEU X   6      19.686  49.925  29.105  0.00  0.00           C  
ATOM     75  C   LEU X   6      19.310  48.635  28.364  0.00  0.00           C  
ATOM     76  O   LEU X   6      18.426  47.907  28.702  0.00  0.00           O  
ATOM     77  CB  LEU X   6      20.983  49.814  29.903  0.00  0.00           C  
ATOM     78  CG  LEU X   6      21.434  51.156  30.614  0.00  0.00           C  
ATOM     79  CD1 LEU X   6      22.712  51.021  31.435  0.00  0.00           C  
ATOM     80  CD2 LEU X   6      21.871  52.094  29.443  0.00  0.00           C  
ATOM     81  H   LEU X   6      18.111  49.730  30.558  0.00  0.00           H  
ATOM     82  HA  LEU X   6      19.844  50.594  28.260  0.00  0.00           H  
ATOM     83  HB2 LEU X   6      20.944  48.927  30.534  0.00  0.00           H  
ATOM     84  HB3 LEU X   6      21.788  49.586  29.205  0.00  0.00           H  
ATOM     85  HG  LEU X   6      20.635  51.587  31.218  0.00  0.00           H  
ATOM     86 HD11 LEU X   6      22.897  51.932  32.004  0.00  0.00           H  
ATOM     87 HD12 LEU X   6      22.521  50.341  32.265  0.00  0.00           H  
ATOM     88 HD13 LEU X   6      23.491  50.681  30.752  0.00  0.00           H  
ATOM     89 HD21 LEU X   6      21.096  52.360  28.724  0.00  0.00           H  
ATOM     90 HD22 LEU X   6      22.159  53.064  29.849  0.00  0.00           H  
ATOM     91 HD23 LEU X   6      22.714  51.664  28.902  0.00  0.00           H  
ATOM     92  N   THR X   7      20.065  48.253  27.262  0.00  0.00           N  
ATOM     93  CA  THR X   7      19.758  47.214  26.273  0.00  0.00           C  
ATOM     94  C   THR X   7      20.952  46.496  25.716  0.00  0.00           C  
ATOM     95  O   THR X   7      21.921  47.171  25.280  0.00  0.00           O  
ATOM     96  CB  THR X   7      18.893  47.867  25.156  0.00  0.00           C  
ATOM     97  CG2 THR X   7      18.355  46.915  24.080  0.00  0.00           C  
ATOM     98  OG1 THR X   7      17.755  48.529  25.649  0.00  0.00           O  
ATOM     99  H   THR X   7      20.894  48.780  27.027  0.00  0.00           H  
ATOM    100  HA  THR X   7      19.229  46.429  26.812  0.00  0.00           H  
ATOM    101  HB  THR X   7      19.464  48.663  24.677  0.00  0.00           H  
ATOM    102  HG1 THR X   7      18.042  49.375  26.001  0.00  0.00           H  
ATOM    103 HG21 THR X   7      19.041  46.079  23.945  0.00  0.00           H  
ATOM    104 HG22 THR X   7      17.372  46.536  24.358  0.00  0.00           H  
ATOM    105 HG23 THR X   7      18.221  47.483  23.159  0.00  0.00           H  
ATOM    106  N   CYX X   8      20.973  45.171  25.514  0.00  0.00           N  
ATOM    107  CA  CYX X   8      22.135  44.431  24.972  0.00  0.00           C  
ATOM    108  C   CYX X   8      21.721  43.044  24.482  0.00  0.00           C  
ATOM    109  O   CYX X   8      20.622  42.571  24.681  0.00  0.00           O  
ATOM    110  CB  CYX X   8      23.146  44.270  26.202  0.00  0.00           C  
ATOM    111  SG  CYX X   8      24.532  43.131  26.145  0.00  0.00           S  
ATOM    112  H   CYX X   8      20.183  44.720  25.953  0.00  0.00           H  
ATOM    113  HA  CYX X   8      22.513  45.023  24.139  0.00  0.00           H  
ATOM    114  HB2 CYX X   8      23.550  45.269  26.366  0.00  0.00           H  
ATOM    115  HB3 CYX X   8      22.567  44.069  27.103  0.00  0.00           H  
ATOM    116  N   SER X   9      22.602  42.382  23.737  0.00  0.00           N  
ATOM    117  CA  SER X   9      22.418  41.150  23.002  0.00  0.00           C  
ATOM    118  C   SER X   9      23.779  40.479  22.750  0.00  0.00           C  
ATOM    119  O   SER X   9      24.662  41.135  22.290  0.00  0.00           O  
ATOM    120  CB  SER X   9      21.702  41.425  21.643  0.00  0.00           C  
ATOM    121  OG  SER X   9      21.205  40.287  20.929  0.00  0.00           O  
ATOM    122  H   SER X   9      23.488  42.854  23.625  0.00  0.00           H  
ATOM    123  HA  SER X   9      21.824  40.474  23.618  0.00  0.00           H  
ATOM    124  HB2 SER X   9      20.939  42.187  21.801  0.00  0.00           H  
ATOM    125  HB3 SER X   9      22.424  41.913  20.987  0.00  0.00           H  
ATOM    126  HG  SER X   9      20.293  40.160  21.201  0.00  0.00           H  
ATOM    127  N   VAL X  10      23.797  39.145  22.787  0.00  0.00           N  
ATOM    128  CA  VAL X  10      24.817  38.420  22.066  0.00  0.00           C  
ATOM    129  C   VAL X  10      24.411  37.953  20.721  0.00  0.00           C  
ATOM    130  O   VAL X  10      23.605  37.033  20.556  0.00  0.00           O  
ATOM    131  CB  VAL X  10      25.212  37.252  22.979  0.00  0.00           C  
ATOM    132  CG1 VAL X  10      26.079  36.158  22.291  0.00  0.00           C  
ATOM    133  CG2 VAL X  10      25.963  37.808  24.171  0.00  0.00           C  
ATOM    134  H   VAL X  10      23.076  38.603  23.243  0.00  0.00           H  
ATOM    135  HA  VAL X  10      25.645  39.089  21.834  0.00  0.00           H  
ATOM    136  HB  VAL X  10      24.332  36.765  23.397  0.00  0.00           H  
ATOM    137 HG11 VAL X  10      25.786  35.764  21.318  0.00  0.00           H  
ATOM    138 HG12 VAL X  10      27.051  36.613  22.105  0.00  0.00           H  
ATOM    139 HG13 VAL X  10      26.201  35.311  22.966  0.00  0.00           H  
ATOM    140 HG21 VAL X  10      25.312  38.482  24.727  0.00  0.00           H  
ATOM    141 HG22 VAL X  10      26.188  37.012  24.881  0.00  0.00           H  
ATOM    142 HG23 VAL X  10      26.886  38.313  23.887  0.00  0.00           H  
ATOM    143  N   SER X  11      24.962  38.564  19.617  0.00  0.00           N  
ATOM    144  CA  SER X  11      24.490  38.301  18.289  0.00  0.00           C  
ATOM    145  C   SER X  11      24.389  36.865  17.885  0.00  0.00           C  
ATOM    146  O   SER X  11      25.429  36.194  18.023  0.00  0.00           O  
ATOM    147  CB  SER X  11      25.292  39.057  17.263  0.00  0.00           C  
ATOM    148  OG  SER X  11      25.528  40.379  17.699  0.00  0.00           O  
ATOM    149  H   SER X  11      25.620  39.305  19.807  0.00  0.00           H  
ATOM    150  HA  SER X  11      23.435  38.560  18.200  0.00  0.00           H  
ATOM    151  HB2 SER X  11      26.231  38.508  17.182  0.00  0.00           H  
ATOM    152  HB3 SER X  11      24.812  39.082  16.284  0.00  0.00           H  
ATOM    153  HG  SER X  11      24.733  40.667  18.154  0.00  0.00           H  
ATOM    154  N   GLY X  12      23.223  36.464  17.329  0.00  0.00           N  
ATOM    155  CA  GLY X  12      23.118  35.047  16.940  0.00  0.00           C  
ATOM    156  C   GLY X  12      22.657  34.032  17.998  0.00  0.00           C  
ATOM    157  O   GLY X  12      22.358  32.872  17.635  0.00  0.00           O  
ATOM    158  H   GLY X  12      22.442  37.070  17.119  0.00  0.00           H  
ATOM    159  HA2 GLY X  12      22.401  35.167  16.128  0.00  0.00           H  
ATOM    160  HA3 GLY X  12      24.101  34.807  16.534  0.00  0.00           H  
ATOM    161  N   ALA X  13      22.610  34.440  19.276  0.00  0.00           N  
ATOM    162  CA  ALA X  13      22.233  33.504  20.332  0.00  0.00           C  
ATOM    163  C   ALA X  13      20.671  33.497  20.612  0.00  0.00           C  
ATOM    164  O   ALA X  13      20.100  34.524  20.887  0.00  0.00           O  
ATOM    165  CB  ALA X  13      23.091  33.921  21.608  0.00  0.00           C  
ATOM    166  H   ALA X  13      23.017  35.345  19.469  0.00  0.00           H  
ATOM    167  HA  ALA X  13      22.628  32.559  19.961  0.00  0.00           H  
ATOM    168  HB1 ALA X  13      24.139  33.883  21.308  0.00  0.00           H  
ATOM    169  HB2 ALA X  13      23.003  34.943  21.975  0.00  0.00           H  
ATOM    170  HB3 ALA X  13      22.987  33.168  22.389  0.00  0.00           H  
ATOM    171  N   SER X  14      20.069  32.324  20.666  0.00  0.00           N  
ATOM    172  CA  SER X  14      18.637  32.041  21.149  0.00  0.00           C  
ATOM    173  C   SER X  14      18.458  32.351  22.631  0.00  0.00           C  
ATOM    174  O   SER X  14      18.895  31.523  23.440  0.00  0.00           O  
ATOM    175  CB  SER X  14      18.192  30.586  20.904  0.00  0.00           C  
ATOM    176  OG  SER X  14      16.880  30.174  21.314  0.00  0.00           O  
ATOM    177  H   SER X  14      20.642  31.500  20.552  0.00  0.00           H  
ATOM    178  HA  SER X  14      17.939  32.669  20.595  0.00  0.00           H  
ATOM    179  HB2 SER X  14      18.236  30.523  19.816  0.00  0.00           H  
ATOM    180  HB3 SER X  14      19.004  30.018  21.357  0.00  0.00           H  
ATOM    181  HG  SER X  14      17.045  29.350  21.779  0.00  0.00           H  
ATOM    182  N   ILE X  15      17.918  33.494  23.044  0.00  0.00           N  
ATOM    183  CA  ILE X  15      17.795  33.942  24.469  0.00  0.00           C  
ATOM    184  C   ILE X  15      16.871  33.052  25.354  0.00  0.00           C  
ATOM    185  O   ILE X  15      16.980  33.088  26.590  0.00  0.00           O  
ATOM    186  CB  ILE X  15      17.518  35.445  24.641  0.00  0.00           C  
ATOM    187  CG1 ILE X  15      16.033  35.784  24.399  0.00  0.00           C  
ATOM    188  CG2 ILE X  15      18.407  36.355  23.802  0.00  0.00           C  
ATOM    189  CD1 ILE X  15      15.524  37.114  25.048  0.00  0.00           C  
ATOM    190  H   ILE X  15      17.390  34.045  22.382  0.00  0.00           H  
ATOM    191  HA  ILE X  15      18.772  33.778  24.924  0.00  0.00           H  
ATOM    192  HB  ILE X  15      17.802  35.736  25.652  0.00  0.00           H  
ATOM    193 HG12 ILE X  15      15.791  35.838  23.337  0.00  0.00           H  
ATOM    194 HG13 ILE X  15      15.286  35.060  24.724  0.00  0.00           H  
ATOM    195 HG21 ILE X  15      18.009  37.368  23.853  0.00  0.00           H  
ATOM    196 HG22 ILE X  15      19.434  36.317  24.162  0.00  0.00           H  
ATOM    197 HG23 ILE X  15      18.473  35.973  22.783  0.00  0.00           H  
ATOM    198 HD11 ILE X  15      14.444  37.021  25.165  0.00  0.00           H  
ATOM    199 HD12 ILE X  15      16.042  37.268  25.994  0.00  0.00           H  
ATOM    200 HD13 ILE X  15      15.674  37.976  24.398  0.00  0.00           H  
ATOM    201  N   SER X  16      16.116  32.140  24.745  0.00  0.00           N  
ATOM    202  CA  SER X  16      15.120  31.155  25.335  0.00  0.00           C  
ATOM    203  C   SER X  16      15.909  29.893  25.896  0.00  0.00           C  
ATOM    204  O   SER X  16      15.409  29.039  26.703  0.00  0.00           O  
ATOM    205  CB  SER X  16      13.976  30.840  24.355  0.00  0.00           C  
ATOM    206  OG  SER X  16      13.208  31.976  24.215  0.00  0.00           O  
ATOM    207  H   SER X  16      15.946  32.345  23.771  0.00  0.00           H  
ATOM    208  HA  SER X  16      14.613  31.567  26.208  0.00  0.00           H  
ATOM    209  HB2 SER X  16      14.376  30.613  23.368  0.00  0.00           H  
ATOM    210  HB3 SER X  16      13.369  30.003  24.700  0.00  0.00           H  
ATOM    211  HG  SER X  16      12.584  31.936  23.487  0.00  0.00           H  
ATOM    212  N   ASP X  17      17.227  29.794  25.642  0.00  0.00           N  
ATOM    213  CA  ASP X  17      18.045  28.584  25.849  0.00  0.00           C  
ATOM    214  C   ASP X  17      19.172  28.750  26.872  0.00  0.00           C  
ATOM    215  O   ASP X  17      20.055  27.878  26.945  0.00  0.00           O  
ATOM    216  CB  ASP X  17      18.529  27.882  24.547  0.00  0.00           C  
ATOM    217  CG  ASP X  17      17.414  27.478  23.648  0.00  0.00           C  
ATOM    218  OD1 ASP X  17      16.380  26.943  24.070  0.00  0.00           O  
ATOM    219  OD2 ASP X  17      17.574  27.675  22.389  0.00  0.00           O1-
ATOM    220  H   ASP X  17      17.579  30.450  24.958  0.00  0.00           H  
ATOM    221  HA  ASP X  17      17.433  27.853  26.376  0.00  0.00           H  
ATOM    222  HB2 ASP X  17      19.237  28.559  24.071  0.00  0.00           H  
ATOM    223  HB3 ASP X  17      19.037  26.981  24.891  0.00  0.00           H  
ATOM    224  N   SER X  18      19.335  29.865  27.507  0.00  0.00           N  
ATOM    225  CA  SER X  18      20.166  30.237  28.692  0.00  0.00           C  
ATOM    226  C   SER X  18      19.448  31.229  29.568  0.00  0.00           C  
ATOM    227  O   SER X  18      18.362  31.674  29.193  0.00  0.00           O  
ATOM    228  CB  SER X  18      21.494  30.806  28.219  0.00  0.00           C  
ATOM    229  OG  SER X  18      22.319  29.835  27.629  0.00  0.00           O  
ATOM    230  H   SER X  18      18.603  30.549  27.379  0.00  0.00           H  
ATOM    231  HA  SER X  18      20.248  29.325  29.283  0.00  0.00           H  
ATOM    232  HB2 SER X  18      21.198  31.569  27.500  0.00  0.00           H  
ATOM    233  HB3 SER X  18      22.128  31.259  28.982  0.00  0.00           H  
ATOM    234  HG  SER X  18      21.771  29.148  27.244  0.00  0.00           H  
ATOM    235  N   TYR X  19      20.014  31.480  30.736  0.00  0.00           N  
ATOM    236  CA  TYR X  19      19.658  32.697  31.423  0.00  0.00           C  
ATOM    237  C   TYR X  19      20.466  33.883  30.892  0.00  0.00           C  
ATOM    238  O   TYR X  19      21.452  33.684  30.152  0.00  0.00           O  
ATOM    239  CB  TYR X  19      19.959  32.528  32.951  0.00  0.00           C  
ATOM    240  CG  TYR X  19      19.057  31.589  33.812  0.00  0.00           C  
ATOM    241  CD1 TYR X  19      18.622  30.341  33.332  0.00  0.00           C  
ATOM    242  CD2 TYR X  19      18.792  31.941  35.144  0.00  0.00           C  
ATOM    243  CE1 TYR X  19      17.876  29.497  34.134  0.00  0.00           C  
ATOM    244  CE2 TYR X  19      18.023  31.072  35.990  0.00  0.00           C  
ATOM    245  CZ  TYR X  19      17.522  29.836  35.479  0.00  0.00           C  
ATOM    246  OH  TYR X  19      16.824  29.004  36.269  0.00  0.00           O  
ATOM    247  H   TYR X  19      20.896  31.052  30.976  0.00  0.00           H  
ATOM    248  HA  TYR X  19      18.588  32.834  31.258  0.00  0.00           H  
ATOM    249  HB2 TYR X  19      20.936  32.086  33.147  0.00  0.00           H  
ATOM    250  HB3 TYR X  19      19.981  33.516  33.412  0.00  0.00           H  
ATOM    251  HD1 TYR X  19      18.967  30.034  32.355  0.00  0.00           H  
ATOM    252  HD2 TYR X  19      19.185  32.843  35.588  0.00  0.00           H  
ATOM    253  HE1 TYR X  19      17.529  28.569  33.705  0.00  0.00           H  
ATOM    254  HE2 TYR X  19      17.880  31.229  37.049  0.00  0.00           H  
ATOM    255  HH  TYR X  19      16.316  29.416  36.971  0.00  0.00           H  
ATOM    256  N   TRP X  20      20.103  35.087  31.375  0.00  0.00           N  
ATOM    257  CA  TRP X  20      20.864  36.325  31.180  0.00  0.00           C  
ATOM    258  C   TRP X  20      21.152  37.224  32.367  0.00  0.00           C  
ATOM    259  O   TRP X  20      20.348  37.418  33.233  0.00  0.00           O  
ATOM    260  CB  TRP X  20      20.271  37.053  29.925  0.00  0.00           C  
ATOM    261  CG  TRP X  20      20.048  36.145  28.785  0.00  0.00           C  
ATOM    262  CD1 TRP X  20      18.995  35.390  28.538  0.00  0.00           C  
ATOM    263  CD2 TRP X  20      20.987  35.975  27.749  0.00  0.00           C  
ATOM    264  CE2 TRP X  20      20.611  34.894  26.937  0.00  0.00           C  
ATOM    265  CE3 TRP X  20      22.234  36.602  27.500  0.00  0.00           C  
ATOM    266  NE1 TRP X  20      19.375  34.610  27.420  0.00  0.00           N  
ATOM    267  CZ2 TRP X  20      21.420  34.406  25.934  0.00  0.00           C  
ATOM    268  CZ3 TRP X  20      23.095  36.075  26.517  0.00  0.00           C  
ATOM    269  CH2 TRP X  20      22.705  34.975  25.780  0.00  0.00           C  
ATOM    270  H   TRP X  20      19.330  35.222  32.010  0.00  0.00           H  
ATOM    271  HA  TRP X  20      21.842  35.938  30.895  0.00  0.00           H  
ATOM    272  HB2 TRP X  20      19.386  37.545  30.327  0.00  0.00           H  
ATOM    273  HB3 TRP X  20      20.907  37.868  29.578  0.00  0.00           H  
ATOM    274  HD1 TRP X  20      18.171  35.222  29.215  0.00  0.00           H  
ATOM    275  HE1 TRP X  20      18.813  33.812  27.158  0.00  0.00           H  
ATOM    276  HE3 TRP X  20      22.472  37.551  27.960  0.00  0.00           H  
ATOM    277  HZ2 TRP X  20      21.060  33.599  25.313  0.00  0.00           H  
ATOM    278  HZ3 TRP X  20      24.008  36.543  26.183  0.00  0.00           H  
ATOM    279  HH2 TRP X  20      23.350  34.711  24.955  0.00  0.00           H  
ATOM    280  N   SER X  21      22.372  37.735  32.392  0.00  0.00           N  
ATOM    281  CA  SER X  21      22.839  38.649  33.418  0.00  0.00           C  
ATOM    282  C   SER X  21      23.329  40.018  32.947  0.00  0.00           C  
ATOM    283  O   SER X  21      23.338  40.351  31.750  0.00  0.00           O  
ATOM    284  CB  SER X  21      24.058  38.050  34.110  0.00  0.00           C  
ATOM    285  OG  SER X  21      23.826  36.970  34.981  0.00  0.00           O  
ATOM    286  H   SER X  21      22.912  37.582  31.552  0.00  0.00           H  
ATOM    287  HA  SER X  21      22.064  38.783  34.171  0.00  0.00           H  
ATOM    288  HB2 SER X  21      24.682  37.712  33.283  0.00  0.00           H  
ATOM    289  HB3 SER X  21      24.629  38.724  34.747  0.00  0.00           H  
ATOM    290  HG  SER X  21      23.721  36.141  34.507  0.00  0.00           H  
ATOM    291  N   TRP X  22      23.702  40.884  33.922  0.00  0.00           N  
ATOM    292  CA  TRP X  22      24.284  42.220  33.766  0.00  0.00           C  
ATOM    293  C   TRP X  22      25.335  42.370  34.758  0.00  0.00           C  
ATOM    294  O   TRP X  22      25.248  41.921  35.909  0.00  0.00           O  
ATOM    295  CB  TRP X  22      23.183  43.289  33.821  0.00  0.00           C  
ATOM    296  CG  TRP X  22      22.392  43.552  32.633  0.00  0.00           C  
ATOM    297  CD1 TRP X  22      21.403  42.745  32.222  0.00  0.00           C  
ATOM    298  CD2 TRP X  22      22.491  44.580  31.602  0.00  0.00           C  
ATOM    299  CE2 TRP X  22      21.408  44.442  30.679  0.00  0.00           C  
ATOM    300  CE3 TRP X  22      23.431  45.495  31.288  0.00  0.00           C  
ATOM    301  NE1 TRP X  22      20.710  43.381  31.167  0.00  0.00           N  
ATOM    302  CZ2 TRP X  22      21.244  45.332  29.635  0.00  0.00           C  
ATOM    303  CZ3 TRP X  22      23.295  46.406  30.161  0.00  0.00           C  
ATOM    304  CH2 TRP X  22      22.159  46.377  29.387  0.00  0.00           C  
ATOM    305  H   TRP X  22      23.536  40.587  34.872  0.00  0.00           H  
ATOM    306  HA  TRP X  22      24.721  42.170  32.769  0.00  0.00           H  
ATOM    307  HB2 TRP X  22      22.520  43.044  34.650  0.00  0.00           H  
ATOM    308  HB3 TRP X  22      23.634  44.211  34.186  0.00  0.00           H  
ATOM    309  HD1 TRP X  22      21.287  41.793  32.716  0.00  0.00           H  
ATOM    310  HE1 TRP X  22      19.835  43.140  30.724  0.00  0.00           H  
ATOM    311  HE3 TRP X  22      24.263  45.544  31.975  0.00  0.00           H  
ATOM    312  HZ2 TRP X  22      20.470  45.267  28.886  0.00  0.00           H  
ATOM    313  HZ3 TRP X  22      24.114  47.106  30.084  0.00  0.00           H  
ATOM    314  HH2 TRP X  22      22.101  46.881  28.433  0.00  0.00           H  
ATOM    315  N   ILE X  23      26.398  43.061  34.302  0.00  0.00           N  
ATOM    316  CA  ILE X  23      27.734  43.161  35.027  0.00  0.00           C  
ATOM    317  C   ILE X  23      28.145  44.642  34.816  0.00  0.00           C  
ATOM    318  O   ILE X  23      27.886  45.182  33.738  0.00  0.00           O  
ATOM    319  CB  ILE X  23      28.744  42.158  34.344  0.00  0.00           C  
ATOM    320  CG1 ILE X  23      28.525  40.644  34.640  0.00  0.00           C  
ATOM    321  CG2 ILE X  23      30.070  42.486  34.956  0.00  0.00           C  
ATOM    322  CD1 ILE X  23      27.768  39.827  33.676  0.00  0.00           C  
ATOM    323  H   ILE X  23      26.327  43.595  33.447  0.00  0.00           H  
ATOM    324  HA  ILE X  23      27.615  42.944  36.090  0.00  0.00           H  
ATOM    325  HB  ILE X  23      28.732  42.394  33.279  0.00  0.00           H  
ATOM    326 HG12 ILE X  23      29.474  40.195  34.932  0.00  0.00           H  
ATOM    327 HG13 ILE X  23      27.908  40.703  35.537  0.00  0.00           H  
ATOM    328 HG21 ILE X  23      30.742  41.698  34.615  0.00  0.00           H  
ATOM    329 HG22 ILE X  23      30.407  43.423  34.513  0.00  0.00           H  
ATOM    330 HG23 ILE X  23      29.900  42.511  36.032  0.00  0.00           H  
ATOM    331 HD11 ILE X  23      27.790  38.778  33.969  0.00  0.00           H  
ATOM    332 HD12 ILE X  23      26.772  40.231  33.497  0.00  0.00           H  
ATOM    333 HD13 ILE X  23      28.283  39.840  32.715  0.00  0.00           H  
ATOM    334  N   ARG X  24      28.933  45.321  35.748  0.00  0.00           N  
ATOM    335  CA  ARG X  24      29.483  46.696  35.496  0.00  0.00           C  
ATOM    336  C   ARG X  24      30.954  46.856  35.977  0.00  0.00           C  
ATOM    337  O   ARG X  24      31.473  46.134  36.857  0.00  0.00           O  
ATOM    338  CB  ARG X  24      28.532  47.747  36.001  0.00  0.00           C  
ATOM    339  CG  ARG X  24      28.188  47.601  37.511  0.00  0.00           C  
ATOM    340  CD  ARG X  24      27.154  48.674  37.919  0.00  0.00           C  
ATOM    341  NE  ARG X  24      27.135  48.841  39.390  0.00  0.00           N  
ATOM    342  CZ  ARG X  24      26.304  49.567  40.095  0.00  0.00           C  
ATOM    343  NH1 ARG X  24      25.252  50.195  39.577  0.00  0.00           N1+
ATOM    344  NH2 ARG X  24      26.533  49.645  41.387  0.00  0.00           N  
ATOM    345  H   ARG X  24      29.274  44.758  36.514  0.00  0.00           H  
ATOM    346  HA  ARG X  24      29.584  46.742  34.412  0.00  0.00           H  
ATOM    347  HB2 ARG X  24      28.895  48.742  35.749  0.00  0.00           H  
ATOM    348  HB3 ARG X  24      27.608  47.548  35.456  0.00  0.00           H  
ATOM    349  HG2 ARG X  24      27.779  46.613  37.725  0.00  0.00           H  
ATOM    350  HG3 ARG X  24      29.137  47.654  38.043  0.00  0.00           H  
ATOM    351  HD2 ARG X  24      27.443  49.570  37.369  0.00  0.00           H  
ATOM    352  HD3 ARG X  24      26.178  48.300  37.610  0.00  0.00           H  
ATOM    353  HE  ARG X  24      27.829  48.314  39.901  0.00  0.00           H  
ATOM    354 HH11 ARG X  24      25.043  50.290  38.594  0.00  0.00           H  
ATOM    355 HH12 ARG X  24      24.742  50.762  40.239  0.00  0.00           H  
ATOM    356 HH21 ARG X  24      27.369  49.186  41.721  0.00  0.00           H  
ATOM    357 HH22 ARG X  24      26.054  50.270  42.020  0.00  0.00           H  
ATOM    358  N   ARG X  25      31.635  47.847  35.487  0.00  0.00           N  
ATOM    359  CA  ARG X  25      32.723  48.542  36.197  0.00  0.00           C  
ATOM    360  C   ARG X  25      32.172  49.246  37.448  0.00  0.00           C  
ATOM    361  O   ARG X  25      31.199  49.966  37.282  0.00  0.00           O  
ATOM    362  CB  ARG X  25      33.464  49.548  35.341  0.00  0.00           C  
ATOM    363  CG  ARG X  25      34.539  48.930  34.439  0.00  0.00           C  
ATOM    364  CD  ARG X  25      35.836  48.849  35.250  0.00  0.00           C  
ATOM    365  NE  ARG X  25      36.874  48.112  34.517  0.00  0.00           N  
ATOM    366  CZ  ARG X  25      37.949  47.552  35.062  0.00  0.00           C  
ATOM    367  NH1 ARG X  25      38.194  47.579  36.335  0.00  0.00           N1+
ATOM    368  NH2 ARG X  25      38.805  46.812  34.359  0.00  0.00           N  
ATOM    369  H   ARG X  25      31.191  48.392  34.762  0.00  0.00           H  
ATOM    370  HA  ARG X  25      33.371  47.791  36.650  0.00  0.00           H  
ATOM    371  HB2 ARG X  25      32.671  50.041  34.779  0.00  0.00           H  
ATOM    372  HB3 ARG X  25      33.916  50.292  35.997  0.00  0.00           H  
ATOM    373  HG2 ARG X  25      34.222  47.941  34.110  0.00  0.00           H  
ATOM    374  HG3 ARG X  25      34.659  49.630  33.612  0.00  0.00           H  
ATOM    375  HD2 ARG X  25      36.194  49.847  35.500  0.00  0.00           H  
ATOM    376  HD3 ARG X  25      35.627  48.286  36.160  0.00  0.00           H  
ATOM    377  HE  ARG X  25      36.795  48.044  33.512  0.00  0.00           H  
ATOM    378 HH11 ARG X  25      37.677  48.186  36.953  0.00  0.00           H  
ATOM    379 HH12 ARG X  25      38.949  47.045  36.739  0.00  0.00           H  
ATOM    380 HH21 ARG X  25      38.561  46.697  33.386  0.00  0.00           H  
ATOM    381 HH22 ARG X  25      39.597  46.364  34.798  0.00  0.00           H  
ATOM    382  N   SER X  26      32.809  48.999  38.597  0.00  0.00           N  
ATOM    383  CA  SER X  26      32.621  49.979  39.711  0.00  0.00           C  
ATOM    384  C   SER X  26      33.516  51.254  39.469  0.00  0.00           C  
ATOM    385  O   SER X  26      34.646  51.082  39.099  0.00  0.00           O  
ATOM    386  CB  SER X  26      32.892  49.246  41.043  0.00  0.00           C  
ATOM    387  OG  SER X  26      32.654  50.125  42.078  0.00  0.00           O  
ATOM    388  H   SER X  26      33.521  48.289  38.694  0.00  0.00           H  
ATOM    389  HA  SER X  26      31.568  50.257  39.728  0.00  0.00           H  
ATOM    390  HB2 SER X  26      32.298  48.333  41.068  0.00  0.00           H  
ATOM    391  HB3 SER X  26      33.927  48.918  41.133  0.00  0.00           H  
ATOM    392  HG  SER X  26      31.705  50.156  42.218  0.00  0.00           H  
ATOM    393  N   PRO X  27      32.997  52.480  39.771  0.00  0.00           N  
ATOM    394  CA  PRO X  27      33.741  53.724  39.505  0.00  0.00           C  
ATOM    395  C   PRO X  27      35.124  53.712  40.100  0.00  0.00           C  
ATOM    396  O   PRO X  27      35.306  53.859  41.317  0.00  0.00           O  
ATOM    397  CB  PRO X  27      32.860  54.801  40.139  0.00  0.00           C  
ATOM    398  CG  PRO X  27      31.501  54.319  39.720  0.00  0.00           C  
ATOM    399  CD  PRO X  27      31.632  52.840  40.133  0.00  0.00           C  
ATOM    400  HA  PRO X  27      33.749  53.855  38.423  0.00  0.00           H  
ATOM    401  HB2 PRO X  27      32.908  54.945  41.218  0.00  0.00           H  
ATOM    402  HB3 PRO X  27      33.142  55.758  39.703  0.00  0.00           H  
ATOM    403  HG2 PRO X  27      30.717  54.857  40.253  0.00  0.00           H  
ATOM    404  HG3 PRO X  27      31.402  54.514  38.652  0.00  0.00           H  
ATOM    405  HD2 PRO X  27      31.527  52.814  41.218  0.00  0.00           H  
ATOM    406  HD3 PRO X  27      30.905  52.286  39.541  0.00  0.00           H  
ATOM    407  N   GLY X  28      36.145  53.641  39.231  0.00  0.00           N  
ATOM    408  CA  GLY X  28      37.574  53.632  39.692  0.00  0.00           C  
ATOM    409  C   GLY X  28      37.987  52.312  40.390  0.00  0.00           C  
ATOM    410  O   GLY X  28      39.065  52.236  41.037  0.00  0.00           O  
ATOM    411  H   GLY X  28      35.876  53.692  38.258  0.00  0.00           H  
ATOM    412  HA2 GLY X  28      38.293  53.776  38.885  0.00  0.00           H  
ATOM    413  HA3 GLY X  28      37.748  54.452  40.389  0.00  0.00           H  
ATOM    414  N   LYS X  29      37.233  51.222  40.251  0.00  0.00           N  
ATOM    415  CA  LYS X  29      37.389  50.024  41.028  0.00  0.00           C  
ATOM    416  C   LYS X  29      37.335  48.815  40.038  0.00  0.00           C  
ATOM    417  O   LYS X  29      37.437  48.979  38.794  0.00  0.00           O  
ATOM    418  CB  LYS X  29      36.453  50.074  42.252  0.00  0.00           C  
ATOM    419  CG  LYS X  29      36.850  51.005  43.385  0.00  0.00           C  
ATOM    420  CD  LYS X  29      35.722  51.342  44.379  0.00  0.00           C  
ATOM    421  CE  LYS X  29      36.169  52.007  45.757  0.00  0.00           C  
ATOM    422  NZ  LYS X  29      35.220  52.012  46.912  0.00  0.00           N1+
ATOM    423  H   LYS X  29      36.361  51.334  39.754  0.00  0.00           H  
ATOM    424  HA  LYS X  29      38.363  49.927  41.507  0.00  0.00           H  
ATOM    425  HB2 LYS X  29      35.484  50.411  41.883  0.00  0.00           H  
ATOM    426  HB3 LYS X  29      36.301  49.089  42.693  0.00  0.00           H  
ATOM    427  HG2 LYS X  29      37.602  50.566  44.041  0.00  0.00           H  
ATOM    428  HG3 LYS X  29      37.332  51.887  42.965  0.00  0.00           H  
ATOM    429  HD2 LYS X  29      34.967  51.910  43.836  0.00  0.00           H  
ATOM    430  HD3 LYS X  29      35.152  50.442  44.607  0.00  0.00           H  
ATOM    431  HE2 LYS X  29      37.059  51.442  46.035  0.00  0.00           H  
ATOM    432  HE3 LYS X  29      36.538  53.018  45.585  0.00  0.00           H  
ATOM    433  HZ1 LYS X  29      35.487  52.727  47.574  0.00  0.00           H  
ATOM    434  HZ2 LYS X  29      34.323  52.197  46.487  0.00  0.00           H  
ATOM    435  HZ3 LYS X  29      35.020  51.081  47.246  0.00  0.00           H  
ATOM    436  N   GLY X  30      37.256  47.583  40.545  0.00  0.00           N  
ATOM    437  CA  GLY X  30      37.019  46.344  39.788  0.00  0.00           C  
ATOM    438  C   GLY X  30      35.645  46.111  39.260  0.00  0.00           C  
ATOM    439  O   GLY X  30      34.884  47.098  39.100  0.00  0.00           O  
ATOM    440  H   GLY X  30      37.467  47.429  41.521  0.00  0.00           H  
ATOM    441  HA2 GLY X  30      37.708  46.341  38.944  0.00  0.00           H  
ATOM    442  HA3 GLY X  30      37.247  45.452  40.373  0.00  0.00           H  
ATOM    443  N   LEU X  31      35.198  44.837  39.139  0.00  0.00           N  
ATOM    444  CA  LEU X  31      34.019  44.498  38.438  0.00  0.00           C  
ATOM    445  C   LEU X  31      32.898  43.999  39.432  0.00  0.00           C  
ATOM    446  O   LEU X  31      33.278  43.477  40.499  0.00  0.00           O  
ATOM    447  CB  LEU X  31      34.253  43.448  37.300  0.00  0.00           C  
ATOM    448  CG  LEU X  31      35.433  43.844  36.352  0.00  0.00           C  
ATOM    449  CD1 LEU X  31      35.470  42.828  35.153  0.00  0.00           C  
ATOM    450  CD2 LEU X  31      35.331  45.182  35.729  0.00  0.00           C  
ATOM    451  H   LEU X  31      35.854  44.113  39.393  0.00  0.00           H  
ATOM    452  HA  LEU X  31      33.610  45.402  37.987  0.00  0.00           H  
ATOM    453  HB2 LEU X  31      34.496  42.447  37.656  0.00  0.00           H  
ATOM    454  HB3 LEU X  31      33.323  43.424  36.733  0.00  0.00           H  
ATOM    455  HG  LEU X  31      36.434  43.828  36.783  0.00  0.00           H  
ATOM    456 HD11 LEU X  31      35.503  41.830  35.591  0.00  0.00           H  
ATOM    457 HD12 LEU X  31      34.533  42.966  34.613  0.00  0.00           H  
ATOM    458 HD13 LEU X  31      36.303  42.969  34.464  0.00  0.00           H  
ATOM    459 HD21 LEU X  31      36.033  45.287  34.901  0.00  0.00           H  
ATOM    460 HD22 LEU X  31      34.356  45.246  35.247  0.00  0.00           H  
ATOM    461 HD23 LEU X  31      35.561  45.991  36.423  0.00  0.00           H  
ATOM    462  N   GLU X  32      31.559  44.220  39.112  0.00  0.00           N  
ATOM    463  CA  GLU X  32      30.411  43.775  39.894  0.00  0.00           C  
ATOM    464  C   GLU X  32      29.281  43.272  39.040  0.00  0.00           C  
ATOM    465  O   GLU X  32      29.043  43.776  37.954  0.00  0.00           O  
ATOM    466  CB  GLU X  32      30.021  44.711  41.106  0.00  0.00           C  
ATOM    467  CG  GLU X  32      29.804  46.142  40.582  0.00  0.00           C  
ATOM    468  CD  GLU X  32      29.067  47.013  41.641  0.00  0.00           C  
ATOM    469  OE1 GLU X  32      28.582  46.489  42.678  0.00  0.00           O  
ATOM    470  OE2 GLU X  32      28.884  48.195  41.368  0.00  0.00           O1-
ATOM    471  H   GLU X  32      31.288  44.683  38.256  0.00  0.00           H  
ATOM    472  HA  GLU X  32      30.763  42.904  40.447  0.00  0.00           H  
ATOM    473  HB2 GLU X  32      29.150  44.214  41.532  0.00  0.00           H  
ATOM    474  HB3 GLU X  32      30.837  44.737  41.827  0.00  0.00           H  
ATOM    475  HG2 GLU X  32      30.759  46.608  40.343  0.00  0.00           H  
ATOM    476  HG3 GLU X  32      29.298  46.166  39.617  0.00  0.00           H  
ATOM    477  N   TRP X  33      28.551  42.261  39.505  0.00  0.00           N  
ATOM    478  CA  TRP X  33      27.339  41.690  38.974  0.00  0.00           C  
ATOM    479  C   TRP X  33      26.104  42.525  39.421  0.00  0.00           C  
ATOM    480  O   TRP X  33      26.128  43.199  40.471  0.00  0.00           O  
ATOM    481  CB  TRP X  33      27.318  40.234  39.453  0.00  0.00           C  
ATOM    482  CG  TRP X  33      26.370  39.272  38.766  0.00  0.00           C  
ATOM    483  CD1 TRP X  33      26.115  39.147  37.445  0.00  0.00           C  
ATOM    484  CD2 TRP X  33      25.648  38.068  39.301  0.00  0.00           C  
ATOM    485  CE2 TRP X  33      25.088  37.230  38.284  0.00  0.00           C  
ATOM    486  CE3 TRP X  33      25.414  37.641  40.618  0.00  0.00           C  
ATOM    487  NE1 TRP X  33      25.304  38.031  37.206  0.00  0.00           N  
ATOM    488  CZ2 TRP X  33      24.452  36.000  38.524  0.00  0.00           C  
ATOM    489  CZ3 TRP X  33      24.800  36.463  40.951  0.00  0.00           C  
ATOM    490  CH2 TRP X  33      24.296  35.659  39.835  0.00  0.00           C  
ATOM    491  H   TRP X  33      28.719  41.915  40.439  0.00  0.00           H  
ATOM    492  HA  TRP X  33      27.444  41.757  37.891  0.00  0.00           H  
ATOM    493  HB2 TRP X  33      28.320  39.883  39.204  0.00  0.00           H  
ATOM    494  HB3 TRP X  33      27.074  40.295  40.513  0.00  0.00           H  
ATOM    495  HD1 TRP X  33      26.642  39.767  36.736  0.00  0.00           H  
ATOM    496  HE1 TRP X  33      25.093  37.655  36.293  0.00  0.00           H  
ATOM    497  HE3 TRP X  33      25.709  38.283  41.433  0.00  0.00           H  
ATOM    498  HZ2 TRP X  33      23.936  35.486  37.727  0.00  0.00           H  
ATOM    499  HZ3 TRP X  33      24.644  36.187  41.984  0.00  0.00           H  
ATOM    500  HH2 TRP X  33      23.761  34.803  40.222  0.00  0.00           H  
ATOM    501  N   ILE X  34      24.956  42.447  38.707  0.00  0.00           N  
ATOM    502  CA  ILE X  34      23.781  43.179  39.019  0.00  0.00           C  
ATOM    503  C   ILE X  34      22.729  42.141  39.492  0.00  0.00           C  
ATOM    504  O   ILE X  34      21.687  42.447  40.079  0.00  0.00           O  
ATOM    505  CB  ILE X  34      23.354  44.015  37.774  0.00  0.00           C  
ATOM    506  CG1 ILE X  34      24.593  44.907  37.416  0.00  0.00           C  
ATOM    507  CG2 ILE X  34      22.092  44.933  37.956  0.00  0.00           C  
ATOM    508  CD1 ILE X  34      24.360  46.086  36.468  0.00  0.00           C  
ATOM    509  H   ILE X  34      25.048  41.797  37.941  0.00  0.00           H  
ATOM    510  HA  ILE X  34      23.961  43.859  39.852  0.00  0.00           H  
ATOM    511  HB  ILE X  34      23.017  43.331  36.995  0.00  0.00           H  
ATOM    512 HG12 ILE X  34      24.956  45.299  38.365  0.00  0.00           H  
ATOM    513 HG13 ILE X  34      25.384  44.218  37.118  0.00  0.00           H  
ATOM    514 HG21 ILE X  34      22.091  45.828  38.580  0.00  0.00           H  
ATOM    515 HG22 ILE X  34      21.607  45.183  37.012  0.00  0.00           H  
ATOM    516 HG23 ILE X  34      21.252  44.371  38.364  0.00  0.00           H  
ATOM    517 HD11 ILE X  34      25.311  46.213  35.951  0.00  0.00           H  
ATOM    518 HD12 ILE X  34      23.596  45.848  35.728  0.00  0.00           H  
ATOM    519 HD13 ILE X  34      24.162  46.920  37.141  0.00  0.00           H  
ATOM    520  N   GLY X  35      22.867  40.886  39.016  0.00  0.00           N  
ATOM    521  CA  GLY X  35      21.821  39.889  38.997  0.00  0.00           C  
ATOM    522  C   GLY X  35      21.397  39.428  37.635  0.00  0.00           C  
ATOM    523  O   GLY X  35      22.075  39.806  36.650  0.00  0.00           O  
ATOM    524  H   GLY X  35      23.708  40.638  38.514  0.00  0.00           H  
ATOM    525  HA2 GLY X  35      22.113  39.023  39.591  0.00  0.00           H  
ATOM    526  HA3 GLY X  35      20.905  40.329  39.393  0.00  0.00           H  
ATOM    527  N   TYR X  36      20.446  38.432  37.643  0.00  0.00           N  
ATOM    528  CA  TYR X  36      20.166  37.697  36.533  0.00  0.00           C  
ATOM    529  C   TYR X  36      18.578  37.558  36.307  0.00  0.00           C  
ATOM    530  O   TYR X  36      17.775  37.893  37.237  0.00  0.00           O  
ATOM    531  CB  TYR X  36      20.726  36.328  36.785  0.00  0.00           C  
ATOM    532  CG  TYR X  36      20.335  35.512  38.078  0.00  0.00           C  
ATOM    533  CD1 TYR X  36      19.244  34.751  38.009  0.00  0.00           C  
ATOM    534  CD2 TYR X  36      21.108  35.663  39.245  0.00  0.00           C  
ATOM    535  CE1 TYR X  36      18.936  33.856  39.096  0.00  0.00           C  
ATOM    536  CE2 TYR X  36      20.744  34.914  40.363  0.00  0.00           C  
ATOM    537  CZ  TYR X  36      19.688  33.951  40.268  0.00  0.00           C  
ATOM    538  OH  TYR X  36      19.210  33.490  41.434  0.00  0.00           O  
ATOM    539  H   TYR X  36      19.864  38.226  38.444  0.00  0.00           H  
ATOM    540  HA  TYR X  36      20.630  38.107  35.637  0.00  0.00           H  
ATOM    541  HB2 TYR X  36      20.401  35.720  35.942  0.00  0.00           H  
ATOM    542  HB3 TYR X  36      21.812  36.387  36.862  0.00  0.00           H  
ATOM    543  HD1 TYR X  36      18.638  34.722  37.116  0.00  0.00           H  
ATOM    544  HD2 TYR X  36      21.924  36.371  39.276  0.00  0.00           H  
ATOM    545  HE1 TYR X  36      18.058  33.247  38.939  0.00  0.00           H  
ATOM    546  HE2 TYR X  36      21.243  35.011  41.317  0.00  0.00           H  
ATOM    547  HH  TYR X  36      18.457  32.898  41.363  0.00  0.00           H  
ATOM    548  N   VAL X  37      18.189  37.092  35.118  0.00  0.00           N  
ATOM    549  CA  VAL X  37      16.782  36.927  34.701  0.00  0.00           C  
ATOM    550  C   VAL X  37      16.633  35.720  33.800  0.00  0.00           C  
ATOM    551  O   VAL X  37      17.587  35.204  33.234  0.00  0.00           O  
ATOM    552  CB  VAL X  37      16.255  38.299  34.184  0.00  0.00           C  
ATOM    553  CG1 VAL X  37      16.809  38.605  32.819  0.00  0.00           C  
ATOM    554  CG2 VAL X  37      14.709  38.557  34.169  0.00  0.00           C  
ATOM    555  H   VAL X  37      18.844  36.935  34.367  0.00  0.00           H  
ATOM    556  HA  VAL X  37      16.257  36.686  35.624  0.00  0.00           H  
ATOM    557  HB  VAL X  37      16.673  38.982  34.923  0.00  0.00           H  
ATOM    558 HG11 VAL X  37      16.340  39.506  32.419  0.00  0.00           H  
ATOM    559 HG12 VAL X  37      17.849  38.923  32.888  0.00  0.00           H  
ATOM    560 HG13 VAL X  37      16.736  37.791  32.099  0.00  0.00           H  
ATOM    561 HG21 VAL X  37      14.518  39.626  34.074  0.00  0.00           H  
ATOM    562 HG22 VAL X  37      14.097  37.918  33.532  0.00  0.00           H  
ATOM    563 HG23 VAL X  37      14.550  38.354  35.228  0.00  0.00           H  
ATOM    564  N   HIE X  38      15.403  35.294  33.549  0.00  0.00           N  
ATOM    565  CA  HIE X  38      14.988  34.164  32.655  0.00  0.00           C  
ATOM    566  C   HIE X  38      13.454  34.127  32.356  0.00  0.00           C  
ATOM    567  O   HIE X  38      12.636  34.452  33.268  0.00  0.00           O  
ATOM    568  CB  HIE X  38      15.355  32.815  33.332  0.00  0.00           C  
ATOM    569  CG  HIE X  38      15.077  31.588  32.464  0.00  0.00           C  
ATOM    570  CD2 HIE X  38      15.918  31.138  31.430  0.00  0.00           C  
ATOM    571  ND1 HIE X  38      14.057  30.667  32.607  0.00  0.00           N  
ATOM    572  CE1 HIE X  38      14.260  29.791  31.587  0.00  0.00           C  
ATOM    573  NE2 HIE X  38      15.328  30.051  30.873  0.00  0.00           N  
ATOM    574  H   HIE X  38      14.696  35.696  34.146  0.00  0.00           H  
ATOM    575  HA  HIE X  38      15.532  34.276  31.717  0.00  0.00           H  
ATOM    576  HB2 HIE X  38      16.423  32.841  33.550  0.00  0.00           H  
ATOM    577  HB3 HIE X  38      14.955  32.548  34.309  0.00  0.00           H  
ATOM    578  HD2 HIE X  38      16.952  31.443  31.371  0.00  0.00           H  
ATOM    579  HE1 HIE X  38      13.562  28.985  31.411  0.00  0.00           H  
ATOM    580  HE2 HIE X  38      15.616  29.370  30.186  0.00  0.00           H  
ATOM    581  N   LYS X  39      13.168  33.634  31.222  0.00  0.00           N  
ATOM    582  CA  LYS X  39      11.798  33.433  30.643  0.00  0.00           C  
ATOM    583  C   LYS X  39      10.781  32.641  31.498  0.00  0.00           C  
ATOM    584  O   LYS X  39       9.598  32.989  31.460  0.00  0.00           O  
ATOM    585  CB  LYS X  39      11.967  33.007  29.211  0.00  0.00           C  
ATOM    586  CG  LYS X  39      10.688  32.996  28.293  0.00  0.00           C  
ATOM    587  CD  LYS X  39      10.894  32.078  27.126  0.00  0.00           C  
ATOM    588  CE  LYS X  39       9.635  32.172  26.305  0.00  0.00           C  
ATOM    589  NZ  LYS X  39       9.539  31.240  25.183  0.00  0.00           N1+
ATOM    590  H   LYS X  39      13.989  33.457  30.660  0.00  0.00           H  
ATOM    591  HA  LYS X  39      11.416  34.451  30.563  0.00  0.00           H  
ATOM    592  HB2 LYS X  39      12.672  33.630  28.659  0.00  0.00           H  
ATOM    593  HB3 LYS X  39      12.413  32.014  29.198  0.00  0.00           H  
ATOM    594  HG2 LYS X  39       9.781  32.598  28.750  0.00  0.00           H  
ATOM    595  HG3 LYS X  39      10.497  34.022  27.979  0.00  0.00           H  
ATOM    596  HD2 LYS X  39      11.678  32.413  26.448  0.00  0.00           H  
ATOM    597  HD3 LYS X  39      11.010  31.015  27.339  0.00  0.00           H  
ATOM    598  HE2 LYS X  39       8.811  31.867  26.949  0.00  0.00           H  
ATOM    599  HE3 LYS X  39       9.401  33.204  26.044  0.00  0.00           H  
ATOM    600  HZ1 LYS X  39       8.578  31.149  24.885  0.00  0.00           H  
ATOM    601  HZ2 LYS X  39      10.045  31.585  24.379  0.00  0.00           H  
ATOM    602  HZ3 LYS X  39       9.837  30.301  25.405  0.00  0.00           H  
ATOM    603  N   SER X  40      11.204  31.696  32.330  0.00  0.00           N  
ATOM    604  CA  SER X  40      10.302  31.036  33.374  0.00  0.00           C  
ATOM    605  C   SER X  40       9.920  31.862  34.632  0.00  0.00           C  
ATOM    606  O   SER X  40       9.098  31.460  35.388  0.00  0.00           O  
ATOM    607  CB  SER X  40      11.056  29.791  33.784  0.00  0.00           C  
ATOM    608  OG  SER X  40      12.274  30.038  34.573  0.00  0.00           O  
ATOM    609  H   SER X  40      12.193  31.514  32.244  0.00  0.00           H  
ATOM    610  HA  SER X  40       9.394  30.733  32.851  0.00  0.00           H  
ATOM    611  HB2 SER X  40      10.370  29.228  34.418  0.00  0.00           H  
ATOM    612  HB3 SER X  40      11.361  29.236  32.897  0.00  0.00           H  
ATOM    613  HG  SER X  40      12.984  29.951  33.933  0.00  0.00           H  
ATOM    614  N   GLY X  41      10.487  33.059  34.756  0.00  0.00           N  
ATOM    615  CA  GLY X  41      10.196  33.894  35.962  0.00  0.00           C  
ATOM    616  C   GLY X  41      11.301  33.692  37.043  0.00  0.00           C  
ATOM    617  O   GLY X  41      11.301  34.444  37.975  0.00  0.00           O  
ATOM    618  H   GLY X  41      11.143  33.451  34.097  0.00  0.00           H  
ATOM    619  HA2 GLY X  41      10.076  34.951  35.725  0.00  0.00           H  
ATOM    620  HA3 GLY X  41       9.219  33.651  36.381  0.00  0.00           H  
ATOM    621  N   ASP X  42      12.351  32.870  36.812  0.00  0.00           N  
ATOM    622  CA  ASP X  42      13.491  32.934  37.662  0.00  0.00           C  
ATOM    623  C   ASP X  42      14.279  34.286  37.571  0.00  0.00           C  
ATOM    624  O   ASP X  42      14.490  34.897  36.482  0.00  0.00           O  
ATOM    625  CB  ASP X  42      14.514  31.799  37.392  0.00  0.00           C  
ATOM    626  CG  ASP X  42      15.200  31.252  38.645  0.00  0.00           C  
ATOM    627  OD1 ASP X  42      15.045  31.883  39.702  0.00  0.00           O  
ATOM    628  OD2 ASP X  42      16.040  30.267  38.487  0.00  0.00           O1-
ATOM    629  H   ASP X  42      12.394  32.371  35.935  0.00  0.00           H  
ATOM    630  HA  ASP X  42      13.203  32.805  38.705  0.00  0.00           H  
ATOM    631  HB2 ASP X  42      13.957  30.992  36.916  0.00  0.00           H  
ATOM    632  HB3 ASP X  42      15.255  32.157  36.677  0.00  0.00           H  
ATOM    633  N   THR X  43      14.728  34.798  38.644  0.00  0.00           N  
ATOM    634  CA  THR X  43      15.352  36.182  38.770  0.00  0.00           C  
ATOM    635  C   THR X  43      16.034  36.336  40.109  0.00  0.00           C  
ATOM    636  O   THR X  43      15.437  35.738  41.032  0.00  0.00           O  
ATOM    637  CB  THR X  43      14.214  37.257  38.635  0.00  0.00           C  
ATOM    638  CG2 THR X  43      14.480  38.644  39.113  0.00  0.00           C  
ATOM    639  OG1 THR X  43      13.854  37.312  37.252  0.00  0.00           O  
ATOM    640  H   THR X  43      14.612  34.291  39.509  0.00  0.00           H  
ATOM    641  HA  THR X  43      15.944  36.218  37.856  0.00  0.00           H  
ATOM    642  HB  THR X  43      13.325  36.983  39.205  0.00  0.00           H  
ATOM    643  HG1 THR X  43      13.813  36.425  36.887  0.00  0.00           H  
ATOM    644 HG21 THR X  43      13.661  39.299  38.819  0.00  0.00           H  
ATOM    645 HG22 THR X  43      14.637  38.719  40.190  0.00  0.00           H  
ATOM    646 HG23 THR X  43      15.378  38.885  38.547  0.00  0.00           H  
ATOM    647  N   ASN X  44      17.079  37.124  40.238  0.00  0.00           N  
ATOM    648  CA  ASN X  44      17.448  37.689  41.569  0.00  0.00           C  
ATOM    649  C   ASN X  44      18.183  39.015  41.310  0.00  0.00           C  
ATOM    650  O   ASN X  44      18.791  39.135  40.278  0.00  0.00           O  
ATOM    651  CB  ASN X  44      18.196  36.548  42.277  0.00  0.00           C  
ATOM    652  CG  ASN X  44      17.989  36.753  43.772  0.00  0.00           C  
ATOM    653  ND2 ASN X  44      17.468  35.768  44.486  0.00  0.00           N  
ATOM    654  OD1 ASN X  44      18.406  37.768  44.347  0.00  0.00           O  
ATOM    655  H   ASN X  44      17.371  37.627  39.413  0.00  0.00           H  
ATOM    656  HA  ASN X  44      16.595  37.968  42.187  0.00  0.00           H  
ATOM    657  HB2 ASN X  44      17.888  35.535  42.021  0.00  0.00           H  
ATOM    658  HB3 ASN X  44      19.216  36.688  41.917  0.00  0.00           H  
ATOM    659 HD21 ASN X  44      17.268  35.894  45.468  0.00  0.00           H  
ATOM    660 HD22 ASN X  44      17.131  34.953  43.995  0.00  0.00           H  
ATOM    661  N   TYR X  45      18.207  39.907  42.279  0.00  0.00           N  
ATOM    662  CA  TYR X  45      18.819  41.280  42.078  0.00  0.00           C  
ATOM    663  C   TYR X  45      19.838  41.597  43.092  0.00  0.00           C  
ATOM    664  O   TYR X  45      19.718  41.230  44.255  0.00  0.00           O  
ATOM    665  CB  TYR X  45      17.741  42.315  42.036  0.00  0.00           C  
ATOM    666  CG  TYR X  45      16.739  42.196  40.913  0.00  0.00           C  
ATOM    667  CD1 TYR X  45      17.102  41.677  39.628  0.00  0.00           C  
ATOM    668  CD2 TYR X  45      15.349  42.438  41.129  0.00  0.00           C  
ATOM    669  CE1 TYR X  45      16.151  41.564  38.543  0.00  0.00           C  
ATOM    670  CE2 TYR X  45      14.434  42.281  40.102  0.00  0.00           C  
ATOM    671  CZ  TYR X  45      14.873  41.996  38.775  0.00  0.00           C  
ATOM    672  OH  TYR X  45      13.929  41.801  37.783  0.00  0.00           O  
ATOM    673  H   TYR X  45      17.845  39.623  43.179  0.00  0.00           H  
ATOM    674  HA  TYR X  45      19.301  41.383  41.106  0.00  0.00           H  
ATOM    675  HB2 TYR X  45      17.296  42.232  43.027  0.00  0.00           H  
ATOM    676  HB3 TYR X  45      18.244  43.281  41.980  0.00  0.00           H  
ATOM    677  HD1 TYR X  45      18.081  41.245  39.481  0.00  0.00           H  
ATOM    678  HD2 TYR X  45      15.005  42.840  42.069  0.00  0.00           H  
ATOM    679  HE1 TYR X  45      16.385  40.998  37.653  0.00  0.00           H  
ATOM    680  HE2 TYR X  45      13.397  42.377  40.388  0.00  0.00           H  
ATOM    681  HH  TYR X  45      13.005  41.896  38.023  0.00  0.00           H  
ATOM    682  N   SER X  46      21.006  42.199  42.781  0.00  0.00           N  
ATOM    683  CA  SER X  46      22.084  42.436  43.719  0.00  0.00           C  
ATOM    684  C   SER X  46      21.691  43.311  44.915  0.00  0.00           C  
ATOM    685  O   SER X  46      21.022  44.334  44.750  0.00  0.00           O  
ATOM    686  CB  SER X  46      23.284  43.043  42.927  0.00  0.00           C  
ATOM    687  OG  SER X  46      24.484  43.051  43.646  0.00  0.00           O  
ATOM    688  H   SER X  46      21.161  42.378  41.798  0.00  0.00           H  
ATOM    689  HA  SER X  46      22.495  41.473  44.019  0.00  0.00           H  
ATOM    690  HB2 SER X  46      23.367  42.458  42.012  0.00  0.00           H  
ATOM    691  HB3 SER X  46      23.049  44.076  42.668  0.00  0.00           H  
ATOM    692  HG  SER X  46      24.863  43.927  43.540  0.00  0.00           H  
ATOM    693  N   PRO X  47      21.982  42.908  46.140  0.00  0.00           N  
ATOM    694  CA  PRO X  47      21.468  43.569  47.402  0.00  0.00           C  
ATOM    695  C   PRO X  47      21.843  45.095  47.568  0.00  0.00           C  
ATOM    696  O   PRO X  47      21.074  45.841  48.219  0.00  0.00           O  
ATOM    697  CB  PRO X  47      21.868  42.749  48.565  0.00  0.00           C  
ATOM    698  CG  PRO X  47      21.807  41.362  47.936  0.00  0.00           C  
ATOM    699  CD  PRO X  47      22.392  41.627  46.572  0.00  0.00           C  
ATOM    700  HA  PRO X  47      20.390  43.417  47.448  0.00  0.00           H  
ATOM    701  HB2 PRO X  47      22.867  43.083  48.847  0.00  0.00           H  
ATOM    702  HB3 PRO X  47      21.216  42.923  49.421  0.00  0.00           H  
ATOM    703  HG2 PRO X  47      22.300  40.562  48.489  0.00  0.00           H  
ATOM    704  HG3 PRO X  47      20.756  41.107  47.806  0.00  0.00           H  
ATOM    705  HD2 PRO X  47      23.482  41.625  46.557  0.00  0.00           H  
ATOM    706  HD3 PRO X  47      21.999  40.811  45.965  0.00  0.00           H  
ATOM    707  N   SER X  48      22.960  45.578  46.946  0.00  0.00           N  
ATOM    708  CA  SER X  48      23.417  46.973  46.846  0.00  0.00           C  
ATOM    709  C   SER X  48      22.513  47.848  46.081  0.00  0.00           C  
ATOM    710  O   SER X  48      22.628  49.055  46.208  0.00  0.00           O  
ATOM    711  CB  SER X  48      24.890  46.847  46.354  0.00  0.00           C  
ATOM    712  OG  SER X  48      25.073  45.838  45.450  0.00  0.00           O  
ATOM    713  H   SER X  48      23.461  44.975  46.309  0.00  0.00           H  
ATOM    714  HA  SER X  48      23.402  47.361  47.865  0.00  0.00           H  
ATOM    715  HB2 SER X  48      25.246  47.750  45.859  0.00  0.00           H  
ATOM    716  HB3 SER X  48      25.538  46.614  47.199  0.00  0.00           H  
ATOM    717  HG  SER X  48      25.411  46.209  44.632  0.00  0.00           H  
ATOM    718  N   LEU X  49      21.592  47.315  45.252  0.00  0.00           N  
ATOM    719  CA  LEU X  49      20.529  48.078  44.480  0.00  0.00           C  
ATOM    720  C   LEU X  49      19.270  47.322  44.148  0.00  0.00           C  
ATOM    721  O   LEU X  49      18.556  47.680  43.157  0.00  0.00           O  
ATOM    722  CB  LEU X  49      21.232  48.741  43.244  0.00  0.00           C  
ATOM    723  CG  LEU X  49      21.856  47.753  42.228  0.00  0.00           C  
ATOM    724  CD1 LEU X  49      22.322  48.567  40.982  0.00  0.00           C  
ATOM    725  CD2 LEU X  49      23.100  47.057  42.726  0.00  0.00           C  
ATOM    726  H   LEU X  49      21.609  46.319  45.088  0.00  0.00           H  
ATOM    727  HA  LEU X  49      20.267  48.961  45.063  0.00  0.00           H  
ATOM    728  HB2 LEU X  49      20.538  49.378  42.696  0.00  0.00           H  
ATOM    729  HB3 LEU X  49      22.101  49.297  43.597  0.00  0.00           H  
ATOM    730  HG  LEU X  49      21.104  47.032  41.909  0.00  0.00           H  
ATOM    731 HD11 LEU X  49      23.191  49.168  41.246  0.00  0.00           H  
ATOM    732 HD12 LEU X  49      22.491  47.887  40.145  0.00  0.00           H  
ATOM    733 HD13 LEU X  49      21.531  49.203  40.584  0.00  0.00           H  
ATOM    734 HD21 LEU X  49      22.939  46.289  43.483  0.00  0.00           H  
ATOM    735 HD22 LEU X  49      23.578  46.507  41.914  0.00  0.00           H  
ATOM    736 HD23 LEU X  49      23.807  47.783  43.126  0.00  0.00           H  
ATOM    737  N   LYS X  50      18.942  46.335  44.984  0.00  0.00           N  
ATOM    738  CA  LYS X  50      17.823  45.450  44.700  0.00  0.00           C  
ATOM    739  C   LYS X  50      16.440  46.095  44.785  0.00  0.00           C  
ATOM    740  O   LYS X  50      15.546  45.446  44.213  0.00  0.00           O  
ATOM    741  CB  LYS X  50      17.862  44.087  45.483  0.00  0.00           C  
ATOM    742  CG  LYS X  50      17.712  44.262  47.010  0.00  0.00           C  
ATOM    743  CD  LYS X  50      17.702  42.925  47.691  0.00  0.00           C  
ATOM    744  CE  LYS X  50      18.218  42.964  49.094  0.00  0.00           C  
ATOM    745  NZ  LYS X  50      17.451  43.797  50.088  0.00  0.00           N1+
ATOM    746  H   LYS X  50      19.570  46.134  45.750  0.00  0.00           H  
ATOM    747  HA  LYS X  50      17.956  45.162  43.657  0.00  0.00           H  
ATOM    748  HB2 LYS X  50      16.936  43.578  45.214  0.00  0.00           H  
ATOM    749  HB3 LYS X  50      18.738  43.504  45.197  0.00  0.00           H  
ATOM    750  HG2 LYS X  50      18.551  44.860  47.367  0.00  0.00           H  
ATOM    751  HG3 LYS X  50      16.804  44.800  47.284  0.00  0.00           H  
ATOM    752  HD2 LYS X  50      16.665  42.594  47.634  0.00  0.00           H  
ATOM    753  HD3 LYS X  50      18.277  42.187  47.132  0.00  0.00           H  
ATOM    754  HE2 LYS X  50      18.201  41.965  49.530  0.00  0.00           H  
ATOM    755  HE3 LYS X  50      19.238  43.349  49.070  0.00  0.00           H  
ATOM    756  HZ1 LYS X  50      17.069  43.248  50.846  0.00  0.00           H  
ATOM    757  HZ2 LYS X  50      18.161  44.411  50.458  0.00  0.00           H  
ATOM    758  HZ3 LYS X  50      16.866  44.538  49.727  0.00  0.00           H  
ATOM    759  N   SER X  51      16.174  47.219  45.416  0.00  0.00           N  
ATOM    760  CA  SER X  51      14.928  48.030  45.356  0.00  0.00           C  
ATOM    761  C   SER X  51      14.776  48.905  44.125  0.00  0.00           C  
ATOM    762  O   SER X  51      13.648  49.173  43.715  0.00  0.00           O  
ATOM    763  CB  SER X  51      14.823  48.818  46.627  0.00  0.00           C  
ATOM    764  OG  SER X  51      15.788  49.808  46.687  0.00  0.00           O  
ATOM    765  H   SER X  51      16.895  47.714  45.922  0.00  0.00           H  
ATOM    766  HA  SER X  51      14.163  47.256  45.400  0.00  0.00           H  
ATOM    767  HB2 SER X  51      13.868  49.336  46.707  0.00  0.00           H  
ATOM    768  HB3 SER X  51      15.010  48.100  47.425  0.00  0.00           H  
ATOM    769  HG  SER X  51      16.507  49.303  47.076  0.00  0.00           H  
ATOM    770  N   ARG X  52      15.873  49.443  43.527  0.00  0.00           N  
ATOM    771  CA  ARG X  52      15.825  50.474  42.516  0.00  0.00           C  
ATOM    772  C   ARG X  52      15.774  49.812  41.065  0.00  0.00           C  
ATOM    773  O   ARG X  52      15.145  50.340  40.105  0.00  0.00           O  
ATOM    774  CB  ARG X  52      17.056  51.358  42.822  0.00  0.00           C  
ATOM    775  CG  ARG X  52      17.043  51.997  44.225  0.00  0.00           C  
ATOM    776  CD  ARG X  52      18.048  53.182  44.383  0.00  0.00           C  
ATOM    777  NE  ARG X  52      19.530  52.928  44.188  0.00  0.00           N  
ATOM    778  CZ  ARG X  52      20.316  53.131  43.132  0.00  0.00           C  
ATOM    779  NH1 ARG X  52      19.958  53.697  41.986  0.00  0.00           N1+
ATOM    780  NH2 ARG X  52      21.529  52.754  43.147  0.00  0.00           N  
ATOM    781  H   ARG X  52      16.707  49.374  44.091  0.00  0.00           H  
ATOM    782  HA  ARG X  52      14.895  51.041  42.531  0.00  0.00           H  
ATOM    783  HB2 ARG X  52      17.999  50.820  42.718  0.00  0.00           H  
ATOM    784  HB3 ARG X  52      17.070  52.177  42.103  0.00  0.00           H  
ATOM    785  HG2 ARG X  52      16.049  52.394  44.431  0.00  0.00           H  
ATOM    786  HG3 ARG X  52      17.275  51.214  44.949  0.00  0.00           H  
ATOM    787  HD2 ARG X  52      17.774  53.964  43.673  0.00  0.00           H  
ATOM    788  HD3 ARG X  52      17.922  53.676  45.346  0.00  0.00           H  
ATOM    789  HE  ARG X  52      20.006  52.478  44.957  0.00  0.00           H  
ATOM    790 HH11 ARG X  52      19.007  53.958  41.768  0.00  0.00           H  
ATOM    791 HH12 ARG X  52      20.701  53.979  41.362  0.00  0.00           H  
ATOM    792 HH21 ARG X  52      21.887  52.163  43.884  0.00  0.00           H  
ATOM    793 HH22 ARG X  52      22.137  52.887  42.351  0.00  0.00           H  
ATOM    794  N   VAL X  53      16.380  48.642  40.874  0.00  0.00           N  
ATOM    795  CA  VAL X  53      16.690  48.018  39.565  0.00  0.00           C  
ATOM    796  C   VAL X  53      15.604  47.036  39.113  0.00  0.00           C  
ATOM    797  O   VAL X  53      14.734  46.621  39.865  0.00  0.00           O  
ATOM    798  CB  VAL X  53      18.024  47.288  39.695  0.00  0.00           C  
ATOM    799  CG1 VAL X  53      17.998  45.771  40.106  0.00  0.00           C  
ATOM    800  CG2 VAL X  53      18.920  47.310  38.472  0.00  0.00           C  
ATOM    801  H   VAL X  53      16.705  48.183  41.713  0.00  0.00           H  
ATOM    802  HA  VAL X  53      16.789  48.816  38.830  0.00  0.00           H  
ATOM    803  HB  VAL X  53      18.586  47.773  40.493  0.00  0.00           H  
ATOM    804 HG11 VAL X  53      17.172  45.192  39.694  0.00  0.00           H  
ATOM    805 HG12 VAL X  53      18.923  45.293  39.783  0.00  0.00           H  
ATOM    806 HG13 VAL X  53      17.961  45.639  41.188  0.00  0.00           H  
ATOM    807 HG21 VAL X  53      18.617  46.621  37.684  0.00  0.00           H  
ATOM    808 HG22 VAL X  53      18.858  48.321  38.068  0.00  0.00           H  
ATOM    809 HG23 VAL X  53      19.992  47.257  38.663  0.00  0.00           H  
ATOM    810  N   ASN X  54      15.728  46.631  37.855  0.00  0.00           N  
ATOM    811  CA  ASN X  54      14.844  45.612  37.248  0.00  0.00           C  
ATOM    812  C   ASN X  54      15.549  45.124  35.937  0.00  0.00           C  
ATOM    813  O   ASN X  54      16.275  45.939  35.281  0.00  0.00           O  
ATOM    814  CB  ASN X  54      13.479  46.357  36.858  0.00  0.00           C  
ATOM    815  CG  ASN X  54      12.690  45.553  35.866  0.00  0.00           C  
ATOM    816  ND2 ASN X  54      11.873  44.696  36.376  0.00  0.00           N  
ATOM    817  OD1 ASN X  54      12.812  45.632  34.681  0.00  0.00           O  
ATOM    818  H   ASN X  54      16.350  47.066  37.188  0.00  0.00           H  
ATOM    819  HA  ASN X  54      14.667  44.791  37.942  0.00  0.00           H  
ATOM    820  HB2 ASN X  54      12.930  46.632  37.758  0.00  0.00           H  
ATOM    821  HB3 ASN X  54      13.863  47.211  36.299  0.00  0.00           H  
ATOM    822 HD21 ASN X  54      11.471  44.040  35.720  0.00  0.00           H  
ATOM    823 HD22 ASN X  54      11.737  44.623  37.374  0.00  0.00           H  
ATOM    824  N   LEU X  55      15.372  43.860  35.561  0.00  0.00           N  
ATOM    825  CA  LEU X  55      15.872  43.324  34.306  0.00  0.00           C  
ATOM    826  C   LEU X  55      14.786  42.580  33.506  0.00  0.00           C  
ATOM    827  O   LEU X  55      13.790  42.215  34.091  0.00  0.00           O  
ATOM    828  CB  LEU X  55      16.897  42.158  34.565  0.00  0.00           C  
ATOM    829  CG  LEU X  55      17.994  42.417  35.591  0.00  0.00           C  
ATOM    830  CD1 LEU X  55      18.909  41.153  35.492  0.00  0.00           C  
ATOM    831  CD2 LEU X  55      18.985  43.528  35.254  0.00  0.00           C  
ATOM    832  H   LEU X  55      14.815  43.214  36.104  0.00  0.00           H  
ATOM    833  HA  LEU X  55      16.415  44.044  33.695  0.00  0.00           H  
ATOM    834  HB2 LEU X  55      16.321  41.294  34.894  0.00  0.00           H  
ATOM    835  HB3 LEU X  55      17.243  41.710  33.633  0.00  0.00           H  
ATOM    836  HG  LEU X  55      17.655  42.600  36.610  0.00  0.00           H  
ATOM    837 HD11 LEU X  55      19.294  40.896  34.506  0.00  0.00           H  
ATOM    838 HD12 LEU X  55      19.788  41.316  36.115  0.00  0.00           H  
ATOM    839 HD13 LEU X  55      18.260  40.386  35.916  0.00  0.00           H  
ATOM    840 HD21 LEU X  55      19.845  43.503  35.923  0.00  0.00           H  
ATOM    841 HD22 LEU X  55      19.264  43.493  34.202  0.00  0.00           H  
ATOM    842 HD23 LEU X  55      18.470  44.489  35.250  0.00  0.00           H  
ATOM    843  N   SER X  56      14.942  42.482  32.189  0.00  0.00           N  
ATOM    844  CA  SER X  56      13.903  41.771  31.287  0.00  0.00           C  
ATOM    845  C   SER X  56      14.424  41.257  29.956  0.00  0.00           C  
ATOM    846  O   SER X  56      15.596  41.539  29.676  0.00  0.00           O  
ATOM    847  CB  SER X  56      12.645  42.728  31.068  0.00  0.00           C  
ATOM    848  OG  SER X  56      13.137  43.815  30.448  0.00  0.00           O  
ATOM    849  H   SER X  56      15.814  42.793  31.787  0.00  0.00           H  
ATOM    850  HA  SER X  56      13.509  40.831  31.672  0.00  0.00           H  
ATOM    851  HB2 SER X  56      11.977  42.329  30.304  0.00  0.00           H  
ATOM    852  HB3 SER X  56      12.208  42.975  32.034  0.00  0.00           H  
ATOM    853  HG  SER X  56      13.714  44.217  31.101  0.00  0.00           H  
ATOM    854  N   LEU X  57      13.596  40.558  29.156  0.00  0.00           N  
ATOM    855  CA  LEU X  57      13.987  39.850  27.916  0.00  0.00           C  
ATOM    856  C   LEU X  57      12.931  40.126  26.806  0.00  0.00           C  
ATOM    857  O   LEU X  57      11.738  40.175  27.102  0.00  0.00           O  
ATOM    858  CB  LEU X  57      13.918  38.338  28.268  0.00  0.00           C  
ATOM    859  CG  LEU X  57      14.827  37.751  29.289  0.00  0.00           C  
ATOM    860  CD1 LEU X  57      14.482  36.300  29.349  0.00  0.00           C  
ATOM    861  CD2 LEU X  57      16.320  38.058  29.009  0.00  0.00           C  
ATOM    862  H   LEU X  57      12.644  40.511  29.488  0.00  0.00           H  
ATOM    863  HA  LEU X  57      14.949  40.136  27.491  0.00  0.00           H  
ATOM    864  HB2 LEU X  57      12.917  38.102  28.632  0.00  0.00           H  
ATOM    865  HB3 LEU X  57      13.952  37.720  27.372  0.00  0.00           H  
ATOM    866  HG  LEU X  57      14.643  38.217  30.257  0.00  0.00           H  
ATOM    867 HD11 LEU X  57      15.158  35.952  30.130  0.00  0.00           H  
ATOM    868 HD12 LEU X  57      13.406  36.248  29.526  0.00  0.00           H  
ATOM    869 HD13 LEU X  57      14.705  35.761  28.428  0.00  0.00           H  
ATOM    870 HD21 LEU X  57      16.883  38.012  29.941  0.00  0.00           H  
ATOM    871 HD22 LEU X  57      16.650  37.334  28.263  0.00  0.00           H  
ATOM    872 HD23 LEU X  57      16.459  39.094  28.704  0.00  0.00           H  
ATOM    873  N   ASP X  58      13.354  40.060  25.536  0.00  0.00           N  
ATOM    874  CA  ASP X  58      12.587  39.957  24.371  0.00  0.00           C  
ATOM    875  C   ASP X  58      13.044  38.864  23.427  0.00  0.00           C  
ATOM    876  O   ASP X  58      13.958  38.915  22.626  0.00  0.00           O  
ATOM    877  CB  ASP X  58      12.465  41.311  23.683  0.00  0.00           C  
ATOM    878  CG  ASP X  58      11.451  41.358  22.502  0.00  0.00           C  
ATOM    879  OD1 ASP X  58      10.800  40.418  22.106  0.00  0.00           O  
ATOM    880  OD2 ASP X  58      11.374  42.503  21.992  0.00  0.00           O1-
ATOM    881  H   ASP X  58      14.342  40.078  25.324  0.00  0.00           H  
ATOM    882  HA  ASP X  58      11.551  39.763  24.646  0.00  0.00           H  
ATOM    883  HB2 ASP X  58      12.144  41.999  24.465  0.00  0.00           H  
ATOM    884  HB3 ASP X  58      13.422  41.716  23.353  0.00  0.00           H  
ATOM    885  N   THR X  59      12.272  37.775  23.463  0.00  0.00           N  
ATOM    886  CA  THR X  59      12.440  36.536  22.703  0.00  0.00           C  
ATOM    887  C   THR X  59      12.251  36.771  21.217  0.00  0.00           C  
ATOM    888  O   THR X  59      12.767  35.971  20.408  0.00  0.00           O  
ATOM    889  CB  THR X  59      11.701  35.339  23.323  0.00  0.00           C  
ATOM    890  CG2 THR X  59      12.197  34.951  24.690  0.00  0.00           C  
ATOM    891  OG1 THR X  59      10.324  35.639  23.460  0.00  0.00           O  
ATOM    892  H   THR X  59      11.394  37.884  23.948  0.00  0.00           H  
ATOM    893  HA  THR X  59      13.496  36.303  22.834  0.00  0.00           H  
ATOM    894  HB  THR X  59      11.805  34.537  22.592  0.00  0.00           H  
ATOM    895  HG1 THR X  59      10.234  36.390  24.052  0.00  0.00           H  
ATOM    896 HG21 THR X  59      11.536  34.140  24.995  0.00  0.00           H  
ATOM    897 HG22 THR X  59      13.258  34.703  24.666  0.00  0.00           H  
ATOM    898 HG23 THR X  59      11.933  35.763  25.368  0.00  0.00           H  
ATOM    899  N   SER X  60      11.553  37.835  20.835  0.00  0.00           N  
ATOM    900  CA  SER X  60      11.037  37.973  19.418  0.00  0.00           C  
ATOM    901  C   SER X  60      12.031  38.611  18.493  0.00  0.00           C  
ATOM    902  O   SER X  60      11.843  38.552  17.338  0.00  0.00           O  
ATOM    903  CB  SER X  60       9.816  38.853  19.378  0.00  0.00           C  
ATOM    904  OG  SER X  60      10.026  40.304  19.624  0.00  0.00           O  
ATOM    905  H   SER X  60      11.258  38.504  21.532  0.00  0.00           H  
ATOM    906  HA  SER X  60      10.702  37.018  19.014  0.00  0.00           H  
ATOM    907  HB2 SER X  60       9.439  38.756  18.360  0.00  0.00           H  
ATOM    908  HB3 SER X  60       9.091  38.432  20.075  0.00  0.00           H  
ATOM    909  HG  SER X  60      10.244  40.346  20.558  0.00  0.00           H  
ATOM    910  N   LYS X  61      13.044  39.247  19.163  0.00  0.00           N  
ATOM    911  CA  LYS X  61      14.187  39.891  18.543  0.00  0.00           C  
ATOM    912  C   LYS X  61      15.502  39.507  19.164  0.00  0.00           C  
ATOM    913  O   LYS X  61      16.508  40.098  18.672  0.00  0.00           O  
ATOM    914  CB  LYS X  61      13.840  41.385  18.414  0.00  0.00           C  
ATOM    915  CG  LYS X  61      12.588  41.881  17.590  0.00  0.00           C  
ATOM    916  CD  LYS X  61      12.696  43.389  17.525  0.00  0.00           C  
ATOM    917  CE  LYS X  61      11.823  43.960  16.355  0.00  0.00           C  
ATOM    918  NZ  LYS X  61      11.860  45.365  16.164  0.00  0.00           N1+
ATOM    919  H   LYS X  61      12.947  39.132  20.161  0.00  0.00           H  
ATOM    920  HA  LYS X  61      14.236  39.526  17.517  0.00  0.00           H  
ATOM    921  HB2 LYS X  61      13.921  41.858  19.393  0.00  0.00           H  
ATOM    922  HB3 LYS X  61      14.751  41.755  17.943  0.00  0.00           H  
ATOM    923  HG2 LYS X  61      12.536  41.417  16.605  0.00  0.00           H  
ATOM    924  HG3 LYS X  61      11.687  41.733  18.185  0.00  0.00           H  
ATOM    925  HD2 LYS X  61      12.346  43.789  18.477  0.00  0.00           H  
ATOM    926  HD3 LYS X  61      13.757  43.618  17.429  0.00  0.00           H  
ATOM    927  HE2 LYS X  61      12.086  43.588  15.365  0.00  0.00           H  
ATOM    928  HE3 LYS X  61      10.777  43.718  16.548  0.00  0.00           H  
ATOM    929  HZ1 LYS X  61      11.275  45.614  15.382  0.00  0.00           H  
ATOM    930  HZ2 LYS X  61      11.586  45.870  16.995  0.00  0.00           H  
ATOM    931  HZ3 LYS X  61      12.772  45.720  15.915  0.00  0.00           H  
ATOM    932  N   ASN X  62      15.536  38.595  20.122  0.00  0.00           N  
ATOM    933  CA  ASN X  62      16.706  38.140  20.906  0.00  0.00           C  
ATOM    934  C   ASN X  62      17.462  39.258  21.583  0.00  0.00           C  
ATOM    935  O   ASN X  62      18.703  39.387  21.481  0.00  0.00           O  
ATOM    936  CB  ASN X  62      17.555  37.169  20.087  0.00  0.00           C  
ATOM    937  CG  ASN X  62      16.750  35.913  19.846  0.00  0.00           C  
ATOM    938  ND2 ASN X  62      16.280  35.671  18.659  0.00  0.00           N  
ATOM    939  OD1 ASN X  62      16.745  35.075  20.727  0.00  0.00           O  
ATOM    940  H   ASN X  62      14.671  38.085  20.223  0.00  0.00           H  
ATOM    941  HA  ASN X  62      16.463  37.519  21.768  0.00  0.00           H  
ATOM    942  HB2 ASN X  62      17.785  37.583  19.104  0.00  0.00           H  
ATOM    943  HB3 ASN X  62      18.409  36.830  20.673  0.00  0.00           H  
ATOM    944 HD21 ASN X  62      15.944  34.757  18.390  0.00  0.00           H  
ATOM    945 HD22 ASN X  62      16.536  36.309  17.919  0.00  0.00           H  
ATOM    946  N   GLN X  63      16.713  40.118  22.373  0.00  0.00           N  
ATOM    947  CA  GLN X  63      17.156  41.211  23.267  0.00  0.00           C  
ATOM    948  C   GLN X  63      17.073  40.880  24.723  0.00  0.00           C  
ATOM    949  O   GLN X  63      16.135  40.241  25.206  0.00  0.00           O  
ATOM    950  CB  GLN X  63      16.497  42.496  22.788  0.00  0.00           C  
ATOM    951  CG  GLN X  63      16.891  42.856  21.316  0.00  0.00           C  
ATOM    952  CD  GLN X  63      16.847  44.381  21.054  0.00  0.00           C  
ATOM    953  NE2 GLN X  63      15.746  44.931  20.710  0.00  0.00           N  
ATOM    954  OE1 GLN X  63      17.837  45.090  21.262  0.00  0.00           O  
ATOM    955  H   GLN X  63      15.761  39.794  22.468  0.00  0.00           H  
ATOM    956  HA  GLN X  63      18.215  41.357  23.055  0.00  0.00           H  
ATOM    957  HB2 GLN X  63      15.407  42.475  22.769  0.00  0.00           H  
ATOM    958  HB3 GLN X  63      16.843  43.336  23.389  0.00  0.00           H  
ATOM    959  HG2 GLN X  63      17.893  42.451  21.182  0.00  0.00           H  
ATOM    960  HG3 GLN X  63      16.216  42.259  20.703  0.00  0.00           H  
ATOM    961 HE21 GLN X  63      15.547  45.913  20.584  0.00  0.00           H  
ATOM    962 HE22 GLN X  63      14.924  44.372  20.527  0.00  0.00           H  
ATOM    963  N   VAL X  64      18.051  41.501  25.456  0.00  0.00           N  
ATOM    964  CA  VAL X  64      18.166  41.557  26.927  0.00  0.00           C  
ATOM    965  C   VAL X  64      18.245  43.013  27.435  0.00  0.00           C  
ATOM    966  O   VAL X  64      18.954  43.854  26.900  0.00  0.00           O  
ATOM    967  CB  VAL X  64      19.514  40.820  27.236  0.00  0.00           C  
ATOM    968  CG1 VAL X  64      19.736  40.930  28.741  0.00  0.00           C  
ATOM    969  CG2 VAL X  64      19.658  39.369  26.737  0.00  0.00           C  
ATOM    970  H   VAL X  64      18.729  42.031  24.927  0.00  0.00           H  
ATOM    971  HA  VAL X  64      17.371  40.999  27.424  0.00  0.00           H  
ATOM    972  HB  VAL X  64      20.362  41.335  26.786  0.00  0.00           H  
ATOM    973 HG11 VAL X  64      19.951  41.958  29.033  0.00  0.00           H  
ATOM    974 HG12 VAL X  64      18.870  40.489  29.235  0.00  0.00           H  
ATOM    975 HG13 VAL X  64      20.586  40.290  28.977  0.00  0.00           H  
ATOM    976 HG21 VAL X  64      19.288  39.249  25.720  0.00  0.00           H  
ATOM    977 HG22 VAL X  64      20.721  39.150  26.834  0.00  0.00           H  
ATOM    978 HG23 VAL X  64      19.149  38.664  27.395  0.00  0.00           H  
ATOM    979  N   SER X  65      17.535  43.264  28.544  0.00  0.00           N  
ATOM    980  CA  SER X  65      17.239  44.655  28.956  0.00  0.00           C  
ATOM    981  C   SER X  65      17.387  44.825  30.489  0.00  0.00           C  
ATOM    982  O   SER X  65      17.405  43.909  31.327  0.00  0.00           O  
ATOM    983  CB  SER X  65      15.817  44.946  28.512  0.00  0.00           C  
ATOM    984  OG  SER X  65      15.478  44.998  27.145  0.00  0.00           O  
ATOM    985  H   SER X  65      17.008  42.499  28.943  0.00  0.00           H  
ATOM    986  HA  SER X  65      17.979  45.366  28.590  0.00  0.00           H  
ATOM    987  HB2 SER X  65      15.193  44.115  28.844  0.00  0.00           H  
ATOM    988  HB3 SER X  65      15.490  45.836  29.049  0.00  0.00           H  
ATOM    989  HG  SER X  65      15.480  45.913  26.855  0.00  0.00           H  
ATOM    990  N   LEU X  66      17.445  46.099  30.828  0.00  0.00           N  
ATOM    991  CA  LEU X  66      17.700  46.620  32.165  0.00  0.00           C  
ATOM    992  C   LEU X  66      17.146  47.953  32.339  0.00  0.00           C  
ATOM    993  O   LEU X  66      16.739  48.667  31.457  0.00  0.00           O  
ATOM    994  CB  LEU X  66      19.184  46.449  32.371  0.00  0.00           C  
ATOM    995  CG  LEU X  66      19.848  46.990  33.623  0.00  0.00           C  
ATOM    996  CD1 LEU X  66      21.005  46.067  34.028  0.00  0.00           C  
ATOM    997  CD2 LEU X  66      20.385  48.415  33.448  0.00  0.00           C  
ATOM    998  H   LEU X  66      17.632  46.695  30.033  0.00  0.00           H  
ATOM    999  HA  LEU X  66      17.245  45.932  32.877  0.00  0.00           H  
ATOM   1000  HB2 LEU X  66      19.302  45.366  32.419  0.00  0.00           H  
ATOM   1001  HB3 LEU X  66      19.722  46.819  31.498  0.00  0.00           H  
ATOM   1002  HG  LEU X  66      19.100  46.884  34.410  0.00  0.00           H  
ATOM   1003 HD11 LEU X  66      21.149  46.337  35.075  0.00  0.00           H  
ATOM   1004 HD12 LEU X  66      20.817  45.004  33.877  0.00  0.00           H  
ATOM   1005 HD13 LEU X  66      21.976  46.350  33.620  0.00  0.00           H  
ATOM   1006 HD21 LEU X  66      21.272  48.458  32.817  0.00  0.00           H  
ATOM   1007 HD22 LEU X  66      19.631  48.995  32.917  0.00  0.00           H  
ATOM   1008 HD23 LEU X  66      20.616  48.898  34.398  0.00  0.00           H  
ATOM   1009  N   SER X  67      17.013  48.265  33.674  0.00  0.00           N  
ATOM   1010  CA  SER X  67      16.338  49.506  34.243  0.00  0.00           C  
ATOM   1011  C   SER X  67      16.722  49.812  35.702  0.00  0.00           C  
ATOM   1012  O   SER X  67      17.042  48.853  36.428  0.00  0.00           O  
ATOM   1013  CB  SER X  67      14.819  49.435  33.982  0.00  0.00           C  
ATOM   1014  OG  SER X  67      14.351  50.737  34.235  0.00  0.00           O  
ATOM   1015  H   SER X  67      17.369  47.590  34.335  0.00  0.00           H  
ATOM   1016  HA  SER X  67      16.720  50.283  33.582  0.00  0.00           H  
ATOM   1017  HB2 SER X  67      14.505  49.219  32.960  0.00  0.00           H  
ATOM   1018  HB3 SER X  67      14.412  48.745  34.722  0.00  0.00           H  
ATOM   1019  HG  SER X  67      13.918  50.862  35.083  0.00  0.00           H  
ATOM   1020  N   LEU X  68      16.903  51.098  36.106  0.00  0.00           N  
ATOM   1021  CA  LEU X  68      17.343  51.568  37.445  0.00  0.00           C  
ATOM   1022  C   LEU X  68      16.893  52.970  37.854  0.00  0.00           C  
ATOM   1023  O   LEU X  68      17.251  53.993  37.225  0.00  0.00           O  
ATOM   1024  CB  LEU X  68      18.874  51.556  37.327  0.00  0.00           C  
ATOM   1025  CG  LEU X  68      19.575  52.139  38.562  0.00  0.00           C  
ATOM   1026  CD1 LEU X  68      19.463  51.149  39.774  0.00  0.00           C  
ATOM   1027  CD2 LEU X  68      21.110  52.160  38.308  0.00  0.00           C  
ATOM   1028  H   LEU X  68      16.638  51.817  35.447  0.00  0.00           H  
ATOM   1029  HA  LEU X  68      17.091  50.825  38.201  0.00  0.00           H  
ATOM   1030  HB2 LEU X  68      19.245  50.563  37.074  0.00  0.00           H  
ATOM   1031  HB3 LEU X  68      19.167  52.163  36.469  0.00  0.00           H  
ATOM   1032  HG  LEU X  68      19.274  53.138  38.875  0.00  0.00           H  
ATOM   1033 HD11 LEU X  68      18.422  51.100  40.094  0.00  0.00           H  
ATOM   1034 HD12 LEU X  68      19.740  50.110  39.589  0.00  0.00           H  
ATOM   1035 HD13 LEU X  68      20.054  51.537  40.603  0.00  0.00           H  
ATOM   1036 HD21 LEU X  68      21.615  52.389  39.246  0.00  0.00           H  
ATOM   1037 HD22 LEU X  68      21.486  51.294  37.763  0.00  0.00           H  
ATOM   1038 HD23 LEU X  68      21.204  52.971  37.586  0.00  0.00           H  
ATOM   1039  N   VAL X  69      16.162  53.092  38.964  0.00  0.00           N  
ATOM   1040  CA  VAL X  69      15.522  54.300  39.460  0.00  0.00           C  
ATOM   1041  C   VAL X  69      16.473  55.040  40.391  0.00  0.00           C  
ATOM   1042  O   VAL X  69      17.300  54.436  41.061  0.00  0.00           O  
ATOM   1043  CB  VAL X  69      14.194  53.980  40.154  0.00  0.00           C  
ATOM   1044  CG1 VAL X  69      13.447  55.161  40.782  0.00  0.00           C  
ATOM   1045  CG2 VAL X  69      13.214  53.375  39.111  0.00  0.00           C  
ATOM   1046  H   VAL X  69      15.869  52.226  39.393  0.00  0.00           H  
ATOM   1047  HA  VAL X  69      15.195  54.911  38.620  0.00  0.00           H  
ATOM   1048  HB  VAL X  69      14.423  53.265  40.945  0.00  0.00           H  
ATOM   1049 HG11 VAL X  69      13.197  55.830  39.959  0.00  0.00           H  
ATOM   1050 HG12 VAL X  69      12.497  54.893  41.244  0.00  0.00           H  
ATOM   1051 HG13 VAL X  69      14.060  55.832  41.383  0.00  0.00           H  
ATOM   1052 HG21 VAL X  69      12.212  53.202  39.501  0.00  0.00           H  
ATOM   1053 HG22 VAL X  69      13.131  54.048  38.257  0.00  0.00           H  
ATOM   1054 HG23 VAL X  69      13.491  52.357  38.838  0.00  0.00           H  
ATOM   1055  N   ALA X  70      16.398  56.404  40.334  0.00  0.00           N  
ATOM   1056  CA  ALA X  70      17.090  57.339  41.257  0.00  0.00           C  
ATOM   1057  C   ALA X  70      18.636  57.146  41.338  0.00  0.00           C  
ATOM   1058  O   ALA X  70      19.170  56.877  42.488  0.00  0.00           O  
ATOM   1059  CB  ALA X  70      16.450  57.329  42.676  0.00  0.00           C  
ATOM   1060  H   ALA X  70      16.047  56.808  39.478  0.00  0.00           H  
ATOM   1061  HA  ALA X  70      16.967  58.371  40.928  0.00  0.00           H  
ATOM   1062  HB1 ALA X  70      16.851  58.233  43.135  0.00  0.00           H  
ATOM   1063  HB2 ALA X  70      15.362  57.400  42.664  0.00  0.00           H  
ATOM   1064  HB3 ALA X  70      16.563  56.390  43.219  0.00  0.00           H  
ATOM   1065  N   ALA X  71      19.288  57.066  40.187  0.00  0.00           N  
ATOM   1066  CA  ALA X  71      20.737  56.772  40.033  0.00  0.00           C  
ATOM   1067  C   ALA X  71      21.718  57.499  40.979  0.00  0.00           C  
ATOM   1068  O   ALA X  71      21.489  58.663  41.323  0.00  0.00           O  
ATOM   1069  CB  ALA X  71      21.227  57.100  38.579  0.00  0.00           C  
ATOM   1070  H   ALA X  71      18.755  57.234  39.347  0.00  0.00           H  
ATOM   1071  HA  ALA X  71      20.810  55.692  40.158  0.00  0.00           H  
ATOM   1072  HB1 ALA X  71      21.203  58.176  38.410  0.00  0.00           H  
ATOM   1073  HB2 ALA X  71      22.208  56.637  38.471  0.00  0.00           H  
ATOM   1074  HB3 ALA X  71      20.506  56.691  37.871  0.00  0.00           H  
ATOM   1075  N   THR X  72      22.752  56.777  41.430  0.00  0.00           N  
ATOM   1076  CA  THR X  72      23.799  57.250  42.351  0.00  0.00           C  
ATOM   1077  C   THR X  72      25.157  57.401  41.680  0.00  0.00           C  
ATOM   1078  O   THR X  72      25.409  56.774  40.647  0.00  0.00           O  
ATOM   1079  CB  THR X  72      23.973  56.339  43.531  0.00  0.00           C  
ATOM   1080  CG2 THR X  72      22.736  55.849  44.294  0.00  0.00           C  
ATOM   1081  OG1 THR X  72      24.736  55.135  43.185  0.00  0.00           O  
ATOM   1082  H   THR X  72      22.776  55.847  41.036  0.00  0.00           H  
ATOM   1083  HA  THR X  72      23.547  58.250  42.704  0.00  0.00           H  
ATOM   1084  HB  THR X  72      24.590  56.845  44.272  0.00  0.00           H  
ATOM   1085  HG1 THR X  72      24.127  54.545  42.735  0.00  0.00           H  
ATOM   1086 HG21 THR X  72      22.082  55.290  43.626  0.00  0.00           H  
ATOM   1087 HG22 THR X  72      22.879  55.190  45.149  0.00  0.00           H  
ATOM   1088 HG23 THR X  72      22.215  56.689  44.754  0.00  0.00           H  
ATOM   1089  N   ALA X  73      26.090  58.152  42.266  0.00  0.00           N  
ATOM   1090  CA  ALA X  73      27.493  58.244  41.824  0.00  0.00           C  
ATOM   1091  C   ALA X  73      28.152  56.882  41.524  0.00  0.00           C  
ATOM   1092  O   ALA X  73      28.824  56.669  40.565  0.00  0.00           O  
ATOM   1093  CB  ALA X  73      28.265  59.053  42.793  0.00  0.00           C  
ATOM   1094  H   ALA X  73      25.717  58.622  43.077  0.00  0.00           H  
ATOM   1095  HA  ALA X  73      27.442  58.831  40.907  0.00  0.00           H  
ATOM   1096  HB1 ALA X  73      27.707  59.958  43.031  0.00  0.00           H  
ATOM   1097  HB2 ALA X  73      28.473  58.452  43.678  0.00  0.00           H  
ATOM   1098  HB3 ALA X  73      29.109  59.469  42.245  0.00  0.00           H  
ATOM   1099  N   ALA X  74      27.878  55.927  42.412  0.00  0.00           N  
ATOM   1100  CA  ALA X  74      28.267  54.512  42.186  0.00  0.00           C  
ATOM   1101  C   ALA X  74      27.807  53.846  40.806  0.00  0.00           C  
ATOM   1102  O   ALA X  74      28.542  52.978  40.297  0.00  0.00           O  
ATOM   1103  CB  ALA X  74      27.838  53.668  43.339  0.00  0.00           C  
ATOM   1104  H   ALA X  74      27.262  56.209  43.162  0.00  0.00           H  
ATOM   1105  HA  ALA X  74      29.352  54.606  42.135  0.00  0.00           H  
ATOM   1106  HB1 ALA X  74      28.034  53.984  44.364  0.00  0.00           H  
ATOM   1107  HB2 ALA X  74      26.763  53.665  43.161  0.00  0.00           H  
ATOM   1108  HB3 ALA X  74      28.239  52.686  43.092  0.00  0.00           H  
ATOM   1109  N   ASP X  75      26.718  54.291  40.297  0.00  0.00           N  
ATOM   1110  CA  ASP X  75      25.945  53.658  39.170  0.00  0.00           C  
ATOM   1111  C   ASP X  75      26.430  54.184  37.846  0.00  0.00           C  
ATOM   1112  O   ASP X  75      25.632  54.221  36.892  0.00  0.00           O  
ATOM   1113  CB  ASP X  75      24.342  53.834  39.214  0.00  0.00           C  
ATOM   1114  CG  ASP X  75      23.748  53.389  40.488  0.00  0.00           C  
ATOM   1115  OD1 ASP X  75      24.026  52.297  41.023  0.00  0.00           O  
ATOM   1116  OD2 ASP X  75      22.885  54.115  41.022  0.00  0.00           O1-
ATOM   1117  H   ASP X  75      26.239  55.061  40.742  0.00  0.00           H  
ATOM   1118  HA  ASP X  75      26.083  52.576  39.171  0.00  0.00           H  
ATOM   1119  HB2 ASP X  75      24.147  54.891  39.032  0.00  0.00           H  
ATOM   1120  HB3 ASP X  75      23.894  53.281  38.389  0.00  0.00           H  
ATOM   1121  N   SER X  76      27.643  54.663  37.660  0.00  0.00           N  
ATOM   1122  CA  SER X  76      28.077  55.551  36.554  0.00  0.00           C  
ATOM   1123  C   SER X  76      29.234  55.192  35.740  0.00  0.00           C  
ATOM   1124  O   SER X  76      29.732  56.038  34.970  0.00  0.00           O  
ATOM   1125  CB  SER X  76      28.304  56.858  37.242  0.00  0.00           C  
ATOM   1126  OG  SER X  76      29.513  56.883  37.989  0.00  0.00           O  
ATOM   1127  H   SER X  76      28.310  54.571  38.415  0.00  0.00           H  
ATOM   1128  HA  SER X  76      27.272  55.691  35.832  0.00  0.00           H  
ATOM   1129  HB2 SER X  76      28.500  57.587  36.456  0.00  0.00           H  
ATOM   1130  HB3 SER X  76      27.430  57.223  37.783  0.00  0.00           H  
ATOM   1131  HG  SER X  76      29.309  56.558  38.868  0.00  0.00           H  
ATOM   1132  N   GLY X  77      29.660  53.934  35.819  0.00  0.00           N  
ATOM   1133  CA  GLY X  77      30.686  53.290  35.028  0.00  0.00           C  
ATOM   1134  C   GLY X  77      30.143  52.318  34.012  0.00  0.00           C  
ATOM   1135  O   GLY X  77      28.921  52.280  33.736  0.00  0.00           O  
ATOM   1136  H   GLY X  77      29.073  53.349  36.397  0.00  0.00           H  
ATOM   1137  HA2 GLY X  77      31.201  54.023  34.407  0.00  0.00           H  
ATOM   1138  HA3 GLY X  77      31.353  52.820  35.750  0.00  0.00           H  
ATOM   1139  N   LYS X  78      30.997  51.508  33.372  0.00  0.00           N  
ATOM   1140  CA  LYS X  78      30.712  50.664  32.198  0.00  0.00           C  
ATOM   1141  C   LYS X  78      29.862  49.456  32.557  0.00  0.00           C  
ATOM   1142  O   LYS X  78      30.300  48.674  33.417  0.00  0.00           O  
ATOM   1143  CB  LYS X  78      32.063  50.255  31.520  0.00  0.00           C  
ATOM   1144  CG  LYS X  78      31.978  49.601  30.101  0.00  0.00           C  
ATOM   1145  CD  LYS X  78      31.607  50.617  28.976  0.00  0.00           C  
ATOM   1146  CE  LYS X  78      32.214  50.022  27.672  0.00  0.00           C  
ATOM   1147  NZ  LYS X  78      32.168  50.946  26.549  0.00  0.00           N1+
ATOM   1148  H   LYS X  78      31.950  51.686  33.658  0.00  0.00           H  
ATOM   1149  HA  LYS X  78      30.179  51.207  31.418  0.00  0.00           H  
ATOM   1150  HB2 LYS X  78      32.503  51.248  31.440  0.00  0.00           H  
ATOM   1151  HB3 LYS X  78      32.493  49.512  32.191  0.00  0.00           H  
ATOM   1152  HG2 LYS X  78      32.892  49.071  29.831  0.00  0.00           H  
ATOM   1153  HG3 LYS X  78      31.140  48.905  30.150  0.00  0.00           H  
ATOM   1154  HD2 LYS X  78      30.524  50.737  28.993  0.00  0.00           H  
ATOM   1155  HD3 LYS X  78      32.193  51.516  29.165  0.00  0.00           H  
ATOM   1156  HE2 LYS X  78      33.236  49.738  27.924  0.00  0.00           H  
ATOM   1157  HE3 LYS X  78      31.745  49.070  27.427  0.00  0.00           H  
ATOM   1158  HZ1 LYS X  78      31.247  51.309  26.345  0.00  0.00           H  
ATOM   1159  HZ2 LYS X  78      32.700  51.781  26.746  0.00  0.00           H  
ATOM   1160  HZ3 LYS X  78      32.469  50.502  25.693  0.00  0.00           H  
ATOM   1161  N   TYR X  79      28.746  49.236  31.891  0.00  0.00           N  
ATOM   1162  CA  TYR X  79      27.823  48.189  32.043  0.00  0.00           C  
ATOM   1163  C   TYR X  79      28.053  47.201  30.844  0.00  0.00           C  
ATOM   1164  O   TYR X  79      28.546  47.573  29.786  0.00  0.00           O  
ATOM   1165  CB  TYR X  79      26.359  48.654  32.103  0.00  0.00           C  
ATOM   1166  CG  TYR X  79      25.879  49.342  33.432  0.00  0.00           C  
ATOM   1167  CD1 TYR X  79      26.262  50.632  33.667  0.00  0.00           C  
ATOM   1168  CD2 TYR X  79      25.072  48.693  34.378  0.00  0.00           C  
ATOM   1169  CE1 TYR X  79      25.788  51.338  34.760  0.00  0.00           C  
ATOM   1170  CE2 TYR X  79      24.576  49.398  35.468  0.00  0.00           C  
ATOM   1171  CZ  TYR X  79      24.961  50.670  35.643  0.00  0.00           C  
ATOM   1172  OH  TYR X  79      24.549  51.341  36.781  0.00  0.00           O  
ATOM   1173  H   TYR X  79      28.487  49.984  31.263  0.00  0.00           H  
ATOM   1174  HA  TYR X  79      28.003  47.646  32.970  0.00  0.00           H  
ATOM   1175  HB2 TYR X  79      26.041  49.272  31.262  0.00  0.00           H  
ATOM   1176  HB3 TYR X  79      25.841  47.711  31.933  0.00  0.00           H  
ATOM   1177  HD1 TYR X  79      26.916  51.176  33.001  0.00  0.00           H  
ATOM   1178  HD2 TYR X  79      24.719  47.684  34.223  0.00  0.00           H  
ATOM   1179  HE1 TYR X  79      26.046  52.343  35.059  0.00  0.00           H  
ATOM   1180  HE2 TYR X  79      23.944  48.928  36.207  0.00  0.00           H  
ATOM   1181  HH  TYR X  79      24.366  52.263  36.585  0.00  0.00           H  
ATOM   1182  N   TYR X  80      27.816  45.908  31.088  0.00  0.00           N  
ATOM   1183  CA  TYR X  80      27.810  44.772  30.087  0.00  0.00           C  
ATOM   1184  C   TYR X  80      26.680  43.807  30.415  0.00  0.00           C  
ATOM   1185  O   TYR X  80      26.296  43.688  31.611  0.00  0.00           O  
ATOM   1186  CB  TYR X  80      29.068  43.962  30.266  0.00  0.00           C  
ATOM   1187  CG  TYR X  80      30.339  44.782  30.656  0.00  0.00           C  
ATOM   1188  CD1 TYR X  80      30.614  45.070  32.003  0.00  0.00           C  
ATOM   1189  CD2 TYR X  80      31.280  45.142  29.704  0.00  0.00           C  
ATOM   1190  CE1 TYR X  80      31.868  45.613  32.432  0.00  0.00           C  
ATOM   1191  CE2 TYR X  80      32.537  45.716  30.085  0.00  0.00           C  
ATOM   1192  CZ  TYR X  80      32.852  45.900  31.467  0.00  0.00           C  
ATOM   1193  OH  TYR X  80      34.053  46.448  31.798  0.00  0.00           O  
ATOM   1194  H   TYR X  80      27.459  45.628  31.990  0.00  0.00           H  
ATOM   1195  HA  TYR X  80      27.736  45.106  29.052  0.00  0.00           H  
ATOM   1196  HB2 TYR X  80      28.901  43.273  31.094  0.00  0.00           H  
ATOM   1197  HB3 TYR X  80      29.364  43.412  29.372  0.00  0.00           H  
ATOM   1198  HD1 TYR X  80      29.979  44.667  32.778  0.00  0.00           H  
ATOM   1199  HD2 TYR X  80      31.192  44.787  28.689  0.00  0.00           H  
ATOM   1200  HE1 TYR X  80      32.158  45.719  33.467  0.00  0.00           H  
ATOM   1201  HE2 TYR X  80      33.303  45.896  29.345  0.00  0.00           H  
ATOM   1202  HH  TYR X  80      34.673  46.332  31.074  0.00  0.00           H  
ATOM   1203  N   CYX X  81      26.005  43.207  29.415  0.00  0.00           N  
ATOM   1204  CA  CYX X  81      25.094  42.097  29.702  0.00  0.00           C  
ATOM   1205  C   CYX X  81      25.909  40.832  29.319  0.00  0.00           C  
ATOM   1206  O   CYX X  81      27.013  40.941  28.787  0.00  0.00           O  
ATOM   1207  CB  CYX X  81      23.752  42.155  28.942  0.00  0.00           C  
ATOM   1208  SG  CYX X  81      23.843  41.510  27.183  0.00  0.00           S  
ATOM   1209  H   CYX X  81      26.360  43.222  28.469  0.00  0.00           H  
ATOM   1210  HA  CYX X  81      24.882  42.043  30.770  0.00  0.00           H  
ATOM   1211  HB2 CYX X  81      22.982  41.535  29.402  0.00  0.00           H  
ATOM   1212  HB3 CYX X  81      23.317  43.150  28.867  0.00  0.00           H  
ATOM   1213  N   ALA X  82      25.401  39.649  29.761  0.00  0.00           N  
ATOM   1214  CA  ALA X  82      26.021  38.355  29.482  0.00  0.00           C  
ATOM   1215  C   ALA X  82      25.076  37.151  29.496  0.00  0.00           C  
ATOM   1216  O   ALA X  82      24.194  37.034  30.333  0.00  0.00           O  
ATOM   1217  CB  ALA X  82      27.200  38.084  30.397  0.00  0.00           C  
ATOM   1218  H   ALA X  82      24.435  39.575  30.047  0.00  0.00           H  
ATOM   1219  HA  ALA X  82      26.291  38.454  28.430  0.00  0.00           H  
ATOM   1220  HB1 ALA X  82      27.820  38.968  30.543  0.00  0.00           H  
ATOM   1221  HB2 ALA X  82      26.893  37.718  31.377  0.00  0.00           H  
ATOM   1222  HB3 ALA X  82      27.794  37.368  29.829  0.00  0.00           H  
ATOM   1223  N   ARG X  83      25.383  36.141  28.653  0.00  0.00           N  
ATOM   1224  CA  ARG X  83      24.853  34.749  28.698  0.00  0.00           C  
ATOM   1225  C   ARG X  83      25.148  34.078  30.050  0.00  0.00           C  
ATOM   1226  O   ARG X  83      26.290  34.283  30.556  0.00  0.00           O  
ATOM   1227  CB  ARG X  83      25.515  33.889  27.592  0.00  0.00           C  
ATOM   1228  CG  ARG X  83      24.651  32.691  27.456  0.00  0.00           C  
ATOM   1229  CD  ARG X  83      24.930  31.880  26.221  0.00  0.00           C  
ATOM   1230  NE  ARG X  83      26.282  31.220  26.300  0.00  0.00           N  
ATOM   1231  CZ  ARG X  83      26.703  30.354  25.378  0.00  0.00           C  
ATOM   1232  NH1 ARG X  83      26.175  29.937  24.312  0.00  0.00           N1+
ATOM   1233  NH2 ARG X  83      27.941  29.940  25.509  0.00  0.00           N  
ATOM   1234  H   ARG X  83      26.177  36.337  28.061  0.00  0.00           H  
ATOM   1235  HA  ARG X  83      23.773  34.825  28.571  0.00  0.00           H  
ATOM   1236  HB2 ARG X  83      25.438  34.285  26.580  0.00  0.00           H  
ATOM   1237  HB3 ARG X  83      26.554  33.628  27.800  0.00  0.00           H  
ATOM   1238  HG2 ARG X  83      24.623  32.020  28.314  0.00  0.00           H  
ATOM   1239  HG3 ARG X  83      23.594  32.940  27.372  0.00  0.00           H  
ATOM   1240  HD2 ARG X  83      24.196  31.078  26.142  0.00  0.00           H  
ATOM   1241  HD3 ARG X  83      24.946  32.447  25.290  0.00  0.00           H  
ATOM   1242  HE  ARG X  83      26.976  31.534  26.964  0.00  0.00           H  
ATOM   1243 HH11 ARG X  83      25.274  30.243  23.973  0.00  0.00           H  
ATOM   1244 HH12 ARG X  83      26.680  29.311  23.701  0.00  0.00           H  
ATOM   1245 HH21 ARG X  83      28.430  30.202  26.353  0.00  0.00           H  
ATOM   1246 HH22 ARG X  83      28.466  29.473  24.783  0.00  0.00           H  
ATOM   1247  N   THR X  84      24.150  33.393  30.602  0.00  0.00           N  
ATOM   1248  CA  THR X  84      24.128  32.960  32.015  0.00  0.00           C  
ATOM   1249  C   THR X  84      23.690  31.536  32.228  0.00  0.00           C  
ATOM   1250  O   THR X  84      22.632  31.098  31.722  0.00  0.00           O  
ATOM   1251  CB  THR X  84      23.248  33.913  32.913  0.00  0.00           C  
ATOM   1252  CG2 THR X  84      23.248  33.596  34.475  0.00  0.00           C  
ATOM   1253  OG1 THR X  84      23.759  35.269  32.789  0.00  0.00           O  
ATOM   1254  H   THR X  84      23.323  33.319  30.027  0.00  0.00           H  
ATOM   1255  HA  THR X  84      25.146  33.074  32.389  0.00  0.00           H  
ATOM   1256  HB  THR X  84      22.210  33.781  32.609  0.00  0.00           H  
ATOM   1257  HG1 THR X  84      23.763  35.495  31.857  0.00  0.00           H  
ATOM   1258 HG21 THR X  84      22.481  34.246  34.895  0.00  0.00           H  
ATOM   1259 HG22 THR X  84      22.817  32.597  34.548  0.00  0.00           H  
ATOM   1260 HG23 THR X  84      24.264  33.648  34.864  0.00  0.00           H  
ATOM   1261  N   LEU X  85      24.576  30.796  32.916  0.00  0.00           N  
ATOM   1262  CA  LEU X  85      24.502  29.368  33.029  0.00  0.00           C  
ATOM   1263  C   LEU X  85      24.603  29.007  34.529  0.00  0.00           C  
ATOM   1264  O   LEU X  85      24.881  29.837  35.390  0.00  0.00           O  
ATOM   1265  CB  LEU X  85      25.687  28.732  32.171  0.00  0.00           C  
ATOM   1266  CG  LEU X  85      25.856  29.265  30.719  0.00  0.00           C  
ATOM   1267  CD1 LEU X  85      27.013  28.552  30.001  0.00  0.00           C  
ATOM   1268  CD2 LEU X  85      24.612  29.032  29.851  0.00  0.00           C  
ATOM   1269  H   LEU X  85      25.365  31.210  33.392  0.00  0.00           H  
ATOM   1270  HA  LEU X  85      23.552  29.138  32.544  0.00  0.00           H  
ATOM   1271  HB2 LEU X  85      26.598  29.012  32.700  0.00  0.00           H  
ATOM   1272  HB3 LEU X  85      25.609  27.646  32.166  0.00  0.00           H  
ATOM   1273  HG  LEU X  85      26.016  30.338  30.815  0.00  0.00           H  
ATOM   1274 HD11 LEU X  85      26.999  28.980  28.999  0.00  0.00           H  
ATOM   1275 HD12 LEU X  85      27.957  28.899  30.422  0.00  0.00           H  
ATOM   1276 HD13 LEU X  85      26.954  27.471  29.867  0.00  0.00           H  
ATOM   1277 HD21 LEU X  85      23.731  29.280  30.443  0.00  0.00           H  
ATOM   1278 HD22 LEU X  85      24.641  29.636  28.943  0.00  0.00           H  
ATOM   1279 HD23 LEU X  85      24.550  28.010  29.477  0.00  0.00           H  
ATOM   1280  N   HIE X  86      24.306  27.710  34.795  0.00  0.00           N  
ATOM   1281  CA  HIE X  86      24.223  27.200  36.152  0.00  0.00           C  
ATOM   1282  C   HIE X  86      24.712  25.756  36.244  0.00  0.00           C  
ATOM   1283  O   HIE X  86      24.890  24.976  35.254  0.00  0.00           O  
ATOM   1284  CB  HIE X  86      22.834  27.404  36.783  0.00  0.00           C  
ATOM   1285  CG  HIE X  86      21.620  26.990  35.912  0.00  0.00           C  
ATOM   1286  CD2 HIE X  86      20.835  27.863  35.288  0.00  0.00           C  
ATOM   1287  ND1 HIE X  86      21.326  25.670  35.644  0.00  0.00           N  
ATOM   1288  CE1 HIE X  86      20.313  25.827  34.789  0.00  0.00           C  
ATOM   1289  NE2 HIE X  86      20.043  27.114  34.476  0.00  0.00           N  
ATOM   1290  H   HIE X  86      24.195  27.098  33.999  0.00  0.00           H  
ATOM   1291  HA  HIE X  86      24.894  27.815  36.752  0.00  0.00           H  
ATOM   1292  HB2 HIE X  86      22.721  26.835  37.706  0.00  0.00           H  
ATOM   1293  HB3 HIE X  86      22.812  28.466  37.023  0.00  0.00           H  
ATOM   1294  HD2 HIE X  86      20.973  28.931  35.366  0.00  0.00           H  
ATOM   1295  HE1 HIE X  86      19.834  25.000  34.286  0.00  0.00           H  
ATOM   1296  HE2 HIE X  86      19.409  27.397  33.742  0.00  0.00           H  
ATOM   1297  N   GLY X  87      24.989  25.374  37.476  0.00  0.00           N  
ATOM   1298  CA  GLY X  87      25.323  23.970  37.870  0.00  0.00           C  
ATOM   1299  C   GLY X  87      25.452  23.838  39.315  0.00  0.00           C  
ATOM   1300  O   GLY X  87      25.340  24.809  40.101  0.00  0.00           O  
ATOM   1301  H   GLY X  87      25.004  25.972  38.289  0.00  0.00           H  
ATOM   1302  HA2 GLY X  87      24.484  23.345  37.564  0.00  0.00           H  
ATOM   1303  HA3 GLY X  87      26.240  23.641  37.383  0.00  0.00           H  
ATOM   1304  N   ARG X  88      25.509  22.562  39.812  0.00  0.00           N  
ATOM   1305  CA  ARG X  88      24.993  22.183  41.085  0.00  0.00           C  
ATOM   1306  C   ARG X  88      25.783  21.124  41.784  0.00  0.00           C  
ATOM   1307  O   ARG X  88      26.478  20.358  41.186  0.00  0.00           O  
ATOM   1308  CB  ARG X  88      23.559  21.693  41.054  0.00  0.00           C  
ATOM   1309  CG  ARG X  88      23.306  20.352  40.324  0.00  0.00           C  
ATOM   1310  CD  ARG X  88      21.848  20.037  40.298  0.00  0.00           C  
ATOM   1311  NE  ARG X  88      21.290  19.336  41.482  0.00  0.00           N  
ATOM   1312  CZ  ARG X  88      20.015  19.209  41.735  0.00  0.00           C  
ATOM   1313  NH1 ARG X  88      19.044  19.813  41.153  0.00  0.00           N1+
ATOM   1314  NH2 ARG X  88      19.755  18.352  42.653  0.00  0.00           N  
ATOM   1315  H   ARG X  88      25.552  21.816  39.132  0.00  0.00           H  
ATOM   1316  HA  ARG X  88      25.031  23.056  41.737  0.00  0.00           H  
ATOM   1317  HB2 ARG X  88      23.204  21.602  42.082  0.00  0.00           H  
ATOM   1318  HB3 ARG X  88      22.917  22.479  40.654  0.00  0.00           H  
ATOM   1319  HG2 ARG X  88      23.710  20.264  39.314  0.00  0.00           H  
ATOM   1320  HG3 ARG X  88      23.857  19.589  40.873  0.00  0.00           H  
ATOM   1321  HD2 ARG X  88      21.299  20.966  40.147  0.00  0.00           H  
ATOM   1322  HD3 ARG X  88      21.533  19.406  39.465  0.00  0.00           H  
ATOM   1323  HE  ARG X  88      21.926  18.839  42.090  0.00  0.00           H  
ATOM   1324 HH11 ARG X  88      19.227  20.602  40.550  0.00  0.00           H  
ATOM   1325 HH12 ARG X  88      18.103  19.591  41.446  0.00  0.00           H  
ATOM   1326 HH21 ARG X  88      20.483  17.876  43.164  0.00  0.00           H  
ATOM   1327 HH22 ARG X  88      18.824  18.201  43.016  0.00  0.00           H  
ATOM   1328  N   ARG X  89      25.707  21.058  43.113  0.00  0.00           N  
ATOM   1329  CA  ARG X  89      26.421  20.191  44.057  0.00  0.00           C  
ATOM   1330  C   ARG X  89      25.667  19.901  45.385  0.00  0.00           C  
ATOM   1331  O   ARG X  89      24.957  20.813  45.908  0.00  0.00           O  
ATOM   1332  CB  ARG X  89      27.764  20.854  44.390  0.00  0.00           C  
ATOM   1333  CG  ARG X  89      28.894  20.829  43.324  0.00  0.00           C  
ATOM   1334  CD  ARG X  89      30.245  21.077  43.947  0.00  0.00           C  
ATOM   1335  NE  ARG X  89      31.282  21.285  42.894  0.00  0.00           N  
ATOM   1336  CZ  ARG X  89      32.471  20.740  42.782  0.00  0.00           C  
ATOM   1337  NH1 ARG X  89      32.749  19.728  43.500  0.00  0.00           N1+
ATOM   1338  NH2 ARG X  89      33.344  21.089  41.898  0.00  0.00           N  
ATOM   1339  H   ARG X  89      25.164  21.840  43.450  0.00  0.00           H  
ATOM   1340  HA  ARG X  89      26.477  19.254  43.503  0.00  0.00           H  
ATOM   1341  HB2 ARG X  89      27.501  21.896  44.569  0.00  0.00           H  
ATOM   1342  HB3 ARG X  89      28.190  20.517  45.335  0.00  0.00           H  
ATOM   1343  HG2 ARG X  89      28.900  19.880  42.787  0.00  0.00           H  
ATOM   1344  HG3 ARG X  89      28.793  21.677  42.647  0.00  0.00           H  
ATOM   1345  HD2 ARG X  89      30.234  22.006  44.518  0.00  0.00           H  
ATOM   1346  HD3 ARG X  89      30.618  20.247  44.547  0.00  0.00           H  
ATOM   1347  HE  ARG X  89      31.058  21.922  42.144  0.00  0.00           H  
ATOM   1348 HH11 ARG X  89      32.096  19.329  44.159  0.00  0.00           H  
ATOM   1349 HH12 ARG X  89      33.722  19.461  43.552  0.00  0.00           H  
ATOM   1350 HH21 ARG X  89      32.906  21.689  41.213  0.00  0.00           H  
ATOM   1351 HH22 ARG X  89      34.264  20.720  41.704  0.00  0.00           H  
ATOM   1352  N   ILE X  90      25.939  18.779  46.019  0.00  0.00           N  
ATOM   1353  CA  ILE X  90      25.428  18.386  47.399  0.00  0.00           C  
ATOM   1354  C   ILE X  90      26.344  19.045  48.451  0.00  0.00           C  
ATOM   1355  O   ILE X  90      27.577  19.215  48.199  0.00  0.00           O  
ATOM   1356  CB  ILE X  90      25.332  16.871  47.494  0.00  0.00           C  
ATOM   1357  CG1 ILE X  90      24.173  16.393  46.634  0.00  0.00           C  
ATOM   1358  CG2 ILE X  90      25.014  16.468  48.968  0.00  0.00           C  
ATOM   1359  CD1 ILE X  90      24.136  14.921  46.292  0.00  0.00           C  
ATOM   1360  H   ILE X  90      26.570  18.183  45.502  0.00  0.00           H  
ATOM   1361  HA  ILE X  90      24.405  18.735  47.538  0.00  0.00           H  
ATOM   1362  HB  ILE X  90      26.263  16.526  47.044  0.00  0.00           H  
ATOM   1363 HG12 ILE X  90      23.296  16.647  47.230  0.00  0.00           H  
ATOM   1364 HG13 ILE X  90      24.114  16.985  45.720  0.00  0.00           H  
ATOM   1365 HG21 ILE X  90      25.746  16.756  49.724  0.00  0.00           H  
ATOM   1366 HG22 ILE X  90      23.988  16.683  49.269  0.00  0.00           H  
ATOM   1367 HG23 ILE X  90      24.941  15.390  49.110  0.00  0.00           H  
ATOM   1368 HD11 ILE X  90      23.253  14.754  45.675  0.00  0.00           H  
ATOM   1369 HD12 ILE X  90      25.060  14.655  45.778  0.00  0.00           H  
ATOM   1370 HD13 ILE X  90      23.945  14.302  47.168  0.00  0.00           H  
ATOM   1371  N   TYR X  91      25.760  19.297  49.654  0.00  0.00           N  
ATOM   1372  CA  TYR X  91      26.481  19.706  50.855  0.00  0.00           C  
ATOM   1373  C   TYR X  91      26.049  18.918  52.078  0.00  0.00           C  
ATOM   1374  O   TYR X  91      26.898  18.670  53.010  0.00  0.00           O  
ATOM   1375  CB  TYR X  91      26.436  21.291  51.030  0.00  0.00           C  
ATOM   1376  CG  TYR X  91      25.047  21.778  51.349  0.00  0.00           C  
ATOM   1377  CD1 TYR X  91      24.127  22.173  50.408  0.00  0.00           C  
ATOM   1378  CD2 TYR X  91      24.715  21.902  52.679  0.00  0.00           C  
ATOM   1379  CE1 TYR X  91      22.807  22.543  50.816  0.00  0.00           C  
ATOM   1380  CE2 TYR X  91      23.456  22.287  53.121  0.00  0.00           C  
ATOM   1381  CZ  TYR X  91      22.440  22.592  52.193  0.00  0.00           C  
ATOM   1382  OH  TYR X  91      21.156  22.896  52.515  0.00  0.00           O  
ATOM   1383  H   TYR X  91      24.820  18.927  49.675  0.00  0.00           H  
ATOM   1384  HA  TYR X  91      27.506  19.339  50.793  0.00  0.00           H  
ATOM   1385  HB2 TYR X  91      27.098  21.527  51.862  0.00  0.00           H  
ATOM   1386  HB3 TYR X  91      26.853  21.724  50.121  0.00  0.00           H  
ATOM   1387  HD1 TYR X  91      24.394  22.119  49.364  0.00  0.00           H  
ATOM   1388  HD2 TYR X  91      25.479  21.777  53.430  0.00  0.00           H  
ATOM   1389  HE1 TYR X  91      22.107  22.872  50.063  0.00  0.00           H  
ATOM   1390  HE2 TYR X  91      23.247  22.401  54.174  0.00  0.00           H  
ATOM   1391  HH  TYR X  91      20.835  22.524  53.340  0.00  0.00           H  
ATOM   1392  N   GLY X  92      24.771  18.526  52.157  0.00  0.00           N  
ATOM   1393  CA  GLY X  92      24.178  17.683  53.191  0.00  0.00           C  
ATOM   1394  C   GLY X  92      24.707  16.279  53.474  0.00  0.00           C  
ATOM   1395  O   GLY X  92      25.473  15.689  52.745  0.00  0.00           O  
ATOM   1396  H   GLY X  92      24.155  18.830  51.418  0.00  0.00           H  
ATOM   1397  HA2 GLY X  92      24.170  18.135  54.183  0.00  0.00           H  
ATOM   1398  HA3 GLY X  92      23.160  17.556  52.821  0.00  0.00           H  
ATOM   1399  N   ILE X  93      24.293  15.721  54.634  0.00  0.00           N  
ATOM   1400  CA  ILE X  93      24.705  14.350  55.146  0.00  0.00           C  
ATOM   1401  C   ILE X  93      24.041  13.182  54.425  0.00  0.00           C  
ATOM   1402  O   ILE X  93      23.011  13.381  53.854  0.00  0.00           O  
ATOM   1403  CB  ILE X  93      24.487  14.339  56.678  0.00  0.00           C  
ATOM   1404  CG1 ILE X  93      22.960  14.063  56.970  0.00  0.00           C  
ATOM   1405  CG2 ILE X  93      25.071  15.494  57.452  0.00  0.00           C  
ATOM   1406  CD1 ILE X  93      22.524  13.967  58.397  0.00  0.00           C  
ATOM   1407  H   ILE X  93      23.761  16.310  55.258  0.00  0.00           H  
ATOM   1408  HA  ILE X  93      25.741  14.168  54.860  0.00  0.00           H  
ATOM   1409  HB  ILE X  93      24.923  13.407  57.039  0.00  0.00           H  
ATOM   1410 HG12 ILE X  93      22.299  14.849  56.605  0.00  0.00           H  
ATOM   1411 HG13 ILE X  93      22.597  13.224  56.378  0.00  0.00           H  
ATOM   1412 HG21 ILE X  93      25.091  15.238  58.512  0.00  0.00           H  
ATOM   1413 HG22 ILE X  93      26.146  15.554  57.287  0.00  0.00           H  
ATOM   1414 HG23 ILE X  93      24.550  16.406  57.160  0.00  0.00           H  
ATOM   1415 HD11 ILE X  93      23.067  13.174  58.910  0.00  0.00           H  
ATOM   1416 HD12 ILE X  93      22.688  14.962  58.808  0.00  0.00           H  
ATOM   1417 HD13 ILE X  93      21.443  13.885  58.520  0.00  0.00           H  
ATOM   1418  N   VAL X  94      24.662  12.004  54.429  0.00  0.00           N  
ATOM   1419  CA  VAL X  94      24.208  10.837  53.657  0.00  0.00           C  
ATOM   1420  C   VAL X  94      22.720  10.491  53.868  0.00  0.00           C  
ATOM   1421  O   VAL X  94      22.072  10.072  52.914  0.00  0.00           O  
ATOM   1422  CB  VAL X  94      25.097   9.670  53.922  0.00  0.00           C  
ATOM   1423  CG1 VAL X  94      24.723   8.439  52.988  0.00  0.00           C  
ATOM   1424  CG2 VAL X  94      26.542   9.925  53.553  0.00  0.00           C  
ATOM   1425  H   VAL X  94      25.545  11.978  54.919  0.00  0.00           H  
ATOM   1426  HA  VAL X  94      24.184  11.003  52.580  0.00  0.00           H  
ATOM   1427  HB  VAL X  94      24.969   9.417  54.974  0.00  0.00           H  
ATOM   1428 HG11 VAL X  94      24.628   8.866  51.990  0.00  0.00           H  
ATOM   1429 HG12 VAL X  94      25.509   7.685  53.029  0.00  0.00           H  
ATOM   1430 HG13 VAL X  94      23.834   7.983  53.425  0.00  0.00           H  
ATOM   1431 HG21 VAL X  94      27.103   9.108  54.008  0.00  0.00           H  
ATOM   1432 HG22 VAL X  94      26.630  10.047  52.474  0.00  0.00           H  
ATOM   1433 HG23 VAL X  94      26.942  10.827  54.016  0.00  0.00           H  
ATOM   1434  N   ALA X  95      22.135  10.755  55.006  0.00  0.00           N  
ATOM   1435  CA  ALA X  95      20.703  10.549  55.211  0.00  0.00           C  
ATOM   1436  C   ALA X  95      19.752  11.508  54.455  0.00  0.00           C  
ATOM   1437  O   ALA X  95      18.615  11.141  54.154  0.00  0.00           O  
ATOM   1438  CB  ALA X  95      20.458  10.707  56.734  0.00  0.00           C  
ATOM   1439  H   ALA X  95      22.646  11.179  55.766  0.00  0.00           H  
ATOM   1440  HA  ALA X  95      20.407   9.529  54.967  0.00  0.00           H  
ATOM   1441  HB1 ALA X  95      21.055   9.937  57.224  0.00  0.00           H  
ATOM   1442  HB2 ALA X  95      20.782  11.701  57.043  0.00  0.00           H  
ATOM   1443  HB3 ALA X  95      19.392  10.582  56.917  0.00  0.00           H  
ATOM   1444  N   PHE X  96      20.216  12.622  53.991  0.00  0.00           N  
ATOM   1445  CA  PHE X  96      19.404  13.854  53.628  0.00  0.00           C  
ATOM   1446  C   PHE X  96      19.676  14.419  52.334  0.00  0.00           C  
ATOM   1447  O   PHE X  96      18.770  14.824  51.586  0.00  0.00           O  
ATOM   1448  CB  PHE X  96      19.369  14.971  54.717  0.00  0.00           C  
ATOM   1449  CG  PHE X  96      18.896  14.654  56.107  0.00  0.00           C  
ATOM   1450  CD1 PHE X  96      17.880  13.731  56.332  0.00  0.00           C  
ATOM   1451  CD2 PHE X  96      19.494  15.261  57.258  0.00  0.00           C  
ATOM   1452  CE1 PHE X  96      17.416  13.441  57.625  0.00  0.00           C  
ATOM   1453  CE2 PHE X  96      19.003  14.900  58.539  0.00  0.00           C  
ATOM   1454  CZ  PHE X  96      18.020  14.007  58.755  0.00  0.00           C  
ATOM   1455  H   PHE X  96      21.214  12.772  53.963  0.00  0.00           H  
ATOM   1456  HA  PHE X  96      18.360  13.556  53.537  0.00  0.00           H  
ATOM   1457  HB2 PHE X  96      20.400  15.309  54.812  0.00  0.00           H  
ATOM   1458  HB3 PHE X  96      18.872  15.835  54.276  0.00  0.00           H  
ATOM   1459  HD1 PHE X  96      17.473  13.155  55.515  0.00  0.00           H  
ATOM   1460  HD2 PHE X  96      20.345  15.891  57.044  0.00  0.00           H  
ATOM   1461  HE1 PHE X  96      16.536  12.815  57.670  0.00  0.00           H  
ATOM   1462  HE2 PHE X  96      19.410  15.436  59.383  0.00  0.00           H  
ATOM   1463  HZ  PHE X  96      17.728  13.783  59.771  0.00  0.00           H  
ATOM   1464  N   ASN X  97      20.930  14.460  51.935  0.00  0.00           N  
ATOM   1465  CA  ASN X  97      21.496  14.846  50.621  0.00  0.00           C  
ATOM   1466  C   ASN X  97      21.077  16.222  50.021  0.00  0.00           C  
ATOM   1467  O   ASN X  97      20.764  16.411  48.825  0.00  0.00           O  
ATOM   1468  CB  ASN X  97      21.318  13.731  49.565  0.00  0.00           C  
ATOM   1469  CG  ASN X  97      22.029  12.472  50.007  0.00  0.00           C  
ATOM   1470  ND2 ASN X  97      21.200  11.582  50.511  0.00  0.00           N  
ATOM   1471  OD1 ASN X  97      23.234  12.264  50.104  0.00  0.00           O  
ATOM   1472  H   ASN X  97      21.698  14.298  52.570  0.00  0.00           H  
ATOM   1473  HA  ASN X  97      22.569  14.867  50.817  0.00  0.00           H  
ATOM   1474  HB2 ASN X  97      20.250  13.546  49.453  0.00  0.00           H  
ATOM   1475  HB3 ASN X  97      21.800  13.860  48.596  0.00  0.00           H  
ATOM   1476 HD21 ASN X  97      21.574  10.840  51.085  0.00  0.00           H  
ATOM   1477 HD22 ASN X  97      20.215  11.782  50.417  0.00  0.00           H  
ATOM   1478  N   GLU X  98      20.905  17.222  50.886  0.00  0.00           N  
ATOM   1479  CA  GLU X  98      20.719  18.652  50.428  0.00  0.00           C  
ATOM   1480  C   GLU X  98      21.829  19.300  49.582  0.00  0.00           C  
ATOM   1481  O   GLU X  98      23.052  19.038  49.742  0.00  0.00           O  
ATOM   1482  CB  GLU X  98      20.323  19.521  51.649  0.00  0.00           C  
ATOM   1483  CG  GLU X  98      19.022  19.208  52.368  0.00  0.00           C  
ATOM   1484  CD  GLU X  98      18.690  20.087  53.522  0.00  0.00           C  
ATOM   1485  OE1 GLU X  98      18.821  19.716  54.702  0.00  0.00           O  
ATOM   1486  OE2 GLU X  98      18.228  21.212  53.283  0.00  0.00           O1-
ATOM   1487  H   GLU X  98      20.927  17.055  51.883  0.00  0.00           H  
ATOM   1488  HA  GLU X  98      19.823  18.677  49.808  0.00  0.00           H  
ATOM   1489  HB2 GLU X  98      21.099  19.389  52.402  0.00  0.00           H  
ATOM   1490  HB3 GLU X  98      20.418  20.582  51.423  0.00  0.00           H  
ATOM   1491  HG2 GLU X  98      18.194  19.314  51.667  0.00  0.00           H  
ATOM   1492  HG3 GLU X  98      18.873  18.146  52.563  0.00  0.00           H  
ATOM   1493  N   TRP X  99      21.428  20.322  48.793  0.00  0.00           N  
ATOM   1494  CA  TRP X  99      22.296  20.745  47.652  0.00  0.00           C  
ATOM   1495  C   TRP X  99      22.065  22.219  47.349  0.00  0.00           C  
ATOM   1496  O   TRP X  99      21.017  22.855  47.663  0.00  0.00           O  
ATOM   1497  CB  TRP X  99      21.995  19.783  46.460  0.00  0.00           C  
ATOM   1498  CG  TRP X  99      20.568  19.904  45.951  0.00  0.00           C  
ATOM   1499  CD1 TRP X  99      19.549  19.121  46.374  0.00  0.00           C  
ATOM   1500  CD2 TRP X  99      20.033  20.836  44.952  0.00  0.00           C  
ATOM   1501  CE2 TRP X  99      18.674  20.522  44.703  0.00  0.00           C  
ATOM   1502  CE3 TRP X  99      20.594  21.760  44.001  0.00  0.00           C  
ATOM   1503  NE1 TRP X  99      18.401  19.562  45.689  0.00  0.00           N  
ATOM   1504  CZ2 TRP X  99      17.793  21.178  43.908  0.00  0.00           C  
ATOM   1505  CZ3 TRP X  99      19.711  22.453  43.129  0.00  0.00           C  
ATOM   1506  CH2 TRP X  99      18.334  22.196  43.085  0.00  0.00           C  
ATOM   1507  H   TRP X  99      20.486  20.686  48.811  0.00  0.00           H  
ATOM   1508  HA  TRP X  99      23.322  20.445  47.865  0.00  0.00           H  
ATOM   1509  HB2 TRP X  99      22.723  19.987  45.675  0.00  0.00           H  
ATOM   1510  HB3 TRP X  99      22.210  18.785  46.841  0.00  0.00           H  
ATOM   1511  HD1 TRP X  99      19.554  18.424  47.198  0.00  0.00           H  
ATOM   1512  HE1 TRP X  99      17.470  19.312  45.989  0.00  0.00           H  
ATOM   1513  HE3 TRP X  99      21.627  22.071  44.032  0.00  0.00           H  
ATOM   1514  HZ2 TRP X  99      16.725  21.020  43.878  0.00  0.00           H  
ATOM   1515  HZ3 TRP X  99      20.048  23.282  42.524  0.00  0.00           H  
ATOM   1516  HH2 TRP X  99      17.770  22.708  42.319  0.00  0.00           H  
ATOM   1517  N   PHE X 100      22.997  22.849  46.626  0.00  0.00           N  
ATOM   1518  CA  PHE X 100      22.997  24.225  46.146  0.00  0.00           C  
ATOM   1519  C   PHE X 100      23.544  24.310  44.695  0.00  0.00           C  
ATOM   1520  O   PHE X 100      23.993  23.378  44.008  0.00  0.00           O  
ATOM   1521  CB  PHE X 100      23.942  25.049  47.042  0.00  0.00           C  
ATOM   1522  CG  PHE X 100      25.511  24.892  46.812  0.00  0.00           C  
ATOM   1523  CD1 PHE X 100      26.370  25.957  46.475  0.00  0.00           C  
ATOM   1524  CD2 PHE X 100      26.130  23.667  47.223  0.00  0.00           C  
ATOM   1525  CE1 PHE X 100      27.760  25.785  46.262  0.00  0.00           C  
ATOM   1526  CE2 PHE X 100      27.528  23.509  47.113  0.00  0.00           C  
ATOM   1527  CZ  PHE X 100      28.338  24.541  46.611  0.00  0.00           C  
ATOM   1528  H   PHE X 100      23.813  22.311  46.370  0.00  0.00           H  
ATOM   1529  HA  PHE X 100      21.976  24.587  46.271  0.00  0.00           H  
ATOM   1530  HB2 PHE X 100      23.671  26.095  46.896  0.00  0.00           H  
ATOM   1531  HB3 PHE X 100      23.772  24.706  48.062  0.00  0.00           H  
ATOM   1532  HD1 PHE X 100      25.953  26.902  46.160  0.00  0.00           H  
ATOM   1533  HD2 PHE X 100      25.532  22.876  47.651  0.00  0.00           H  
ATOM   1534  HE1 PHE X 100      28.329  26.596  45.829  0.00  0.00           H  
ATOM   1535  HE2 PHE X 100      27.971  22.586  47.458  0.00  0.00           H  
ATOM   1536  HZ  PHE X 100      29.367  24.391  46.316  0.00  0.00           H  
ATOM   1537  N   THR X 101      23.274  25.509  44.149  0.00  0.00           N  
ATOM   1538  CA  THR X 101      23.510  26.064  42.820  0.00  0.00           C  
ATOM   1539  C   THR X 101      24.587  27.047  42.847  0.00  0.00           C  
ATOM   1540  O   THR X 101      24.605  27.901  43.776  0.00  0.00           O  
ATOM   1541  CB  THR X 101      22.179  26.679  42.227  0.00  0.00           C  
ATOM   1542  CG2 THR X 101      22.277  27.227  40.803  0.00  0.00           C  
ATOM   1543  OG1 THR X 101      21.152  25.748  42.123  0.00  0.00           O  
ATOM   1544  H   THR X 101      22.788  26.175  44.733  0.00  0.00           H  
ATOM   1545  HA  THR X 101      23.780  25.314  42.077  0.00  0.00           H  
ATOM   1546  HB  THR X 101      21.811  27.458  42.895  0.00  0.00           H  
ATOM   1547  HG1 THR X 101      20.975  25.499  43.034  0.00  0.00           H  
ATOM   1548 HG21 THR X 101      22.978  26.721  40.139  0.00  0.00           H  
ATOM   1549 HG22 THR X 101      21.335  27.382  40.277  0.00  0.00           H  
ATOM   1550 HG23 THR X 101      22.718  28.214  40.937  0.00  0.00           H  
ATOM   1551  N   TYR X 102      25.503  26.930  41.866  0.00  0.00           N  
ATOM   1552  CA  TYR X 102      26.416  27.994  41.480  0.00  0.00           C  
ATOM   1553  C   TYR X 102      26.029  28.546  40.063  0.00  0.00           C  
ATOM   1554  O   TYR X 102      25.550  27.775  39.232  0.00  0.00           O  
ATOM   1555  CB  TYR X 102      27.923  27.604  41.495  0.00  0.00           C  
ATOM   1556  CG  TYR X 102      28.180  26.441  40.564  0.00  0.00           C  
ATOM   1557  CD1 TYR X 102      28.235  25.128  41.120  0.00  0.00           C  
ATOM   1558  CD2 TYR X 102      28.608  26.720  39.271  0.00  0.00           C  
ATOM   1559  CE1 TYR X 102      28.500  24.038  40.299  0.00  0.00           C  
ATOM   1560  CE2 TYR X 102      28.850  25.613  38.434  0.00  0.00           C  
ATOM   1561  CZ  TYR X 102      28.876  24.249  38.984  0.00  0.00           C  
ATOM   1562  OH  TYR X 102      28.987  23.178  38.119  0.00  0.00           O  
ATOM   1563  H   TYR X 102      25.575  26.079  41.326  0.00  0.00           H  
ATOM   1564  HA  TYR X 102      26.251  28.842  42.145  0.00  0.00           H  
ATOM   1565  HB2 TYR X 102      28.385  28.502  41.082  0.00  0.00           H  
ATOM   1566  HB3 TYR X 102      28.308  27.427  42.499  0.00  0.00           H  
ATOM   1567  HD1 TYR X 102      27.889  25.013  42.137  0.00  0.00           H  
ATOM   1568  HD2 TYR X 102      28.620  27.730  38.887  0.00  0.00           H  
ATOM   1569  HE1 TYR X 102      28.467  23.034  40.697  0.00  0.00           H  
ATOM   1570  HE2 TYR X 102      29.107  25.724  37.390  0.00  0.00           H  
ATOM   1571  HH  TYR X 102      28.962  22.346  38.598  0.00  0.00           H  
ATOM   1572  N   PHE X 103      26.214  29.892  39.882  0.00  0.00           N  
ATOM   1573  CA  PHE X 103      25.974  30.643  38.601  0.00  0.00           C  
ATOM   1574  C   PHE X 103      27.321  30.945  37.943  0.00  0.00           C  
ATOM   1575  O   PHE X 103      28.277  31.321  38.615  0.00  0.00           O  
ATOM   1576  CB  PHE X 103      24.967  31.811  38.673  0.00  0.00           C  
ATOM   1577  CG  PHE X 103      23.514  31.362  38.719  0.00  0.00           C  
ATOM   1578  CD1 PHE X 103      22.922  31.014  39.916  0.00  0.00           C  
ATOM   1579  CD2 PHE X 103      22.805  31.322  37.500  0.00  0.00           C  
ATOM   1580  CE1 PHE X 103      21.602  30.586  39.911  0.00  0.00           C  
ATOM   1581  CE2 PHE X 103      21.430  30.900  37.479  0.00  0.00           C  
ATOM   1582  CZ  PHE X 103      20.831  30.550  38.702  0.00  0.00           C  
ATOM   1583  H   PHE X 103      26.647  30.323  40.686  0.00  0.00           H  
ATOM   1584  HA  PHE X 103      25.452  29.982  37.908  0.00  0.00           H  
ATOM   1585  HB2 PHE X 103      25.146  32.419  39.560  0.00  0.00           H  
ATOM   1586  HB3 PHE X 103      25.030  32.495  37.827  0.00  0.00           H  
ATOM   1587  HD1 PHE X 103      23.447  30.984  40.860  0.00  0.00           H  
ATOM   1588  HD2 PHE X 103      23.270  31.548  36.552  0.00  0.00           H  
ATOM   1589  HE1 PHE X 103      21.162  30.117  40.777  0.00  0.00           H  
ATOM   1590  HE2 PHE X 103      20.906  30.672  36.563  0.00  0.00           H  
ATOM   1591  HZ  PHE X 103      19.794  30.262  38.603  0.00  0.00           H  
ATOM   1592  N   TYR X 104      27.463  30.901  36.649  0.00  0.00           N  
ATOM   1593  CA  TYR X 104      28.574  31.414  35.862  0.00  0.00           C  
ATOM   1594  C   TYR X 104      28.054  32.086  34.533  0.00  0.00           C  
ATOM   1595  O   TYR X 104      26.954  31.775  34.079  0.00  0.00           O  
ATOM   1596  CB  TYR X 104      29.600  30.339  35.710  0.00  0.00           C  
ATOM   1597  CG  TYR X 104      29.197  29.091  34.926  0.00  0.00           C  
ATOM   1598  CD1 TYR X 104      28.439  28.053  35.478  0.00  0.00           C  
ATOM   1599  CD2 TYR X 104      29.604  28.952  33.618  0.00  0.00           C  
ATOM   1600  CE1 TYR X 104      28.116  26.891  34.770  0.00  0.00           C  
ATOM   1601  CE2 TYR X 104      29.225  27.893  32.823  0.00  0.00           C  
ATOM   1602  CZ  TYR X 104      28.416  26.883  33.384  0.00  0.00           C  
ATOM   1603  OH  TYR X 104      28.131  25.763  32.628  0.00  0.00           O  
ATOM   1604  H   TYR X 104      26.715  30.555  36.065  0.00  0.00           H  
ATOM   1605  HA  TYR X 104      29.160  32.194  36.349  0.00  0.00           H  
ATOM   1606  HB2 TYR X 104      30.490  30.717  35.208  0.00  0.00           H  
ATOM   1607  HB3 TYR X 104      29.908  29.991  36.697  0.00  0.00           H  
ATOM   1608  HD1 TYR X 104      28.169  28.073  36.524  0.00  0.00           H  
ATOM   1609  HD2 TYR X 104      30.104  29.788  33.152  0.00  0.00           H  
ATOM   1610  HE1 TYR X 104      27.612  26.050  35.222  0.00  0.00           H  
ATOM   1611  HE2 TYR X 104      29.546  27.864  31.792  0.00  0.00           H  
ATOM   1612  HH  TYR X 104      28.900  25.734  32.054  0.00  0.00           H  
ATOM   1613  N   MET X 105      28.899  32.978  33.962  0.00  0.00           N  
ATOM   1614  CA  MET X 105      28.500  33.751  32.756  0.00  0.00           C  
ATOM   1615  C   MET X 105      29.614  33.824  31.688  0.00  0.00           C  
ATOM   1616  O   MET X 105      30.665  34.246  32.007  0.00  0.00           O  
ATOM   1617  CB  MET X 105      28.157  35.260  33.040  0.00  0.00           C  
ATOM   1618  CG  MET X 105      26.970  35.377  34.002  0.00  0.00           C  
ATOM   1619  SD  MET X 105      27.452  35.258  35.786  0.00  0.00           S  
ATOM   1620  CE  MET X 105      28.537  36.730  35.991  0.00  0.00           C  
ATOM   1621  H   MET X 105      29.838  33.089  34.318  0.00  0.00           H  
ATOM   1622  HA  MET X 105      27.683  33.272  32.215  0.00  0.00           H  
ATOM   1623  HB2 MET X 105      28.959  35.859  33.471  0.00  0.00           H  
ATOM   1624  HB3 MET X 105      27.786  35.683  32.107  0.00  0.00           H  
ATOM   1625  HG2 MET X 105      26.501  36.344  33.818  0.00  0.00           H  
ATOM   1626  HG3 MET X 105      26.185  34.634  33.856  0.00  0.00           H  
ATOM   1627  HE1 MET X 105      29.533  36.739  35.547  0.00  0.00           H  
ATOM   1628  HE2 MET X 105      27.877  37.533  35.663  0.00  0.00           H  
ATOM   1629  HE3 MET X 105      28.669  36.760  37.072  0.00  0.00           H  
ATOM   1630  N   ASP X 106      29.346  33.396  30.438  0.00  0.00           N  
ATOM   1631  CA  ASP X 106      30.490  32.791  29.650  0.00  0.00           C  
ATOM   1632  C   ASP X 106      30.786  33.436  28.299  0.00  0.00           C  
ATOM   1633  O   ASP X 106      31.870  33.234  27.690  0.00  0.00           O  
ATOM   1634  CB  ASP X 106      30.268  31.266  29.484  0.00  0.00           C  
ATOM   1635  CG  ASP X 106      29.275  30.973  28.353  0.00  0.00           C  
ATOM   1636  OD1 ASP X 106      28.186  31.545  28.217  0.00  0.00           O  
ATOM   1637  OD2 ASP X 106      29.667  30.169  27.550  0.00  0.00           O1-
ATOM   1638  H   ASP X 106      28.380  33.137  30.296  0.00  0.00           H  
ATOM   1639  HA  ASP X 106      31.414  32.986  30.193  0.00  0.00           H  
ATOM   1640  HB2 ASP X 106      31.278  30.862  29.425  0.00  0.00           H  
ATOM   1641  HB3 ASP X 106      29.783  30.938  30.404  0.00  0.00           H  
ATOM   1642  N   VAL X 107      29.861  34.262  27.789  0.00  0.00           N  
ATOM   1643  CA  VAL X 107      30.146  35.234  26.699  0.00  0.00           C  
ATOM   1644  C   VAL X 107      29.459  36.567  26.978  0.00  0.00           C  
ATOM   1645  O   VAL X 107      28.217  36.543  26.991  0.00  0.00           O  
ATOM   1646  CB  VAL X 107      29.864  34.611  25.302  0.00  0.00           C  
ATOM   1647  CG1 VAL X 107      28.618  33.732  25.194  0.00  0.00           C  
ATOM   1648  CG2 VAL X 107      29.778  35.622  24.212  0.00  0.00           C  
ATOM   1649  H   VAL X 107      28.985  34.216  28.291  0.00  0.00           H  
ATOM   1650  HA  VAL X 107      31.214  35.449  26.750  0.00  0.00           H  
ATOM   1651  HB  VAL X 107      30.699  33.932  25.129  0.00  0.00           H  
ATOM   1652 HG11 VAL X 107      27.756  34.229  25.639  0.00  0.00           H  
ATOM   1653 HG12 VAL X 107      28.350  33.576  24.149  0.00  0.00           H  
ATOM   1654 HG13 VAL X 107      28.846  32.772  25.656  0.00  0.00           H  
ATOM   1655 HG21 VAL X 107      28.797  36.058  24.021  0.00  0.00           H  
ATOM   1656 HG22 VAL X 107      30.516  36.419  24.292  0.00  0.00           H  
ATOM   1657 HG23 VAL X 107      30.039  35.089  23.298  0.00  0.00           H  
ATOM   1658  N   TRP X 108      30.201  37.655  27.145  0.00  0.00           N  
ATOM   1659  CA  TRP X 108      29.620  38.968  27.473  0.00  0.00           C  
ATOM   1660  C   TRP X 108      29.344  39.802  26.195  0.00  0.00           C  
ATOM   1661  O   TRP X 108      29.889  39.577  25.080  0.00  0.00           O  
ATOM   1662  CB  TRP X 108      30.460  39.739  28.505  0.00  0.00           C  
ATOM   1663  CG  TRP X 108      30.827  39.133  29.813  0.00  0.00           C  
ATOM   1664  CD1 TRP X 108      30.597  37.843  30.193  0.00  0.00           C  
ATOM   1665  CD2 TRP X 108      31.483  39.754  30.957  0.00  0.00           C  
ATOM   1666  CE2 TRP X 108      31.657  38.764  31.993  0.00  0.00           C  
ATOM   1667  CE3 TRP X 108      31.974  41.095  31.119  0.00  0.00           C  
ATOM   1668  NE1 TRP X 108      31.122  37.621  31.433  0.00  0.00           N  
ATOM   1669  CZ2 TRP X 108      32.243  39.110  33.203  0.00  0.00           C  
ATOM   1670  CZ3 TRP X 108      32.546  41.448  32.351  0.00  0.00           C  
ATOM   1671  CH2 TRP X 108      32.756  40.428  33.337  0.00  0.00           C  
ATOM   1672  H   TRP X 108      31.177  37.625  26.886  0.00  0.00           H  
ATOM   1673  HA  TRP X 108      28.611  38.841  27.864  0.00  0.00           H  
ATOM   1674  HB2 TRP X 108      31.357  40.061  27.974  0.00  0.00           H  
ATOM   1675  HB3 TRP X 108      29.822  40.595  28.725  0.00  0.00           H  
ATOM   1676  HD1 TRP X 108      30.173  37.069  29.571  0.00  0.00           H  
ATOM   1677  HE1 TRP X 108      30.759  36.875  32.008  0.00  0.00           H  
ATOM   1678  HE3 TRP X 108      31.759  41.776  30.309  0.00  0.00           H  
ATOM   1679  HZ2 TRP X 108      32.221  38.460  34.066  0.00  0.00           H  
ATOM   1680  HZ3 TRP X 108      32.948  42.448  32.414  0.00  0.00           H  
ATOM   1681  HH2 TRP X 108      33.314  40.642  34.238  0.00  0.00           H  
ATOM   1682  N   GLY X 109      28.405  40.793  26.254  0.00  0.00           N  
ATOM   1683  CA  GLY X 109      27.859  41.546  25.110  0.00  0.00           C  
ATOM   1684  C   GLY X 109      27.604  43.004  25.444  0.00  0.00           C  
ATOM   1685  O   GLY X 109      27.635  43.279  26.651  0.00  0.00           O  
ATOM   1686  H   GLY X 109      27.882  40.936  27.106  0.00  0.00           H  
ATOM   1687  HA2 GLY X 109      28.549  41.498  24.267  0.00  0.00           H  
ATOM   1688  HA3 GLY X 109      26.917  41.187  24.694  0.00  0.00           H  
ATOM   1689  N   ASN X 110      27.460  44.007  24.535  0.00  0.00           N  
ATOM   1690  CA  ASN X 110      27.085  45.422  24.637  0.00  0.00           C  
ATOM   1691  C   ASN X 110      26.129  45.905  23.561  0.00  0.00           C  
ATOM   1692  O   ASN X 110      25.540  47.018  23.757  0.00  0.00           O  
ATOM   1693  CB  ASN X 110      28.336  46.276  24.633  0.00  0.00           C  
ATOM   1694  CG  ASN X 110      28.809  46.879  25.959  0.00  0.00           C  
ATOM   1695  ND2 ASN X 110      28.770  46.091  27.043  0.00  0.00           N  
ATOM   1696  OD1 ASN X 110      28.978  48.099  26.096  0.00  0.00           O  
ATOM   1697  OXT ASN X 110      26.008  45.106  22.608  0.00  0.00           O1-
ATOM   1698  H   ASN X 110      27.471  43.661  23.586  0.00  0.00           H  
ATOM   1699  HA  ASN X 110      26.619  45.558  25.614  0.00  0.00           H  
ATOM   1700  HB2 ASN X 110      29.124  45.674  24.182  0.00  0.00           H  
ATOM   1701  HB3 ASN X 110      28.148  47.153  24.014  0.00  0.00           H  
ATOM   1702 HD21 ASN X 110      28.921  46.517  27.947  0.00  0.00           H  
ATOM   1703 HD22 ASN X 110      28.421  45.150  26.935  0.00  0.00           H  
ATOM   1704  N   ARG X 111      50.140  41.931  39.493  0.00  0.00           N  
ATOM   1705  CA  ARG X 111      48.694  41.930  39.588  0.00  0.00           C  
ATOM   1706  C   ARG X 111      48.097  41.250  40.866  0.00  0.00           C  
ATOM   1707  O   ARG X 111      48.647  40.252  41.344  0.00  0.00           O  
ATOM   1708  CB  ARG X 111      47.929  41.477  38.322  0.00  0.00           C  
ATOM   1709  CG  ARG X 111      47.934  40.051  38.024  0.00  0.00           C  
ATOM   1710  CD  ARG X 111      47.554  39.673  36.614  0.00  0.00           C  
ATOM   1711  NE  ARG X 111      47.601  38.107  36.552  0.00  0.00           N  
ATOM   1712  CZ  ARG X 111      48.281  37.376  35.723  0.00  0.00           C  
ATOM   1713  NH1 ARG X 111      48.607  36.145  35.986  0.00  0.00           N1+
ATOM   1714  NH2 ARG X 111      48.738  37.783  34.594  0.00  0.00           N  
ATOM   1715  HA  ARG X 111      48.549  42.987  39.812  0.00  0.00           H  
ATOM   1716  HB2 ARG X 111      46.884  41.727  38.506  0.00  0.00           H  
ATOM   1717  HB3 ARG X 111      48.327  42.045  37.482  0.00  0.00           H  
ATOM   1718  HG2 ARG X 111      48.890  39.608  38.300  0.00  0.00           H  
ATOM   1719  HG3 ARG X 111      47.142  39.587  38.612  0.00  0.00           H  
ATOM   1720  HD2 ARG X 111      46.549  40.033  36.396  0.00  0.00           H  
ATOM   1721  HD3 ARG X 111      48.179  40.157  35.864  0.00  0.00           H  
ATOM   1722  HE  ARG X 111      47.221  37.523  37.283  0.00  0.00           H  
ATOM   1723 HH11 ARG X 111      48.473  35.828  36.936  0.00  0.00           H  
ATOM   1724 HH12 ARG X 111      49.279  35.609  35.457  0.00  0.00           H  
ATOM   1725 HH21 ARG X 111      48.427  38.641  34.161  0.00  0.00           H  
ATOM   1726 HH22 ARG X 111      49.213  37.167  33.948  0.00  0.00           H  
ATOM   1727  H1  ARG X 111      50.458  42.626  38.832  0.00  0.00           H  
ATOM   1728  H2  ARG X 111      50.405  41.058  39.059  0.00  0.00           H  
ATOM   1729  H3  ARG X 111      50.516  42.147  40.405  0.00  0.00           H  
ATOM   1730  N   ILE X 112      46.879  41.680  41.285  0.00  0.00           N  
ATOM   1731  CA  ILE X 112      46.254  41.206  42.531  0.00  0.00           C  
ATOM   1732  C   ILE X 112      45.748  39.752  42.377  0.00  0.00           C  
ATOM   1733  O   ILE X 112      45.091  39.427  41.356  0.00  0.00           O  
ATOM   1734  CB  ILE X 112      45.100  42.252  42.847  0.00  0.00           C  
ATOM   1735  CG1 ILE X 112      45.500  43.703  42.822  0.00  0.00           C  
ATOM   1736  CG2 ILE X 112      44.336  41.856  44.092  0.00  0.00           C  
ATOM   1737  CD1 ILE X 112      46.704  43.980  43.703  0.00  0.00           C  
ATOM   1738  H   ILE X 112      46.385  42.474  40.904  0.00  0.00           H  
ATOM   1739  HA  ILE X 112      46.988  41.257  43.335  0.00  0.00           H  
ATOM   1740  HB  ILE X 112      44.352  42.212  42.056  0.00  0.00           H  
ATOM   1741 HG12 ILE X 112      45.741  44.006  41.804  0.00  0.00           H  
ATOM   1742 HG13 ILE X 112      44.726  44.394  43.160  0.00  0.00           H  
ATOM   1743 HG21 ILE X 112      43.521  41.203  43.781  0.00  0.00           H  
ATOM   1744 HG22 ILE X 112      45.076  41.490  44.805  0.00  0.00           H  
ATOM   1745 HG23 ILE X 112      43.815  42.749  44.434  0.00  0.00           H  
ATOM   1746 HD11 ILE X 112      46.580  43.436  44.640  0.00  0.00           H  
ATOM   1747 HD12 ILE X 112      47.539  43.675  43.074  0.00  0.00           H  
ATOM   1748 HD13 ILE X 112      46.777  45.064  43.790  0.00  0.00           H  
ATOM   1749  N   SER X 113      46.149  38.927  43.319  0.00  0.00           N  
ATOM   1750  CA  SER X 113      45.580  37.521  43.512  0.00  0.00           C  
ATOM   1751  C   SER X 113      44.217  37.462  44.250  0.00  0.00           C  
ATOM   1752  O   SER X 113      43.793  38.412  44.884  0.00  0.00           O  
ATOM   1753  CB  SER X 113      46.650  36.690  44.287  0.00  0.00           C  
ATOM   1754  OG  SER X 113      46.892  37.187  45.558  0.00  0.00           O  
ATOM   1755  H   SER X 113      46.674  39.290  44.100  0.00  0.00           H  
ATOM   1756  HA  SER X 113      45.466  37.102  42.512  0.00  0.00           H  
ATOM   1757  HB2 SER X 113      46.240  35.686  44.399  0.00  0.00           H  
ATOM   1758  HB3 SER X 113      47.535  36.589  43.659  0.00  0.00           H  
ATOM   1759  HG  SER X 113      47.354  36.528  46.080  0.00  0.00           H  
ATOM   1760  N   CYX X 114      43.606  36.279  44.215  0.00  0.00           N  
ATOM   1761  CA  CYX X 114      42.219  36.055  44.547  0.00  0.00           C  
ATOM   1762  C   CYX X 114      42.107  34.704  45.255  0.00  0.00           C  
ATOM   1763  O   CYX X 114      42.735  33.715  44.709  0.00  0.00           O  
ATOM   1764  CB  CYX X 114      41.232  36.245  43.419  0.00  0.00           C  
ATOM   1765  SG  CYX X 114      39.406  36.159  43.824  0.00  0.00           S  
ATOM   1766  H   CYX X 114      44.117  35.514  43.797  0.00  0.00           H  
ATOM   1767  HA  CYX X 114      41.969  36.763  45.337  0.00  0.00           H  
ATOM   1768  HB2 CYX X 114      41.477  37.240  43.043  0.00  0.00           H  
ATOM   1769  HB3 CYX X 114      41.559  35.736  42.512  0.00  0.00           H  
ATOM   1770  N   GLY X 115      41.197  34.628  46.281  0.00  0.00           N  
ATOM   1771  CA  GLY X 115      40.712  33.319  46.634  0.00  0.00           C  
ATOM   1772  C   GLY X 115      39.937  33.386  47.978  0.00  0.00           C  
ATOM   1773  O   GLY X 115      39.609  34.478  48.496  0.00  0.00           O  
ATOM   1774  H   GLY X 115      40.622  35.435  46.477  0.00  0.00           H  
ATOM   1775  HA2 GLY X 115      40.192  32.823  45.815  0.00  0.00           H  
ATOM   1776  HA3 GLY X 115      41.571  32.664  46.786  0.00  0.00           H  
ATOM   1777  N   GLU X 116      39.639  32.241  48.647  0.00  0.00           N  
ATOM   1778  CA  GLU X 116      38.987  32.116  49.947  0.00  0.00           C  
ATOM   1779  C   GLU X 116      39.365  30.858  50.673  0.00  0.00           C  
ATOM   1780  O   GLU X 116      39.509  29.784  50.060  0.00  0.00           O  
ATOM   1781  CB  GLU X 116      37.425  32.250  49.801  0.00  0.00           C  
ATOM   1782  CG  GLU X 116      36.768  32.367  51.146  0.00  0.00           C  
ATOM   1783  CD  GLU X 116      37.314  33.531  51.990  0.00  0.00           C  
ATOM   1784  OE1 GLU X 116      38.223  33.290  52.803  0.00  0.00           O  
ATOM   1785  OE2 GLU X 116      36.934  34.651  51.698  0.00  0.00           O1-
ATOM   1786  H   GLU X 116      40.110  31.435  48.263  0.00  0.00           H  
ATOM   1787  HA  GLU X 116      39.222  32.942  50.619  0.00  0.00           H  
ATOM   1788  HB2 GLU X 116      37.108  33.122  49.230  0.00  0.00           H  
ATOM   1789  HB3 GLU X 116      37.111  31.361  49.255  0.00  0.00           H  
ATOM   1790  HG2 GLU X 116      35.714  32.499  50.906  0.00  0.00           H  
ATOM   1791  HG3 GLU X 116      36.807  31.468  51.762  0.00  0.00           H  
ATOM   1792  N   LYS X 117      39.491  30.926  52.009  0.00  0.00           N  
ATOM   1793  CA  LYS X 117      39.912  29.828  52.869  0.00  0.00           C  
ATOM   1794  C   LYS X 117      38.902  28.664  52.710  0.00  0.00           C  
ATOM   1795  O   LYS X 117      37.736  28.894  52.570  0.00  0.00           O  
ATOM   1796  CB  LYS X 117      39.914  30.288  54.260  0.00  0.00           C  
ATOM   1797  CG  LYS X 117      40.965  31.323  54.632  0.00  0.00           C  
ATOM   1798  CD  LYS X 117      41.016  31.398  56.197  0.00  0.00           C  
ATOM   1799  CE  LYS X 117      41.414  32.786  56.772  0.00  0.00           C  
ATOM   1800  NZ  LYS X 117      42.762  33.232  56.349  0.00  0.00           N1+
ATOM   1801  H   LYS X 117      39.334  31.837  52.415  0.00  0.00           H  
ATOM   1802  HA  LYS X 117      40.885  29.499  52.504  0.00  0.00           H  
ATOM   1803  HB2 LYS X 117      38.934  30.703  54.493  0.00  0.00           H  
ATOM   1804  HB3 LYS X 117      40.102  29.390  54.849  0.00  0.00           H  
ATOM   1805  HG2 LYS X 117      41.939  30.986  54.279  0.00  0.00           H  
ATOM   1806  HG3 LYS X 117      40.626  32.264  54.197  0.00  0.00           H  
ATOM   1807  HD2 LYS X 117      40.052  31.220  56.674  0.00  0.00           H  
ATOM   1808  HD3 LYS X 117      41.683  30.615  56.558  0.00  0.00           H  
ATOM   1809  HE2 LYS X 117      40.702  33.511  56.379  0.00  0.00           H  
ATOM   1810  HE3 LYS X 117      41.340  32.724  57.859  0.00  0.00           H  
ATOM   1811  HZ1 LYS X 117      42.712  33.227  55.340  0.00  0.00           H  
ATOM   1812  HZ2 LYS X 117      42.954  34.175  56.654  0.00  0.00           H  
ATOM   1813  HZ3 LYS X 117      43.444  32.555  56.662  0.00  0.00           H  
ATOM   1814  N   SER X 118      39.432  27.442  52.844  0.00  0.00           N  
ATOM   1815  CA  SER X 118      38.661  26.217  52.685  0.00  0.00           C  
ATOM   1816  C   SER X 118      37.528  25.993  53.671  0.00  0.00           C  
ATOM   1817  O   SER X 118      37.547  26.490  54.812  0.00  0.00           O  
ATOM   1818  CB  SER X 118      39.587  25.049  52.768  0.00  0.00           C  
ATOM   1819  OG  SER X 118      40.616  25.196  51.767  0.00  0.00           O  
ATOM   1820  H   SER X 118      40.435  27.335  52.795  0.00  0.00           H  
ATOM   1821  HA  SER X 118      38.262  26.252  51.672  0.00  0.00           H  
ATOM   1822  HB2 SER X 118      40.069  24.964  53.742  0.00  0.00           H  
ATOM   1823  HB3 SER X 118      39.146  24.122  52.401  0.00  0.00           H  
ATOM   1824  HG  SER X 118      40.337  24.795  50.941  0.00  0.00           H  
ATOM   1825  N   LEU X 119      36.474  25.259  53.167  0.00  0.00           N  
ATOM   1826  CA  LEU X 119      35.377  24.912  53.992  0.00  0.00           C  
ATOM   1827  C   LEU X 119      34.776  23.581  53.603  0.00  0.00           C  
ATOM   1828  O   LEU X 119      34.918  22.618  54.323  0.00  0.00           O  
ATOM   1829  CB  LEU X 119      34.365  26.005  54.262  0.00  0.00           C  
ATOM   1830  CG  LEU X 119      33.498  25.661  55.457  0.00  0.00           C  
ATOM   1831  CD1 LEU X 119      34.277  25.651  56.826  0.00  0.00           C  
ATOM   1832  CD2 LEU X 119      32.478  26.794  55.617  0.00  0.00           C  
ATOM   1833  H   LEU X 119      36.583  24.908  52.227  0.00  0.00           H  
ATOM   1834  HA  LEU X 119      35.959  24.658  54.878  0.00  0.00           H  
ATOM   1835  HB2 LEU X 119      34.970  26.877  54.508  0.00  0.00           H  
ATOM   1836  HB3 LEU X 119      33.772  26.277  53.388  0.00  0.00           H  
ATOM   1837  HG  LEU X 119      32.944  24.725  55.372  0.00  0.00           H  
ATOM   1838 HD11 LEU X 119      33.560  25.611  57.647  0.00  0.00           H  
ATOM   1839 HD12 LEU X 119      34.866  24.742  56.943  0.00  0.00           H  
ATOM   1840 HD13 LEU X 119      34.897  26.528  57.014  0.00  0.00           H  
ATOM   1841 HD21 LEU X 119      31.830  26.717  54.743  0.00  0.00           H  
ATOM   1842 HD22 LEU X 119      31.955  26.604  56.554  0.00  0.00           H  
ATOM   1843 HD23 LEU X 119      32.871  27.805  55.727  0.00  0.00           H  
ATOM   1844  N   GLY X 120      34.177  23.510  52.403  0.00  0.00           N  
ATOM   1845  CA  GLY X 120      33.517  22.278  51.976  0.00  0.00           C  
ATOM   1846  C   GLY X 120      33.260  22.406  50.485  0.00  0.00           C  
ATOM   1847  O   GLY X 120      34.004  23.001  49.706  0.00  0.00           O  
ATOM   1848  H   GLY X 120      33.961  24.334  51.860  0.00  0.00           H  
ATOM   1849  HA2 GLY X 120      34.137  21.415  52.219  0.00  0.00           H  
ATOM   1850  HA3 GLY X 120      32.577  22.299  52.528  0.00  0.00           H  
ATOM   1851  N   SER X 121      32.129  21.815  50.051  0.00  0.00           N  
ATOM   1852  CA  SER X 121      31.614  21.865  48.693  0.00  0.00           C  
ATOM   1853  C   SER X 121      31.566  23.304  48.211  0.00  0.00           C  
ATOM   1854  O   SER X 121      30.837  24.140  48.737  0.00  0.00           O  
ATOM   1855  CB  SER X 121      30.202  21.196  48.643  0.00  0.00           C  
ATOM   1856  OG  SER X 121      29.768  20.799  47.388  0.00  0.00           O  
ATOM   1857  H   SER X 121      31.566  21.343  50.746  0.00  0.00           H  
ATOM   1858  HA  SER X 121      32.323  21.408  48.003  0.00  0.00           H  
ATOM   1859  HB2 SER X 121      30.425  20.224  49.080  0.00  0.00           H  
ATOM   1860  HB3 SER X 121      29.471  21.655  49.309  0.00  0.00           H  
ATOM   1861  HG  SER X 121      28.936  20.347  47.548  0.00  0.00           H  
ATOM   1862  N   ARG X 122      32.248  23.551  47.104  0.00  0.00           N  
ATOM   1863  CA  ARG X 122      32.566  24.852  46.411  0.00  0.00           C  
ATOM   1864  C   ARG X 122      32.522  24.811  44.931  0.00  0.00           C  
ATOM   1865  O   ARG X 122      32.579  23.744  44.368  0.00  0.00           O  
ATOM   1866  CB  ARG X 122      33.837  25.439  47.049  0.00  0.00           C  
ATOM   1867  CG  ARG X 122      34.146  26.923  46.841  0.00  0.00           C  
ATOM   1868  CD  ARG X 122      35.494  27.367  47.494  0.00  0.00           C  
ATOM   1869  NE  ARG X 122      35.099  27.622  48.856  0.00  0.00           N  
ATOM   1870  CZ  ARG X 122      35.792  28.231  49.827  0.00  0.00           C  
ATOM   1871  NH1 ARG X 122      36.878  28.824  49.663  0.00  0.00           N1+
ATOM   1872  NH2 ARG X 122      35.301  28.213  51.029  0.00  0.00           N  
ATOM   1873  H   ARG X 122      32.880  22.809  46.843  0.00  0.00           H  
ATOM   1874  HA  ARG X 122      31.716  25.470  46.695  0.00  0.00           H  
ATOM   1875  HB2 ARG X 122      33.762  25.278  48.124  0.00  0.00           H  
ATOM   1876  HB3 ARG X 122      34.732  24.930  46.692  0.00  0.00           H  
ATOM   1877  HG2 ARG X 122      34.271  27.220  45.800  0.00  0.00           H  
ATOM   1878  HG3 ARG X 122      33.333  27.507  47.271  0.00  0.00           H  
ATOM   1879  HD2 ARG X 122      36.279  26.611  47.462  0.00  0.00           H  
ATOM   1880  HD3 ARG X 122      35.774  28.348  47.109  0.00  0.00           H  
ATOM   1881  HE  ARG X 122      34.295  27.115  49.197  0.00  0.00           H  
ATOM   1882 HH11 ARG X 122      37.299  28.844  48.744  0.00  0.00           H  
ATOM   1883 HH12 ARG X 122      37.336  29.203  50.479  0.00  0.00           H  
ATOM   1884 HH21 ARG X 122      34.361  27.949  51.286  0.00  0.00           H  
ATOM   1885 HH22 ARG X 122      35.927  28.562  51.740  0.00  0.00           H  
ATOM   1886  N   ALA X 123      32.446  25.945  44.230  0.00  0.00           N  
ATOM   1887  CA  ALA X 123      32.565  26.091  42.803  0.00  0.00           C  
ATOM   1888  C   ALA X 123      33.162  27.503  42.514  0.00  0.00           C  
ATOM   1889  O   ALA X 123      32.459  28.578  42.505  0.00  0.00           O  
ATOM   1890  CB  ALA X 123      31.219  25.737  42.200  0.00  0.00           C  
ATOM   1891  H   ALA X 123      32.116  26.741  44.757  0.00  0.00           H  
ATOM   1892  HA  ALA X 123      33.305  25.348  42.504  0.00  0.00           H  
ATOM   1893  HB1 ALA X 123      31.272  25.832  41.115  0.00  0.00           H  
ATOM   1894  HB2 ALA X 123      30.988  24.701  42.452  0.00  0.00           H  
ATOM   1895  HB3 ALA X 123      30.527  26.453  42.644  0.00  0.00           H  
ATOM   1896  N   VAL X 124      34.490  27.626  42.258  0.00  0.00           N  
ATOM   1897  CA  VAL X 124      35.260  28.840  41.930  0.00  0.00           C  
ATOM   1898  C   VAL X 124      35.398  28.984  40.387  0.00  0.00           C  
ATOM   1899  O   VAL X 124      35.684  28.031  39.581  0.00  0.00           O  
ATOM   1900  CB  VAL X 124      36.698  28.582  42.523  0.00  0.00           C  
ATOM   1901  CG1 VAL X 124      37.625  29.634  42.019  0.00  0.00           C  
ATOM   1902  CG2 VAL X 124      36.809  28.605  44.007  0.00  0.00           C  
ATOM   1903  H   VAL X 124      35.037  26.779  42.308  0.00  0.00           H  
ATOM   1904  HA  VAL X 124      34.818  29.778  42.265  0.00  0.00           H  
ATOM   1905  HB  VAL X 124      37.015  27.625  42.109  0.00  0.00           H  
ATOM   1906 HG11 VAL X 124      38.573  29.604  42.558  0.00  0.00           H  
ATOM   1907 HG12 VAL X 124      37.855  29.463  40.968  0.00  0.00           H  
ATOM   1908 HG13 VAL X 124      37.167  30.618  42.106  0.00  0.00           H  
ATOM   1909 HG21 VAL X 124      36.414  29.515  44.461  0.00  0.00           H  
ATOM   1910 HG22 VAL X 124      36.121  27.847  44.383  0.00  0.00           H  
ATOM   1911 HG23 VAL X 124      37.796  28.287  44.341  0.00  0.00           H  
ATOM   1912  N   GLN X 125      35.009  30.171  39.901  0.00  0.00           N  
ATOM   1913  CA  GLN X 125      35.222  30.609  38.473  0.00  0.00           C  
ATOM   1914  C   GLN X 125      36.466  31.582  38.364  0.00  0.00           C  
ATOM   1915  O   GLN X 125      36.774  32.275  39.345  0.00  0.00           O  
ATOM   1916  CB  GLN X 125      34.020  31.388  37.929  0.00  0.00           C  
ATOM   1917  CG  GLN X 125      32.879  30.577  37.479  0.00  0.00           C  
ATOM   1918  CD  GLN X 125      32.365  29.543  38.542  0.00  0.00           C  
ATOM   1919  NE2 GLN X 125      32.155  30.165  39.756  0.00  0.00           N  
ATOM   1920  OE1 GLN X 125      32.258  28.368  38.326  0.00  0.00           O  
ATOM   1921  H   GLN X 125      34.779  30.869  40.594  0.00  0.00           H  
ATOM   1922  HA  GLN X 125      35.407  29.732  37.853  0.00  0.00           H  
ATOM   1923  HB2 GLN X 125      33.909  32.045  38.792  0.00  0.00           H  
ATOM   1924  HB3 GLN X 125      34.318  32.111  37.169  0.00  0.00           H  
ATOM   1925  HG2 GLN X 125      32.031  31.199  37.194  0.00  0.00           H  
ATOM   1926  HG3 GLN X 125      33.140  29.989  36.599  0.00  0.00           H  
ATOM   1927 HE21 GLN X 125      32.101  29.589  40.584  0.00  0.00           H  
ATOM   1928 HE22 GLN X 125      32.038  31.163  39.851  0.00  0.00           H  
ATOM   1929  N   TRP X 126      37.001  31.734  37.178  0.00  0.00           N  
ATOM   1930  CA  TRP X 126      37.986  32.752  36.754  0.00  0.00           C  
ATOM   1931  C   TRP X 126      37.596  33.460  35.491  0.00  0.00           C  
ATOM   1932  O   TRP X 126      37.140  32.746  34.548  0.00  0.00           O  
ATOM   1933  CB  TRP X 126      39.398  32.224  36.631  0.00  0.00           C  
ATOM   1934  CG  TRP X 126      40.017  31.609  37.886  0.00  0.00           C  
ATOM   1935  CD1 TRP X 126      39.886  30.324  38.314  0.00  0.00           C  
ATOM   1936  CD2 TRP X 126      40.820  32.210  38.952  0.00  0.00           C  
ATOM   1937  CE2 TRP X 126      41.026  31.274  40.019  0.00  0.00           C  
ATOM   1938  CE3 TRP X 126      41.433  33.502  39.122  0.00  0.00           C  
ATOM   1939  NE1 TRP X 126      40.379  30.135  39.549  0.00  0.00           N  
ATOM   1940  CZ2 TRP X 126      41.696  31.553  41.195  0.00  0.00           C  
ATOM   1941  CZ3 TRP X 126      42.066  33.811  40.332  0.00  0.00           C  
ATOM   1942  CH2 TRP X 126      42.132  32.853  41.429  0.00  0.00           C  
ATOM   1943  H   TRP X 126      36.576  31.140  36.481  0.00  0.00           H  
ATOM   1944  HA  TRP X 126      38.061  33.490  37.554  0.00  0.00           H  
ATOM   1945  HB2 TRP X 126      39.389  31.470  35.842  0.00  0.00           H  
ATOM   1946  HB3 TRP X 126      40.017  33.042  36.262  0.00  0.00           H  
ATOM   1947  HD1 TRP X 126      39.187  29.662  37.824  0.00  0.00           H  
ATOM   1948  HE1 TRP X 126      40.374  29.218  39.970  0.00  0.00           H  
ATOM   1949  HE3 TRP X 126      41.230  34.265  38.386  0.00  0.00           H  
ATOM   1950  HZ2 TRP X 126      41.639  30.784  41.950  0.00  0.00           H  
ATOM   1951  HZ3 TRP X 126      42.430  34.800  40.574  0.00  0.00           H  
ATOM   1952  HH2 TRP X 126      42.629  33.147  42.342  0.00  0.00           H  
ATOM   1953  N   TYR X 127      37.810  34.773  35.449  0.00  0.00           N  
ATOM   1954  CA  TYR X 127      37.386  35.722  34.442  0.00  0.00           C  
ATOM   1955  C   TYR X 127      38.642  36.512  34.158  0.00  0.00           C  
ATOM   1956  O   TYR X 127      39.423  36.872  35.121  0.00  0.00           O  
ATOM   1957  CB  TYR X 127      36.180  36.559  35.064  0.00  0.00           C  
ATOM   1958  CG  TYR X 127      34.974  35.757  35.443  0.00  0.00           C  
ATOM   1959  CD1 TYR X 127      33.915  35.579  34.603  0.00  0.00           C  
ATOM   1960  CD2 TYR X 127      34.888  35.157  36.704  0.00  0.00           C  
ATOM   1961  CE1 TYR X 127      32.680  35.044  35.010  0.00  0.00           C  
ATOM   1962  CE2 TYR X 127      33.636  34.792  37.172  0.00  0.00           C  
ATOM   1963  CZ  TYR X 127      32.496  34.760  36.347  0.00  0.00           C  
ATOM   1964  OH  TYR X 127      31.326  34.161  36.773  0.00  0.00           O  
ATOM   1965  H   TYR X 127      38.220  35.241  36.244  0.00  0.00           H  
ATOM   1966  HA  TYR X 127      37.044  35.187  33.555  0.00  0.00           H  
ATOM   1967  HB2 TYR X 127      36.633  37.102  35.894  0.00  0.00           H  
ATOM   1968  HB3 TYR X 127      35.810  37.229  34.287  0.00  0.00           H  
ATOM   1969  HD1 TYR X 127      33.907  36.001  33.610  0.00  0.00           H  
ATOM   1970  HD2 TYR X 127      35.705  35.133  37.411  0.00  0.00           H  
ATOM   1971  HE1 TYR X 127      31.810  34.990  34.373  0.00  0.00           H  
ATOM   1972  HE2 TYR X 127      33.558  34.536  38.218  0.00  0.00           H  
ATOM   1973  HH  TYR X 127      31.344  33.913  37.700  0.00  0.00           H  
ATOM   1974  N   GLN X 128      38.703  36.988  32.931  0.00  0.00           N  
ATOM   1975  CA  GLN X 128      40.065  37.441  32.462  0.00  0.00           C  
ATOM   1976  C   GLN X 128      40.000  38.217  31.137  0.00  0.00           C  
ATOM   1977  O   GLN X 128      40.782  39.117  30.855  0.00  0.00           O  
ATOM   1978  CB  GLN X 128      40.914  36.176  32.239  0.00  0.00           C  
ATOM   1979  CG  GLN X 128      42.316  36.299  31.674  0.00  0.00           C  
ATOM   1980  CD  GLN X 128      42.523  36.407  30.178  0.00  0.00           C  
ATOM   1981  NE2 GLN X 128      43.629  36.932  29.738  0.00  0.00           N  
ATOM   1982  OE1 GLN X 128      41.664  35.970  29.410  0.00  0.00           O  
ATOM   1983  H   GLN X 128      37.867  36.956  32.365  0.00  0.00           H  
ATOM   1984  HA  GLN X 128      40.538  38.126  33.165  0.00  0.00           H  
ATOM   1985  HB2 GLN X 128      41.123  35.845  33.256  0.00  0.00           H  
ATOM   1986  HB3 GLN X 128      40.356  35.426  31.680  0.00  0.00           H  
ATOM   1987  HG2 GLN X 128      42.657  37.208  32.170  0.00  0.00           H  
ATOM   1988  HG3 GLN X 128      42.919  35.483  32.072  0.00  0.00           H  
ATOM   1989 HE21 GLN X 128      43.675  37.019  28.733  0.00  0.00           H  
ATOM   1990 HE22 GLN X 128      44.244  37.299  30.450  0.00  0.00           H  
ATOM   1991  N   ALA X 129      39.143  37.814  30.293  0.00  0.00           N  
ATOM   1992  CA  ALA X 129      39.084  38.297  28.962  0.00  0.00           C  
ATOM   1993  C   ALA X 129      38.541  39.665  28.550  0.00  0.00           C  
ATOM   1994  O   ALA X 129      38.791  39.978  27.371  0.00  0.00           O  
ATOM   1995  CB  ALA X 129      38.176  37.294  28.198  0.00  0.00           C  
ATOM   1996  H   ALA X 129      38.540  37.060  30.589  0.00  0.00           H  
ATOM   1997  HA  ALA X 129      40.057  38.220  28.476  0.00  0.00           H  
ATOM   1998  HB1 ALA X 129      37.199  37.270  28.682  0.00  0.00           H  
ATOM   1999  HB2 ALA X 129      38.109  37.459  27.124  0.00  0.00           H  
ATOM   2000  HB3 ALA X 129      38.463  36.249  28.077  0.00  0.00           H  
ATOM   2001  N   PRO X 130      37.780  40.555  29.252  0.00  0.00           N  
ATOM   2002  CA  PRO X 130      37.374  40.374  30.614  0.00  0.00           C  
ATOM   2003  C   PRO X 130      36.437  39.220  31.125  0.00  0.00           C  
ATOM   2004  O   PRO X 130      36.515  38.864  32.292  0.00  0.00           O  
ATOM   2005  CB  PRO X 130      36.789  41.671  31.155  0.00  0.00           C  
ATOM   2006  CG  PRO X 130      37.046  42.615  29.972  0.00  0.00           C  
ATOM   2007  CD  PRO X 130      37.276  41.808  28.698  0.00  0.00           C  
ATOM   2008  HA  PRO X 130      38.343  40.315  31.108  0.00  0.00           H  
ATOM   2009  HB2 PRO X 130      35.711  41.583  31.292  0.00  0.00           H  
ATOM   2010  HB3 PRO X 130      37.244  42.057  32.067  0.00  0.00           H  
ATOM   2011  HG2 PRO X 130      36.225  43.324  29.867  0.00  0.00           H  
ATOM   2012  HG3 PRO X 130      38.032  43.047  30.142  0.00  0.00           H  
ATOM   2013  HD2 PRO X 130      36.433  41.592  28.040  0.00  0.00           H  
ATOM   2014  HD3 PRO X 130      38.095  42.317  28.191  0.00  0.00           H  
ATOM   2015  N   SER X 131      35.694  38.622  30.194  0.00  0.00           N  
ATOM   2016  CA  SER X 131      34.839  37.492  30.403  0.00  0.00           C  
ATOM   2017  C   SER X 131      35.519  36.167  30.856  0.00  0.00           C  
ATOM   2018  O   SER X 131      36.708  36.098  31.009  0.00  0.00           O  
ATOM   2019  CB  SER X 131      34.209  37.289  29.030  0.00  0.00           C  
ATOM   2020  OG  SER X 131      33.350  36.141  28.726  0.00  0.00           O  
ATOM   2021  H   SER X 131      35.701  39.049  29.279  0.00  0.00           H  
ATOM   2022  HA  SER X 131      34.077  37.849  31.095  0.00  0.00           H  
ATOM   2023  HB2 SER X 131      33.753  38.175  28.589  0.00  0.00           H  
ATOM   2024  HB3 SER X 131      35.062  37.047  28.396  0.00  0.00           H  
ATOM   2025  HG  SER X 131      33.950  35.516  28.314  0.00  0.00           H  
ATOM   2026  N   LEU X 132      34.699  35.100  31.099  0.00  0.00           N  
ATOM   2027  CA  LEU X 132      35.018  33.781  31.618  0.00  0.00           C  
ATOM   2028  C   LEU X 132      36.280  33.024  30.999  0.00  0.00           C  
ATOM   2029  O   LEU X 132      36.442  32.988  29.804  0.00  0.00           O  
ATOM   2030  CB  LEU X 132      33.734  32.909  31.474  0.00  0.00           C  
ATOM   2031  CG  LEU X 132      33.791  31.728  32.447  0.00  0.00           C  
ATOM   2032  CD1 LEU X 132      33.302  32.038  33.921  0.00  0.00           C  
ATOM   2033  CD2 LEU X 132      32.961  30.664  31.885  0.00  0.00           C  
ATOM   2034  H   LEU X 132      33.742  35.249  30.812  0.00  0.00           H  
ATOM   2035  HA  LEU X 132      35.082  33.882  32.701  0.00  0.00           H  
ATOM   2036  HB2 LEU X 132      32.879  33.542  31.710  0.00  0.00           H  
ATOM   2037  HB3 LEU X 132      33.704  32.605  30.428  0.00  0.00           H  
ATOM   2038  HG  LEU X 132      34.790  31.298  32.509  0.00  0.00           H  
ATOM   2039 HD11 LEU X 132      33.489  31.111  34.466  0.00  0.00           H  
ATOM   2040 HD12 LEU X 132      33.994  32.821  34.232  0.00  0.00           H  
ATOM   2041 HD13 LEU X 132      32.290  32.409  34.078  0.00  0.00           H  
ATOM   2042 HD21 LEU X 132      33.212  30.380  30.862  0.00  0.00           H  
ATOM   2043 HD22 LEU X 132      33.006  29.748  32.475  0.00  0.00           H  
ATOM   2044 HD23 LEU X 132      31.911  30.956  31.885  0.00  0.00           H  
ATOM   2045  N   ILE X 133      37.018  32.252  31.765  0.00  0.00           N  
ATOM   2046  CA  ILE X 133      38.059  31.259  31.263  0.00  0.00           C  
ATOM   2047  C   ILE X 133      38.073  29.926  32.151  0.00  0.00           C  
ATOM   2048  O   ILE X 133      38.402  28.930  31.563  0.00  0.00           O  
ATOM   2049  CB  ILE X 133      39.543  31.924  31.183  0.00  0.00           C  
ATOM   2050  CG1 ILE X 133      40.008  32.403  32.616  0.00  0.00           C  
ATOM   2051  CG2 ILE X 133      39.541  33.108  30.131  0.00  0.00           C  
ATOM   2052  CD1 ILE X 133      41.550  32.503  32.835  0.00  0.00           C  
ATOM   2053  H   ILE X 133      36.969  32.409  32.761  0.00  0.00           H  
ATOM   2054  HA  ILE X 133      37.779  30.957  30.255  0.00  0.00           H  
ATOM   2055  HB  ILE X 133      40.257  31.137  30.939  0.00  0.00           H  
ATOM   2056 HG12 ILE X 133      39.531  33.328  32.941  0.00  0.00           H  
ATOM   2057 HG13 ILE X 133      39.588  31.664  33.297  0.00  0.00           H  
ATOM   2058 HG21 ILE X 133      39.130  32.790  29.172  0.00  0.00           H  
ATOM   2059 HG22 ILE X 133      38.922  33.928  30.497  0.00  0.00           H  
ATOM   2060 HG23 ILE X 133      40.493  33.638  30.077  0.00  0.00           H  
ATOM   2061 HD11 ILE X 133      41.853  32.625  33.876  0.00  0.00           H  
ATOM   2062 HD12 ILE X 133      41.942  31.556  32.463  0.00  0.00           H  
ATOM   2063 HD13 ILE X 133      42.026  33.357  32.354  0.00  0.00           H  
ATOM   2064  N   ILE X 134      37.431  29.946  33.387  0.00  0.00           N  
ATOM   2065  CA  ILE X 134      37.380  28.716  34.131  0.00  0.00           C  
ATOM   2066  C   ILE X 134      36.125  28.736  34.983  0.00  0.00           C  
ATOM   2067  O   ILE X 134      35.702  29.798  35.378  0.00  0.00           O  
ATOM   2068  CB  ILE X 134      38.588  28.549  35.085  0.00  0.00           C  
ATOM   2069  CG1 ILE X 134      39.906  28.383  34.426  0.00  0.00           C  
ATOM   2070  CG2 ILE X 134      38.386  27.311  36.038  0.00  0.00           C  
ATOM   2071  CD1 ILE X 134      40.265  27.111  33.643  0.00  0.00           C  
ATOM   2072  H   ILE X 134      37.044  30.810  33.739  0.00  0.00           H  
ATOM   2073  HA  ILE X 134      37.418  27.957  33.349  0.00  0.00           H  
ATOM   2074  HB  ILE X 134      38.607  29.421  35.739  0.00  0.00           H  
ATOM   2075 HG12 ILE X 134      40.135  29.240  33.792  0.00  0.00           H  
ATOM   2076 HG13 ILE X 134      40.600  28.367  35.266  0.00  0.00           H  
ATOM   2077 HG21 ILE X 134      37.575  27.444  36.753  0.00  0.00           H  
ATOM   2078 HG22 ILE X 134      38.119  26.398  35.508  0.00  0.00           H  
ATOM   2079 HG23 ILE X 134      39.342  27.216  36.552  0.00  0.00           H  
ATOM   2080 HD11 ILE X 134      41.350  27.123  33.551  0.00  0.00           H  
ATOM   2081 HD12 ILE X 134      39.970  26.256  34.251  0.00  0.00           H  
ATOM   2082 HD13 ILE X 134      39.772  27.029  32.674  0.00  0.00           H  
ATOM   2083  N   TYR X 135      35.506  27.573  35.182  0.00  0.00           N  
ATOM   2084  CA  TYR X 135      34.352  27.409  36.044  0.00  0.00           C  
ATOM   2085  C   TYR X 135      34.441  26.089  36.784  0.00  0.00           C  
ATOM   2086  O   TYR X 135      35.383  25.304  36.626  0.00  0.00           O  
ATOM   2087  CB  TYR X 135      33.092  27.676  35.230  0.00  0.00           C  
ATOM   2088  CG  TYR X 135      32.748  26.580  34.245  0.00  0.00           C  
ATOM   2089  CD1 TYR X 135      33.344  26.588  32.914  0.00  0.00           C  
ATOM   2090  CD2 TYR X 135      31.729  25.621  34.571  0.00  0.00           C  
ATOM   2091  CE1 TYR X 135      32.906  25.661  31.962  0.00  0.00           C  
ATOM   2092  CE2 TYR X 135      31.395  24.621  33.688  0.00  0.00           C  
ATOM   2093  CZ  TYR X 135      31.995  24.596  32.344  0.00  0.00           C  
ATOM   2094  OH  TYR X 135      31.756  23.580  31.501  0.00  0.00           O  
ATOM   2095  H   TYR X 135      35.973  26.719  34.910  0.00  0.00           H  
ATOM   2096  HA  TYR X 135      34.464  28.232  36.751  0.00  0.00           H  
ATOM   2097  HB2 TYR X 135      32.315  27.636  35.993  0.00  0.00           H  
ATOM   2098  HB3 TYR X 135      33.011  28.690  34.839  0.00  0.00           H  
ATOM   2099  HD1 TYR X 135      34.048  27.374  32.689  0.00  0.00           H  
ATOM   2100  HD2 TYR X 135      31.305  25.604  35.564  0.00  0.00           H  
ATOM   2101  HE1 TYR X 135      33.307  25.727  30.962  0.00  0.00           H  
ATOM   2102  HE2 TYR X 135      30.691  23.851  33.965  0.00  0.00           H  
ATOM   2103  HH  TYR X 135      31.530  22.767  31.959  0.00  0.00           H  
ATOM   2104  N   ASN X 136      33.592  25.917  37.764  0.00  0.00           N  
ATOM   2105  CA  ASN X 136      33.442  24.797  38.685  0.00  0.00           C  
ATOM   2106  C   ASN X 136      34.747  24.286  39.349  0.00  0.00           C  
ATOM   2107  O   ASN X 136      34.978  23.077  39.462  0.00  0.00           O  
ATOM   2108  CB  ASN X 136      32.730  23.597  37.983  0.00  0.00           C  
ATOM   2109  CG  ASN X 136      31.935  22.594  38.922  0.00  0.00           C  
ATOM   2110  ND2 ASN X 136      31.427  21.520  38.280  0.00  0.00           N  
ATOM   2111  OD1 ASN X 136      31.856  22.790  40.126  0.00  0.00           O  
ATOM   2112  H   ASN X 136      32.886  26.620  37.932  0.00  0.00           H  
ATOM   2113  HA  ASN X 136      32.752  25.066  39.485  0.00  0.00           H  
ATOM   2114  HB2 ASN X 136      31.995  23.983  37.276  0.00  0.00           H  
ATOM   2115  HB3 ASN X 136      33.548  23.031  37.538  0.00  0.00           H  
ATOM   2116 HD21 ASN X 136      30.706  21.003  38.764  0.00  0.00           H  
ATOM   2117 HD22 ASN X 136      31.525  21.326  37.294  0.00  0.00           H  
ATOM   2118  N   ASN X 137      35.648  25.227  39.728  0.00  0.00           N  
ATOM   2119  CA  ASN X 137      37.049  25.007  40.152  0.00  0.00           C  
ATOM   2120  C   ASN X 137      38.078  24.684  39.045  0.00  0.00           C  
ATOM   2121  O   ASN X 137      39.267  24.763  39.369  0.00  0.00           O  
ATOM   2122  CB  ASN X 137      37.176  24.005  41.381  0.00  0.00           C  
ATOM   2123  CG  ASN X 137      36.103  24.266  42.463  0.00  0.00           C  
ATOM   2124  ND2 ASN X 137      35.277  23.304  42.637  0.00  0.00           N  
ATOM   2125  OD1 ASN X 137      36.074  25.339  43.062  0.00  0.00           O  
ATOM   2126  H   ASN X 137      35.397  26.201  39.639  0.00  0.00           H  
ATOM   2127  HA  ASN X 137      37.370  25.964  40.562  0.00  0.00           H  
ATOM   2128  HB2 ASN X 137      37.140  22.945  41.132  0.00  0.00           H  
ATOM   2129  HB3 ASN X 137      38.142  24.136  41.869  0.00  0.00           H  
ATOM   2130 HD21 ASN X 137      34.598  23.341  43.384  0.00  0.00           H  
ATOM   2131 HD22 ASN X 137      35.243  22.632  41.885  0.00  0.00           H  
ATOM   2132  N   GLN X 138      37.715  24.251  37.846  0.00  0.00           N  
ATOM   2133  CA  GLN X 138      38.604  23.596  36.909  0.00  0.00           C  
ATOM   2134  C   GLN X 138      38.178  23.649  35.462  0.00  0.00           C  
ATOM   2135  O   GLN X 138      39.029  23.568  34.567  0.00  0.00           O  
ATOM   2136  CB  GLN X 138      38.792  22.162  37.443  0.00  0.00           C  
ATOM   2137  CG  GLN X 138      39.504  21.066  36.584  0.00  0.00           C  
ATOM   2138  CD  GLN X 138      40.896  21.558  36.091  0.00  0.00           C  
ATOM   2139  NE2 GLN X 138      41.588  20.782  35.324  0.00  0.00           N  
ATOM   2140  OE1 GLN X 138      41.319  22.708  36.294  0.00  0.00           O  
ATOM   2141  H   GLN X 138      36.745  24.399  37.609  0.00  0.00           H  
ATOM   2142  HA  GLN X 138      39.559  24.115  36.997  0.00  0.00           H  
ATOM   2143  HB2 GLN X 138      39.415  22.171  38.337  0.00  0.00           H  
ATOM   2144  HB3 GLN X 138      37.803  21.772  37.681  0.00  0.00           H  
ATOM   2145  HG2 GLN X 138      39.502  20.079  37.047  0.00  0.00           H  
ATOM   2146  HG3 GLN X 138      38.852  20.905  35.725  0.00  0.00           H  
ATOM   2147 HE21 GLN X 138      42.393  21.125  34.820  0.00  0.00           H  
ATOM   2148 HE22 GLN X 138      41.134  19.933  35.019  0.00  0.00           H  
ATOM   2149  N   ASP X 139      36.825  23.534  35.208  0.00  0.00           N  
ATOM   2150  CA  ASP X 139      36.242  23.324  33.925  0.00  0.00           C  
ATOM   2151  C   ASP X 139      36.582  24.553  33.039  0.00  0.00           C  
ATOM   2152  O   ASP X 139      36.329  25.682  33.438  0.00  0.00           O  
ATOM   2153  CB  ASP X 139      34.748  23.068  33.968  0.00  0.00           C  
ATOM   2154  CG  ASP X 139      34.295  21.890  34.882  0.00  0.00           C  
ATOM   2155  OD1 ASP X 139      33.074  21.747  35.099  0.00  0.00           O  
ATOM   2156  OD2 ASP X 139      35.215  21.169  35.371  0.00  0.00           O1-
ATOM   2157  H   ASP X 139      36.217  23.488  36.012  0.00  0.00           H  
ATOM   2158  HA  ASP X 139      36.713  22.489  33.407  0.00  0.00           H  
ATOM   2159  HB2 ASP X 139      34.174  23.956  34.234  0.00  0.00           H  
ATOM   2160  HB3 ASP X 139      34.401  22.838  32.961  0.00  0.00           H  
ATOM   2161  N   ARG X 140      36.979  24.380  31.807  0.00  0.00           N  
ATOM   2162  CA  ARG X 140      37.254  25.385  30.828  0.00  0.00           C  
ATOM   2163  C   ARG X 140      36.385  25.429  29.567  0.00  0.00           C  
ATOM   2164  O   ARG X 140      35.988  24.340  29.151  0.00  0.00           O  
ATOM   2165  CB  ARG X 140      38.702  25.089  30.452  0.00  0.00           C  
ATOM   2166  CG  ARG X 140      39.122  25.928  29.269  0.00  0.00           C  
ATOM   2167  CD  ARG X 140      40.664  25.863  29.011  0.00  0.00           C  
ATOM   2168  NE  ARG X 140      41.176  24.534  28.746  0.00  0.00           N  
ATOM   2169  CZ  ARG X 140      41.937  23.928  27.811  0.00  0.00           C  
ATOM   2170  NH1 ARG X 140      42.242  24.680  26.741  0.00  0.00           N1+
ATOM   2171  NH2 ARG X 140      42.531  22.769  27.939  0.00  0.00           N  
ATOM   2172  H   ARG X 140      37.059  23.399  31.586  0.00  0.00           H  
ATOM   2173  HA  ARG X 140      37.313  26.400  31.222  0.00  0.00           H  
ATOM   2174  HB2 ARG X 140      39.337  25.377  31.290  0.00  0.00           H  
ATOM   2175  HB3 ARG X 140      38.889  24.033  30.259  0.00  0.00           H  
ATOM   2176  HG2 ARG X 140      38.614  25.575  28.372  0.00  0.00           H  
ATOM   2177  HG3 ARG X 140      38.810  26.943  29.512  0.00  0.00           H  
ATOM   2178  HD2 ARG X 140      40.825  26.502  28.142  0.00  0.00           H  
ATOM   2179  HD3 ARG X 140      41.180  26.339  29.844  0.00  0.00           H  
ATOM   2180  HE  ARG X 140      40.844  23.845  29.407  0.00  0.00           H  
ATOM   2181 HH11 ARG X 140      42.059  25.672  26.746  0.00  0.00           H  
ATOM   2182 HH12 ARG X 140      42.933  24.424  26.050  0.00  0.00           H  
ATOM   2183 HH21 ARG X 140      42.260  22.196  28.726  0.00  0.00           H  
ATOM   2184 HH22 ARG X 140      43.042  22.332  27.186  0.00  0.00           H  
ATOM   2185  N   PRO X 141      36.021  26.580  28.968  0.00  0.00           N  
ATOM   2186  CA  PRO X 141      35.121  26.538  27.792  0.00  0.00           C  
ATOM   2187  C   PRO X 141      35.843  25.986  26.580  0.00  0.00           C  
ATOM   2188  O   PRO X 141      37.051  25.864  26.519  0.00  0.00           O  
ATOM   2189  CB  PRO X 141      34.495  27.937  27.679  0.00  0.00           C  
ATOM   2190  CG  PRO X 141      34.624  28.480  29.111  0.00  0.00           C  
ATOM   2191  CD  PRO X 141      35.984  27.890  29.524  0.00  0.00           C  
ATOM   2192  HA  PRO X 141      34.339  25.802  27.978  0.00  0.00           H  
ATOM   2193  HB2 PRO X 141      35.140  28.484  26.991  0.00  0.00           H  
ATOM   2194  HB3 PRO X 141      33.460  28.000  27.341  0.00  0.00           H  
ATOM   2195  HG2 PRO X 141      34.643  29.569  29.119  0.00  0.00           H  
ATOM   2196  HG3 PRO X 141      33.810  28.208  29.784  0.00  0.00           H  
ATOM   2197  HD2 PRO X 141      36.795  28.460  29.071  0.00  0.00           H  
ATOM   2198  HD3 PRO X 141      36.112  27.835  30.604  0.00  0.00           H  
ATOM   2199  N   SER X 142      35.063  25.722  25.515  0.00  0.00           N  
ATOM   2200  CA  SER X 142      35.530  25.568  24.177  0.00  0.00           C  
ATOM   2201  C   SER X 142      36.346  26.742  23.761  0.00  0.00           C  
ATOM   2202  O   SER X 142      36.112  27.797  24.381  0.00  0.00           O  
ATOM   2203  CB  SER X 142      34.466  25.080  23.165  0.00  0.00           C  
ATOM   2204  OG  SER X 142      33.501  26.090  23.025  0.00  0.00           O  
ATOM   2205  H   SER X 142      34.084  25.926  25.655  0.00  0.00           H  
ATOM   2206  HA  SER X 142      36.221  24.727  24.243  0.00  0.00           H  
ATOM   2207  HB2 SER X 142      34.887  24.812  22.196  0.00  0.00           H  
ATOM   2208  HB3 SER X 142      33.928  24.227  23.580  0.00  0.00           H  
ATOM   2209  HG  SER X 142      32.939  26.035  23.802  0.00  0.00           H  
ATOM   2210  N   GLY X 143      37.295  26.705  22.806  0.00  0.00           N  
ATOM   2211  CA  GLY X 143      37.892  27.934  22.234  0.00  0.00           C  
ATOM   2212  C   GLY X 143      38.806  28.787  23.159  0.00  0.00           C  
ATOM   2213  O   GLY X 143      39.582  29.562  22.557  0.00  0.00           O  
ATOM   2214  H   GLY X 143      37.383  25.762  22.453  0.00  0.00           H  
ATOM   2215  HA2 GLY X 143      38.417  27.648  21.323  0.00  0.00           H  
ATOM   2216  HA3 GLY X 143      37.052  28.553  21.924  0.00  0.00           H  
ATOM   2217  N   ILE X 144      38.859  28.556  24.462  0.00  0.00           N  
ATOM   2218  CA  ILE X 144      39.771  29.142  25.453  0.00  0.00           C  
ATOM   2219  C   ILE X 144      41.208  28.441  25.436  0.00  0.00           C  
ATOM   2220  O   ILE X 144      41.157  27.211  25.362  0.00  0.00           O  
ATOM   2221  CB  ILE X 144      39.027  29.113  26.833  0.00  0.00           C  
ATOM   2222  CG1 ILE X 144      37.706  29.916  26.850  0.00  0.00           C  
ATOM   2223  CG2 ILE X 144      39.890  29.624  28.026  0.00  0.00           C  
ATOM   2224  CD1 ILE X 144      37.811  31.340  26.330  0.00  0.00           C  
ATOM   2225  H   ILE X 144      38.080  28.008  24.797  0.00  0.00           H  
ATOM   2226  HA  ILE X 144      39.988  30.185  25.223  0.00  0.00           H  
ATOM   2227  HB  ILE X 144      38.732  28.093  27.084  0.00  0.00           H  
ATOM   2228 HG12 ILE X 144      36.950  29.379  26.278  0.00  0.00           H  
ATOM   2229 HG13 ILE X 144      37.279  29.906  27.852  0.00  0.00           H  
ATOM   2230 HG21 ILE X 144      40.697  28.890  28.038  0.00  0.00           H  
ATOM   2231 HG22 ILE X 144      40.259  30.622  27.792  0.00  0.00           H  
ATOM   2232 HG23 ILE X 144      39.327  29.631  28.959  0.00  0.00           H  
ATOM   2233 HD11 ILE X 144      38.548  31.896  26.910  0.00  0.00           H  
ATOM   2234 HD12 ILE X 144      37.876  31.489  25.252  0.00  0.00           H  
ATOM   2235 HD13 ILE X 144      36.984  32.006  26.570  0.00  0.00           H  
ATOM   2236  N   PRO X 145      42.392  29.066  25.581  0.00  0.00           N  
ATOM   2237  CA  PRO X 145      43.660  28.329  25.669  0.00  0.00           C  
ATOM   2238  C   PRO X 145      43.834  27.389  26.861  0.00  0.00           C  
ATOM   2239  O   PRO X 145      42.891  27.087  27.622  0.00  0.00           O  
ATOM   2240  CB  PRO X 145      44.775  29.464  25.706  0.00  0.00           C  
ATOM   2241  CG  PRO X 145      44.099  30.615  25.010  0.00  0.00           C  
ATOM   2242  CD  PRO X 145      42.682  30.471  25.560  0.00  0.00           C  
ATOM   2243  HA  PRO X 145      43.848  27.686  24.810  0.00  0.00           H  
ATOM   2244  HB2 PRO X 145      44.920  29.846  26.717  0.00  0.00           H  
ATOM   2245  HB3 PRO X 145      45.749  29.281  25.250  0.00  0.00           H  
ATOM   2246  HG2 PRO X 145      44.608  31.573  25.122  0.00  0.00           H  
ATOM   2247  HG3 PRO X 145      44.126  30.380  23.946  0.00  0.00           H  
ATOM   2248  HD2 PRO X 145      42.692  30.804  26.597  0.00  0.00           H  
ATOM   2249  HD3 PRO X 145      41.984  31.123  25.032  0.00  0.00           H  
ATOM   2250  N   GLU X 146      45.064  26.832  26.993  0.00  0.00           N  
ATOM   2251  CA  GLU X 146      45.475  25.841  27.963  0.00  0.00           C  
ATOM   2252  C   GLU X 146      45.543  26.333  29.419  0.00  0.00           C  
ATOM   2253  O   GLU X 146      46.598  26.271  30.098  0.00  0.00           O  
ATOM   2254  CB  GLU X 146      46.761  25.158  27.385  0.00  0.00           C  
ATOM   2255  CG  GLU X 146      46.524  24.122  26.196  0.00  0.00           C  
ATOM   2256  CD  GLU X 146      45.393  23.149  26.485  0.00  0.00           C  
ATOM   2257  OE1 GLU X 146      45.436  22.374  27.429  0.00  0.00           O  
ATOM   2258  OE2 GLU X 146      44.297  23.271  25.813  0.00  0.00           O1-
ATOM   2259  H   GLU X 146      45.803  27.147  26.381  0.00  0.00           H  
ATOM   2260  HA  GLU X 146      44.798  24.997  28.090  0.00  0.00           H  
ATOM   2261  HB2 GLU X 146      47.428  25.976  27.115  0.00  0.00           H  
ATOM   2262  HB3 GLU X 146      47.248  24.619  28.198  0.00  0.00           H  
ATOM   2263  HG2 GLU X 146      46.208  24.753  25.365  0.00  0.00           H  
ATOM   2264  HG3 GLU X 146      47.460  23.627  25.939  0.00  0.00           H  
ATOM   2265  N   PHE X 147      44.403  26.791  29.943  0.00  0.00           N  
ATOM   2266  CA  PHE X 147      44.246  27.272  31.353  0.00  0.00           C  
ATOM   2267  C   PHE X 147      43.486  26.124  32.083  0.00  0.00           C  
ATOM   2268  O   PHE X 147      42.734  25.321  31.581  0.00  0.00           O  
ATOM   2269  CB  PHE X 147      43.361  28.486  31.493  0.00  0.00           C  
ATOM   2270  CG  PHE X 147      43.927  29.857  31.013  0.00  0.00           C  
ATOM   2271  CD1 PHE X 147      45.006  30.466  31.680  0.00  0.00           C  
ATOM   2272  CD2 PHE X 147      43.263  30.503  30.010  0.00  0.00           C  
ATOM   2273  CE1 PHE X 147      45.514  31.708  31.279  0.00  0.00           C  
ATOM   2274  CE2 PHE X 147      43.717  31.824  29.641  0.00  0.00           C  
ATOM   2275  CZ  PHE X 147      44.845  32.463  30.291  0.00  0.00           C  
ATOM   2276  H   PHE X 147      43.566  26.809  29.377  0.00  0.00           H  
ATOM   2277  HA  PHE X 147      45.216  27.375  31.841  0.00  0.00           H  
ATOM   2278  HB2 PHE X 147      42.390  28.322  31.024  0.00  0.00           H  
ATOM   2279  HB3 PHE X 147      43.212  28.610  32.565  0.00  0.00           H  
ATOM   2280  HD1 PHE X 147      45.573  29.898  32.403  0.00  0.00           H  
ATOM   2281  HD2 PHE X 147      42.446  29.962  29.556  0.00  0.00           H  
ATOM   2282  HE1 PHE X 147      46.480  32.002  31.663  0.00  0.00           H  
ATOM   2283  HE2 PHE X 147      43.170  32.381  28.895  0.00  0.00           H  
ATOM   2284  HZ  PHE X 147      45.347  33.390  30.059  0.00  0.00           H  
ATOM   2285  N   SER X 148      43.753  26.073  33.346  0.00  0.00           N  
ATOM   2286  CA  SER X 148      43.195  25.185  34.351  0.00  0.00           C  
ATOM   2287  C   SER X 148      43.172  25.974  35.711  0.00  0.00           C  
ATOM   2288  O   SER X 148      43.872  26.976  35.935  0.00  0.00           O  
ATOM   2289  CB  SER X 148      44.094  24.018  34.680  0.00  0.00           C  
ATOM   2290  OG  SER X 148      44.742  23.410  33.598  0.00  0.00           O  
ATOM   2291  H   SER X 148      44.265  26.834  33.768  0.00  0.00           H  
ATOM   2292  HA  SER X 148      42.187  24.893  34.061  0.00  0.00           H  
ATOM   2293  HB2 SER X 148      44.878  24.484  35.276  0.00  0.00           H  
ATOM   2294  HB3 SER X 148      43.510  23.347  35.309  0.00  0.00           H  
ATOM   2295  HG  SER X 148      45.465  24.017  33.426  0.00  0.00           H  
ATOM   2296  N   GLY X 149      42.347  25.384  36.671  0.00  0.00           N  
ATOM   2297  CA  GLY X 149      42.185  25.937  38.023  0.00  0.00           C  
ATOM   2298  C   GLY X 149      43.287  25.656  39.017  0.00  0.00           C  
ATOM   2299  O   GLY X 149      44.292  25.087  38.599  0.00  0.00           O  
ATOM   2300  H   GLY X 149      41.891  24.508  36.461  0.00  0.00           H  
ATOM   2301  HA2 GLY X 149      42.104  27.021  37.945  0.00  0.00           H  
ATOM   2302  HA3 GLY X 149      41.282  25.521  38.471  0.00  0.00           H  
ATOM   2303  N   SER X 150      43.002  26.117  40.235  0.00  0.00           N  
ATOM   2304  CA  SER X 150      43.935  26.331  41.387  0.00  0.00           C  
ATOM   2305  C   SER X 150      44.743  25.066  41.790  0.00  0.00           C  
ATOM   2306  O   SER X 150      44.327  23.973  41.629  0.00  0.00           O  
ATOM   2307  CB  SER X 150      43.288  26.859  42.692  0.00  0.00           C  
ATOM   2308  OG  SER X 150      42.686  28.110  42.479  0.00  0.00           O  
ATOM   2309  H   SER X 150      42.148  26.610  40.450  0.00  0.00           H  
ATOM   2310  HA  SER X 150      44.639  27.151  41.240  0.00  0.00           H  
ATOM   2311  HB2 SER X 150      42.540  26.224  43.167  0.00  0.00           H  
ATOM   2312  HB3 SER X 150      44.103  26.987  43.405  0.00  0.00           H  
ATOM   2313  HG  SER X 150      42.745  28.628  43.284  0.00  0.00           H  
ATOM   2314  N   PRO X 151      45.907  25.240  42.456  0.00  0.00           N  
ATOM   2315  CA  PRO X 151      46.739  24.074  42.837  0.00  0.00           C  
ATOM   2316  C   PRO X 151      46.082  23.297  44.000  0.00  0.00           C  
ATOM   2317  O   PRO X 151      45.458  23.852  44.922  0.00  0.00           O  
ATOM   2318  CB  PRO X 151      48.147  24.701  43.168  0.00  0.00           C  
ATOM   2319  CG  PRO X 151      48.101  26.052  42.427  0.00  0.00           C  
ATOM   2320  CD  PRO X 151      46.650  26.494  42.470  0.00  0.00           C  
ATOM   2321  HA  PRO X 151      46.921  23.399  42.001  0.00  0.00           H  
ATOM   2322  HB2 PRO X 151      48.274  24.768  44.249  0.00  0.00           H  
ATOM   2323  HB3 PRO X 151      48.977  24.124  42.760  0.00  0.00           H  
ATOM   2324  HG2 PRO X 151      48.839  26.735  42.847  0.00  0.00           H  
ATOM   2325  HG3 PRO X 151      48.271  25.945  41.356  0.00  0.00           H  
ATOM   2326  HD2 PRO X 151      46.411  27.030  43.389  0.00  0.00           H  
ATOM   2327  HD3 PRO X 151      46.579  27.173  41.622  0.00  0.00           H  
ATOM   2328  N   ASP X 152      46.281  21.970  43.982  0.00  0.00           N  
ATOM   2329  CA  ASP X 152      46.225  21.126  45.215  0.00  0.00           C  
ATOM   2330  C   ASP X 152      47.381  21.179  46.165  0.00  0.00           C  
ATOM   2331  O   ASP X 152      47.194  20.830  47.329  0.00  0.00           O  
ATOM   2332  CB  ASP X 152      46.043  19.697  44.779  0.00  0.00           C  
ATOM   2333  CG  ASP X 152      47.222  19.049  44.079  0.00  0.00           C  
ATOM   2334  OD1 ASP X 152      47.233  17.806  44.054  0.00  0.00           O  
ATOM   2335  OD2 ASP X 152      48.023  19.774  43.451  0.00  0.00           O1-
ATOM   2336  H   ASP X 152      46.835  21.623  43.212  0.00  0.00           H  
ATOM   2337  HA  ASP X 152      45.337  21.329  45.814  0.00  0.00           H  
ATOM   2338  HB2 ASP X 152      45.663  19.146  45.638  0.00  0.00           H  
ATOM   2339  HB3 ASP X 152      45.246  19.761  44.038  0.00  0.00           H  
ATOM   2340  N   SER X 153      48.533  21.736  45.779  0.00  0.00           N  
ATOM   2341  CA  SER X 153      49.664  22.085  46.695  0.00  0.00           C  
ATOM   2342  C   SER X 153      50.380  23.383  46.306  0.00  0.00           C  
ATOM   2343  O   SER X 153      50.572  23.652  45.119  0.00  0.00           O  
ATOM   2344  CB  SER X 153      50.653  20.908  46.618  0.00  0.00           C  
ATOM   2345  OG  SER X 153      51.766  21.185  47.491  0.00  0.00           O  
ATOM   2346  H   SER X 153      48.628  22.091  44.838  0.00  0.00           H  
ATOM   2347  HA  SER X 153      49.291  22.071  47.719  0.00  0.00           H  
ATOM   2348  HB2 SER X 153      50.106  20.017  46.924  0.00  0.00           H  
ATOM   2349  HB3 SER X 153      50.936  20.759  45.576  0.00  0.00           H  
ATOM   2350  HG  SER X 153      52.351  20.446  47.311  0.00  0.00           H  
ATOM   2351  N   PRO X 154      50.871  24.204  47.248  0.00  0.00           N  
ATOM   2352  CA  PRO X 154      50.543  24.163  48.637  0.00  0.00           C  
ATOM   2353  C   PRO X 154      49.098  24.215  48.991  0.00  0.00           C  
ATOM   2354  O   PRO X 154      48.213  24.543  48.218  0.00  0.00           O  
ATOM   2355  CB  PRO X 154      51.244  25.404  49.278  0.00  0.00           C  
ATOM   2356  CG  PRO X 154      52.311  25.824  48.269  0.00  0.00           C  
ATOM   2357  CD  PRO X 154      51.606  25.472  46.983  0.00  0.00           C  
ATOM   2358  HA  PRO X 154      51.008  23.243  48.995  0.00  0.00           H  
ATOM   2359  HB2 PRO X 154      50.498  26.167  49.499  0.00  0.00           H  
ATOM   2360  HB3 PRO X 154      51.741  25.033  50.175  0.00  0.00           H  
ATOM   2361  HG2 PRO X 154      52.603  26.871  48.340  0.00  0.00           H  
ATOM   2362  HG3 PRO X 154      53.199  25.200  48.369  0.00  0.00           H  
ATOM   2363  HD2 PRO X 154      50.970  26.310  46.696  0.00  0.00           H  
ATOM   2364  HD3 PRO X 154      52.284  25.322  46.143  0.00  0.00           H  
ATOM   2365  N   PHE X 155      48.712  23.804  50.225  0.00  0.00           N  
ATOM   2366  CA  PHE X 155      47.298  23.731  50.713  0.00  0.00           C  
ATOM   2367  C   PHE X 155      46.658  25.162  50.809  0.00  0.00           C  
ATOM   2368  O   PHE X 155      47.134  26.087  51.476  0.00  0.00           O  
ATOM   2369  CB  PHE X 155      47.291  23.015  52.060  0.00  0.00           C  
ATOM   2370  CG  PHE X 155      45.908  22.597  52.548  0.00  0.00           C  
ATOM   2371  CD1 PHE X 155      45.565  21.260  52.376  0.00  0.00           C  
ATOM   2372  CD2 PHE X 155      45.003  23.458  53.196  0.00  0.00           C  
ATOM   2373  CE1 PHE X 155      44.239  20.822  52.764  0.00  0.00           C  
ATOM   2374  CE2 PHE X 155      43.707  23.060  53.563  0.00  0.00           C  
ATOM   2375  CZ  PHE X 155      43.298  21.781  53.219  0.00  0.00           C  
ATOM   2376  H   PHE X 155      49.407  23.425  50.853  0.00  0.00           H  
ATOM   2377  HA  PHE X 155      46.937  23.085  49.913  0.00  0.00           H  
ATOM   2378  HB2 PHE X 155      47.937  22.136  52.081  0.00  0.00           H  
ATOM   2379  HB3 PHE X 155      47.714  23.731  52.764  0.00  0.00           H  
ATOM   2380  HD1 PHE X 155      46.211  20.558  51.868  0.00  0.00           H  
ATOM   2381  HD2 PHE X 155      45.293  24.468  53.448  0.00  0.00           H  
ATOM   2382  HE1 PHE X 155      43.827  19.860  52.495  0.00  0.00           H  
ATOM   2383  HE2 PHE X 155      42.983  23.742  53.984  0.00  0.00           H  
ATOM   2384  HZ  PHE X 155      42.330  21.386  53.493  0.00  0.00           H  
ATOM   2385  N   GLY X 156      45.485  25.234  50.278  0.00  0.00           N  
ATOM   2386  CA  GLY X 156      44.644  26.465  50.284  0.00  0.00           C  
ATOM   2387  C   GLY X 156      45.344  27.718  49.740  0.00  0.00           C  
ATOM   2388  O   GLY X 156      44.964  28.825  50.186  0.00  0.00           O  
ATOM   2389  H   GLY X 156      45.131  24.564  49.610  0.00  0.00           H  
ATOM   2390  HA2 GLY X 156      43.640  26.319  49.885  0.00  0.00           H  
ATOM   2391  HA3 GLY X 156      44.364  26.704  51.310  0.00  0.00           H  
ATOM   2392  N   THR X 157      46.281  27.563  48.800  0.00  0.00           N  
ATOM   2393  CA  THR X 157      47.113  28.572  48.239  0.00  0.00           C  
ATOM   2394  C   THR X 157      46.317  29.534  47.285  0.00  0.00           C  
ATOM   2395  O   THR X 157      45.646  29.211  46.296  0.00  0.00           O  
ATOM   2396  CB  THR X 157      48.336  28.058  47.426  0.00  0.00           C  
ATOM   2397  CG2 THR X 157      48.118  27.302  46.039  0.00  0.00           C  
ATOM   2398  OG1 THR X 157      49.201  29.093  47.077  0.00  0.00           O  
ATOM   2399  H   THR X 157      46.471  26.597  48.577  0.00  0.00           H  
ATOM   2400  HA  THR X 157      47.478  29.053  49.148  0.00  0.00           H  
ATOM   2401  HB  THR X 157      48.868  27.295  47.994  0.00  0.00           H  
ATOM   2402  HG1 THR X 157      49.730  29.267  47.859  0.00  0.00           H  
ATOM   2403 HG21 THR X 157      49.049  27.006  45.554  0.00  0.00           H  
ATOM   2404 HG22 THR X 157      47.686  26.351  46.349  0.00  0.00           H  
ATOM   2405 HG23 THR X 157      47.491  27.848  45.334  0.00  0.00           H  
ATOM   2406  N   THR X 158      46.401  30.822  47.752  0.00  0.00           N  
ATOM   2407  CA  THR X 158      45.823  32.000  47.044  0.00  0.00           C  
ATOM   2408  C   THR X 158      46.463  32.104  45.641  0.00  0.00           C  
ATOM   2409  O   THR X 158      47.680  32.152  45.445  0.00  0.00           O  
ATOM   2410  CB  THR X 158      45.953  33.411  47.717  0.00  0.00           C  
ATOM   2411  CG2 THR X 158      45.154  34.484  47.073  0.00  0.00           C  
ATOM   2412  OG1 THR X 158      45.487  33.378  49.038  0.00  0.00           O  
ATOM   2413  H   THR X 158      46.815  31.065  48.641  0.00  0.00           H  
ATOM   2414  HA  THR X 158      44.753  31.900  46.859  0.00  0.00           H  
ATOM   2415  HB  THR X 158      46.995  33.720  47.803  0.00  0.00           H  
ATOM   2416  HG1 THR X 158      46.035  32.893  49.659  0.00  0.00           H  
ATOM   2417 HG21 THR X 158      44.143  34.108  47.229  0.00  0.00           H  
ATOM   2418 HG22 THR X 158      45.261  35.456  47.553  0.00  0.00           H  
ATOM   2419 HG23 THR X 158      45.444  34.678  46.040  0.00  0.00           H  
ATOM   2420  N   ALA X 159      45.568  32.133  44.644  0.00  0.00           N  
ATOM   2421  CA  ALA X 159      46.016  32.031  43.266  0.00  0.00           C  
ATOM   2422  C   ALA X 159      45.968  33.400  42.534  0.00  0.00           C  
ATOM   2423  O   ALA X 159      45.183  34.271  42.912  0.00  0.00           O  
ATOM   2424  CB  ALA X 159      45.211  30.953  42.627  0.00  0.00           C  
ATOM   2425  H   ALA X 159      44.587  32.236  44.860  0.00  0.00           H  
ATOM   2426  HA  ALA X 159      47.074  31.779  43.185  0.00  0.00           H  
ATOM   2427  HB1 ALA X 159      45.485  30.693  41.605  0.00  0.00           H  
ATOM   2428  HB2 ALA X 159      45.380  29.997  43.123  0.00  0.00           H  
ATOM   2429  HB3 ALA X 159      44.132  31.103  42.642  0.00  0.00           H  
ATOM   2430  N   THR X 160      46.819  33.539  41.444  0.00  0.00           N  
ATOM   2431  CA  THR X 160      47.113  34.870  40.817  0.00  0.00           C  
ATOM   2432  C   THR X 160      46.732  35.039  39.311  0.00  0.00           C  
ATOM   2433  O   THR X 160      47.253  35.856  38.563  0.00  0.00           O  
ATOM   2434  CB  THR X 160      48.562  35.223  41.015  0.00  0.00           C  
ATOM   2435  CG2 THR X 160      48.976  36.688  40.964  0.00  0.00           C  
ATOM   2436  OG1 THR X 160      48.966  34.780  42.321  0.00  0.00           O  
ATOM   2437  H   THR X 160      47.537  32.865  41.219  0.00  0.00           H  
ATOM   2438  HA  THR X 160      46.550  35.608  41.388  0.00  0.00           H  
ATOM   2439  HB  THR X 160      49.243  34.662  40.376  0.00  0.00           H  
ATOM   2440  HG1 THR X 160      48.842  33.836  42.200  0.00  0.00           H  
ATOM   2441 HG21 THR X 160      48.295  37.243  41.609  0.00  0.00           H  
ATOM   2442 HG22 THR X 160      49.979  36.889  41.342  0.00  0.00           H  
ATOM   2443 HG23 THR X 160      48.994  37.134  39.970  0.00  0.00           H  
ATOM   2444  N   LEU X 161      45.753  34.244  38.867  0.00  0.00           N  
ATOM   2445  CA  LEU X 161      45.374  34.076  37.445  0.00  0.00           C  
ATOM   2446  C   LEU X 161      44.539  35.196  36.724  0.00  0.00           C  
ATOM   2447  O   LEU X 161      44.612  35.398  35.526  0.00  0.00           O  
ATOM   2448  CB  LEU X 161      44.638  32.685  37.373  0.00  0.00           C  
ATOM   2449  CG  LEU X 161      44.251  32.064  35.987  0.00  0.00           C  
ATOM   2450  CD1 LEU X 161      45.389  32.035  34.973  0.00  0.00           C  
ATOM   2451  CD2 LEU X 161      43.624  30.718  36.201  0.00  0.00           C  
ATOM   2452  H   LEU X 161      45.285  33.711  39.586  0.00  0.00           H  
ATOM   2453  HA  LEU X 161      46.313  33.958  36.903  0.00  0.00           H  
ATOM   2454  HB2 LEU X 161      45.303  31.946  37.823  0.00  0.00           H  
ATOM   2455  HB3 LEU X 161      43.753  32.792  38.000  0.00  0.00           H  
ATOM   2456  HG  LEU X 161      43.509  32.739  35.559  0.00  0.00           H  
ATOM   2457 HD11 LEU X 161      45.808  33.014  34.735  0.00  0.00           H  
ATOM   2458 HD12 LEU X 161      46.146  31.387  35.416  0.00  0.00           H  
ATOM   2459 HD13 LEU X 161      45.023  31.585  34.051  0.00  0.00           H  
ATOM   2460 HD21 LEU X 161      44.256  30.114  36.852  0.00  0.00           H  
ATOM   2461 HD22 LEU X 161      42.755  30.952  36.815  0.00  0.00           H  
ATOM   2462 HD23 LEU X 161      43.349  30.338  35.218  0.00  0.00           H  
ATOM   2463  N   TYR X 162      43.750  35.918  37.539  0.00  0.00           N  
ATOM   2464  CA  TYR X 162      43.031  37.135  37.098  0.00  0.00           C  
ATOM   2465  C   TYR X 162      41.968  37.418  38.150  0.00  0.00           C  
ATOM   2466  O   TYR X 162      42.041  37.218  39.342  0.00  0.00           O  
ATOM   2467  CB  TYR X 162      43.994  38.290  37.132  0.00  0.00           C  
ATOM   2468  CG  TYR X 162      43.342  39.463  36.388  0.00  0.00           C  
ATOM   2469  CD1 TYR X 162      43.230  39.313  35.020  0.00  0.00           C  
ATOM   2470  CD2 TYR X 162      43.202  40.729  37.006  0.00  0.00           C  
ATOM   2471  CE1 TYR X 162      42.741  40.440  34.319  0.00  0.00           C  
ATOM   2472  CE2 TYR X 162      42.760  41.818  36.255  0.00  0.00           C  
ATOM   2473  CZ  TYR X 162      42.599  41.662  34.853  0.00  0.00           C  
ATOM   2474  OH  TYR X 162      42.435  42.742  34.069  0.00  0.00           O  
ATOM   2475  H   TYR X 162      43.855  35.823  38.539  0.00  0.00           H  
ATOM   2476  HA  TYR X 162      42.678  36.915  36.090  0.00  0.00           H  
ATOM   2477  HB2 TYR X 162      44.990  37.995  36.800  0.00  0.00           H  
ATOM   2478  HB3 TYR X 162      44.221  38.530  38.171  0.00  0.00           H  
ATOM   2479  HD1 TYR X 162      43.494  38.381  34.543  0.00  0.00           H  
ATOM   2480  HD2 TYR X 162      43.360  40.836  38.069  0.00  0.00           H  
ATOM   2481  HE1 TYR X 162      42.442  40.305  33.290  0.00  0.00           H  
ATOM   2482  HE2 TYR X 162      42.719  42.773  36.755  0.00  0.00           H  
ATOM   2483  HH  TYR X 162      42.491  43.588  34.518  0.00  0.00           H  
ATOM   2484  N   TYR X 163      40.800  37.933  37.649  0.00  0.00           N  
ATOM   2485  CA  TYR X 163      39.606  37.925  38.483  0.00  0.00           C  
ATOM   2486  C   TYR X 163      39.037  36.568  38.940  0.00  0.00           C  
ATOM   2487  O   TYR X 163      38.997  35.630  38.146  0.00  0.00           O  
ATOM   2488  CB  TYR X 163      38.426  38.676  37.787  0.00  0.00           C  
ATOM   2489  CG  TYR X 163      38.718  40.041  37.255  0.00  0.00           C  
ATOM   2490  CD1 TYR X 163      38.967  41.099  38.138  0.00  0.00           C  
ATOM   2491  CD2 TYR X 163      38.722  40.217  35.843  0.00  0.00           C  
ATOM   2492  CE1 TYR X 163      39.215  42.366  37.573  0.00  0.00           C  
ATOM   2493  CE2 TYR X 163      38.903  41.528  35.324  0.00  0.00           C  
ATOM   2494  CZ  TYR X 163      39.197  42.620  36.155  0.00  0.00           C  
ATOM   2495  OH  TYR X 163      39.270  43.915  35.667  0.00  0.00           O  
ATOM   2496  H   TYR X 163      40.657  37.799  36.658  0.00  0.00           H  
ATOM   2497  HA  TYR X 163      39.804  38.468  39.408  0.00  0.00           H  
ATOM   2498  HB2 TYR X 163      38.129  38.222  36.841  0.00  0.00           H  
ATOM   2499  HB3 TYR X 163      37.592  38.708  38.489  0.00  0.00           H  
ATOM   2500  HD1 TYR X 163      38.909  40.888  39.196  0.00  0.00           H  
ATOM   2501  HD2 TYR X 163      38.653  39.391  35.150  0.00  0.00           H  
ATOM   2502  HE1 TYR X 163      39.243  43.165  38.299  0.00  0.00           H  
ATOM   2503  HE2 TYR X 163      38.774  41.804  34.287  0.00  0.00           H  
ATOM   2504  HH  TYR X 163      39.557  44.497  36.374  0.00  0.00           H  
ATOM   2505  N   CYX X 164      38.563  36.522  40.207  0.00  0.00           N  
ATOM   2506  CA  CYX X 164      37.875  35.268  40.740  0.00  0.00           C  
ATOM   2507  C   CYX X 164      36.500  35.555  41.336  0.00  0.00           C  
ATOM   2508  O   CYX X 164      36.130  36.669  41.549  0.00  0.00           O  
ATOM   2509  CB  CYX X 164      38.878  34.371  41.438  0.00  0.00           C  
ATOM   2510  SG  CYX X 164      38.798  34.335  43.311  0.00  0.00           S  
ATOM   2511  H   CYX X 164      38.609  37.370  40.755  0.00  0.00           H  
ATOM   2512  HA  CYX X 164      37.718  34.697  39.825  0.00  0.00           H  
ATOM   2513  HB2 CYX X 164      38.774  33.410  40.935  0.00  0.00           H  
ATOM   2514  HB3 CYX X 164      39.835  34.692  41.028  0.00  0.00           H  
ATOM   2515  N   HIE X 165      35.691  34.459  41.456  0.00  0.00           N  
ATOM   2516  CA  HIE X 165      34.338  34.448  42.071  0.00  0.00           C  
ATOM   2517  C   HIE X 165      34.114  33.122  42.636  0.00  0.00           C  
ATOM   2518  O   HIE X 165      34.572  32.095  42.093  0.00  0.00           O  
ATOM   2519  CB  HIE X 165      33.326  34.632  41.035  0.00  0.00           C  
ATOM   2520  CG  HIE X 165      32.067  34.904  41.646  0.00  0.00           C  
ATOM   2521  CD2 HIE X 165      31.590  36.121  42.060  0.00  0.00           C  
ATOM   2522  ND1 HIE X 165      31.102  33.958  42.005  0.00  0.00           N  
ATOM   2523  CE1 HIE X 165      30.063  34.575  42.599  0.00  0.00           C  
ATOM   2524  NE2 HIE X 165      30.346  35.865  42.646  0.00  0.00           N  
ATOM   2525  H   HIE X 165      36.062  33.679  40.933  0.00  0.00           H  
ATOM   2526  HA  HIE X 165      34.253  35.177  42.875  0.00  0.00           H  
ATOM   2527  HB2 HIE X 165      33.493  35.506  40.404  0.00  0.00           H  
ATOM   2528  HB3 HIE X 165      33.317  33.702  40.467  0.00  0.00           H  
ATOM   2529  HD2 HIE X 165      32.126  37.058  42.003  0.00  0.00           H  
ATOM   2530  HE1 HIE X 165      29.118  34.084  42.775  0.00  0.00           H  
ATOM   2531  HE2 HIE X 165      29.799  36.593  43.084  0.00  0.00           H  
ATOM   2532  N   ILE X 166      33.414  32.933  43.737  0.00  0.00           N  
ATOM   2533  CA  ILE X 166      33.347  31.676  44.500  0.00  0.00           C  
ATOM   2534  C   ILE X 166      31.974  31.549  45.008  0.00  0.00           C  
ATOM   2535  O   ILE X 166      31.593  32.197  45.904  0.00  0.00           O  
ATOM   2536  CB  ILE X 166      34.312  31.679  45.710  0.00  0.00           C  
ATOM   2537  CG1 ILE X 166      35.788  32.053  45.276  0.00  0.00           C  
ATOM   2538  CG2 ILE X 166      34.372  30.265  46.321  0.00  0.00           C  
ATOM   2539  CD1 ILE X 166      36.260  33.424  45.630  0.00  0.00           C  
ATOM   2540  H   ILE X 166      33.005  33.696  44.257  0.00  0.00           H  
ATOM   2541  HA  ILE X 166      33.654  30.838  43.874  0.00  0.00           H  
ATOM   2542  HB  ILE X 166      34.020  32.351  46.517  0.00  0.00           H  
ATOM   2543 HG12 ILE X 166      36.510  31.405  45.775  0.00  0.00           H  
ATOM   2544 HG13 ILE X 166      35.871  31.822  44.215  0.00  0.00           H  
ATOM   2545 HG21 ILE X 166      33.356  30.091  46.674  0.00  0.00           H  
ATOM   2546 HG22 ILE X 166      34.598  29.550  45.530  0.00  0.00           H  
ATOM   2547 HG23 ILE X 166      35.045  30.255  47.178  0.00  0.00           H  
ATOM   2548 HD11 ILE X 166      36.120  33.799  46.644  0.00  0.00           H  
ATOM   2549 HD12 ILE X 166      37.335  33.455  45.453  0.00  0.00           H  
ATOM   2550 HD13 ILE X 166      35.757  34.156  44.998  0.00  0.00           H  
ATOM   2551  N   TRP X 167      31.222  30.630  44.428  0.00  0.00           N  
ATOM   2552  CA  TRP X 167      30.064  30.029  45.067  0.00  0.00           C  
ATOM   2553  C   TRP X 167      30.430  28.882  46.021  0.00  0.00           C  
ATOM   2554  O   TRP X 167      31.282  28.023  45.788  0.00  0.00           O  
ATOM   2555  CB  TRP X 167      29.085  29.605  43.987  0.00  0.00           C  
ATOM   2556  CG  TRP X 167      28.487  30.590  43.131  0.00  0.00           C  
ATOM   2557  CD1 TRP X 167      29.033  31.017  41.906  0.00  0.00           C  
ATOM   2558  CD2 TRP X 167      27.234  31.352  43.253  0.00  0.00           C  
ATOM   2559  CE2 TRP X 167      27.052  32.285  42.226  0.00  0.00           C  
ATOM   2560  CE3 TRP X 167      26.176  31.299  44.213  0.00  0.00           C  
ATOM   2561  NE1 TRP X 167      28.135  31.934  41.409  0.00  0.00           N  
ATOM   2562  CZ2 TRP X 167      25.952  33.159  42.064  0.00  0.00           C  
ATOM   2563  CZ3 TRP X 167      25.007  32.114  44.051  0.00  0.00           C  
ATOM   2564  CH2 TRP X 167      24.921  33.090  43.002  0.00  0.00           C  
ATOM   2565  H   TRP X 167      31.594  30.167  43.611  0.00  0.00           H  
ATOM   2566  HA  TRP X 167      29.468  30.757  45.619  0.00  0.00           H  
ATOM   2567  HB2 TRP X 167      29.678  28.927  43.373  0.00  0.00           H  
ATOM   2568  HB3 TRP X 167      28.333  28.966  44.450  0.00  0.00           H  
ATOM   2569  HD1 TRP X 167      29.922  30.635  41.424  0.00  0.00           H  
ATOM   2570  HE1 TRP X 167      28.214  32.426  40.531  0.00  0.00           H  
ATOM   2571  HE3 TRP X 167      26.263  30.603  45.033  0.00  0.00           H  
ATOM   2572  HZ2 TRP X 167      25.936  33.866  41.247  0.00  0.00           H  
ATOM   2573  HZ3 TRP X 167      24.228  31.981  44.786  0.00  0.00           H  
ATOM   2574  HH2 TRP X 167      24.148  33.843  42.940  0.00  0.00           H  
ATOM   2575  N   ASP X 168      29.733  28.834  47.155  0.00  0.00           N  
ATOM   2576  CA  ASP X 168      29.994  27.916  48.206  0.00  0.00           C  
ATOM   2577  C   ASP X 168      28.727  27.578  48.919  0.00  0.00           C  
ATOM   2578  O   ASP X 168      27.859  28.394  48.982  0.00  0.00           O  
ATOM   2579  CB  ASP X 168      31.056  28.743  49.152  0.00  0.00           C  
ATOM   2580  CG  ASP X 168      31.650  27.902  50.248  0.00  0.00           C  
ATOM   2581  OD1 ASP X 168      31.013  27.614  51.246  0.00  0.00           O  
ATOM   2582  OD2 ASP X 168      32.808  27.487  50.035  0.00  0.00           O1-
ATOM   2583  H   ASP X 168      28.968  29.479  47.288  0.00  0.00           H  
ATOM   2584  HA  ASP X 168      30.374  26.972  47.816  0.00  0.00           H  
ATOM   2585  HB2 ASP X 168      31.894  29.195  48.619  0.00  0.00           H  
ATOM   2586  HB3 ASP X 168      30.430  29.463  49.677  0.00  0.00           H  
ATOM   2587  N   SER X 169      28.677  26.463  49.593  0.00  0.00           N  
ATOM   2588  CA  SER X 169      27.440  26.063  50.260  0.00  0.00           C  
ATOM   2589  C   SER X 169      27.166  26.785  51.516  0.00  0.00           C  
ATOM   2590  O   SER X 169      26.002  27.026  51.845  0.00  0.00           O  
ATOM   2591  CB  SER X 169      27.585  24.553  50.489  0.00  0.00           C  
ATOM   2592  OG  SER X 169      28.074  24.108  51.740  0.00  0.00           O  
ATOM   2593  H   SER X 169      29.344  25.736  49.375  0.00  0.00           H  
ATOM   2594  HA  SER X 169      26.580  26.146  49.596  0.00  0.00           H  
ATOM   2595  HB2 SER X 169      26.581  24.128  50.474  0.00  0.00           H  
ATOM   2596  HB3 SER X 169      28.192  24.086  49.713  0.00  0.00           H  
ATOM   2597  HG  SER X 169      29.029  24.205  51.704  0.00  0.00           H  
ATOM   2598  N   ARG X 170      28.158  27.315  52.224  0.00  0.00           N  
ATOM   2599  CA  ARG X 170      28.145  27.952  53.556  0.00  0.00           C  
ATOM   2600  C   ARG X 170      28.787  29.300  53.736  0.00  0.00           C  
ATOM   2601  O   ARG X 170      28.304  30.091  54.545  0.00  0.00           O  
ATOM   2602  CB  ARG X 170      28.724  26.797  54.435  0.00  0.00           C  
ATOM   2603  CG  ARG X 170      28.844  27.173  55.922  0.00  0.00           C  
ATOM   2604  CD  ARG X 170      29.161  25.895  56.703  0.00  0.00           C  
ATOM   2605  NE  ARG X 170      29.368  26.040  58.174  0.00  0.00           N  
ATOM   2606  CZ  ARG X 170      29.415  25.099  59.127  0.00  0.00           C  
ATOM   2607  NH1 ARG X 170      28.838  23.962  58.877  0.00  0.00           N1+
ATOM   2608  NH2 ARG X 170      29.531  25.381  60.394  0.00  0.00           N  
ATOM   2609  H   ARG X 170      29.058  27.128  51.805  0.00  0.00           H  
ATOM   2610  HA  ARG X 170      27.087  28.080  53.791  0.00  0.00           H  
ATOM   2611  HB2 ARG X 170      27.972  26.009  54.396  0.00  0.00           H  
ATOM   2612  HB3 ARG X 170      29.654  26.393  54.035  0.00  0.00           H  
ATOM   2613  HG2 ARG X 170      29.730  27.785  56.093  0.00  0.00           H  
ATOM   2614  HG3 ARG X 170      27.958  27.695  56.284  0.00  0.00           H  
ATOM   2615  HD2 ARG X 170      28.244  25.340  56.501  0.00  0.00           H  
ATOM   2616  HD3 ARG X 170      30.065  25.381  56.378  0.00  0.00           H  
ATOM   2617  HE  ARG X 170      29.636  26.953  58.513  0.00  0.00           H  
ATOM   2618 HH11 ARG X 170      28.741  23.690  57.909  0.00  0.00           H  
ATOM   2619 HH12 ARG X 170      28.471  23.334  59.578  0.00  0.00           H  
ATOM   2620 HH21 ARG X 170      29.977  26.241  60.679  0.00  0.00           H  
ATOM   2621 HH22 ARG X 170      29.496  24.567  60.991  0.00  0.00           H  
ATOM   2622  N   VAL X 171      29.870  29.584  52.987  0.00  0.00           N  
ATOM   2623  CA  VAL X 171      30.546  30.960  52.922  0.00  0.00           C  
ATOM   2624  C   VAL X 171      29.739  31.820  51.960  0.00  0.00           C  
ATOM   2625  O   VAL X 171      29.440  31.444  50.837  0.00  0.00           O  
ATOM   2626  CB  VAL X 171      32.071  30.770  52.637  0.00  0.00           C  
ATOM   2627  CG1 VAL X 171      32.783  32.113  52.555  0.00  0.00           C  
ATOM   2628  CG2 VAL X 171      32.852  30.004  53.688  0.00  0.00           C  
ATOM   2629  H   VAL X 171      30.179  29.009  52.217  0.00  0.00           H  
ATOM   2630  HA  VAL X 171      30.517  31.343  53.942  0.00  0.00           H  
ATOM   2631  HB  VAL X 171      32.248  30.220  51.713  0.00  0.00           H  
ATOM   2632 HG11 VAL X 171      32.838  32.649  53.503  0.00  0.00           H  
ATOM   2633 HG12 VAL X 171      33.792  31.936  52.182  0.00  0.00           H  
ATOM   2634 HG13 VAL X 171      32.163  32.727  51.901  0.00  0.00           H  
ATOM   2635 HG21 VAL X 171      33.876  29.812  53.371  0.00  0.00           H  
ATOM   2636 HG22 VAL X 171      32.779  30.409  54.698  0.00  0.00           H  
ATOM   2637 HG23 VAL X 171      32.339  29.043  53.743  0.00  0.00           H  
ATOM   2638  N   PRO X 172      29.201  33.038  52.413  0.00  0.00           N  
ATOM   2639  CA  PRO X 172      28.299  33.855  51.619  0.00  0.00           C  
ATOM   2640  C   PRO X 172      28.993  34.342  50.228  0.00  0.00           C  
ATOM   2641  O   PRO X 172      30.139  34.769  50.311  0.00  0.00           O  
ATOM   2642  CB  PRO X 172      27.852  35.032  52.461  0.00  0.00           C  
ATOM   2643  CG  PRO X 172      28.872  35.071  53.590  0.00  0.00           C  
ATOM   2644  CD  PRO X 172      29.418  33.681  53.720  0.00  0.00           C  
ATOM   2645  HA  PRO X 172      27.375  33.308  51.428  0.00  0.00           H  
ATOM   2646  HB2 PRO X 172      27.737  35.925  51.845  0.00  0.00           H  
ATOM   2647  HB3 PRO X 172      26.903  34.681  52.868  0.00  0.00           H  
ATOM   2648  HG2 PRO X 172      29.685  35.678  53.193  0.00  0.00           H  
ATOM   2649  HG3 PRO X 172      28.391  35.401  54.511  0.00  0.00           H  
ATOM   2650  HD2 PRO X 172      30.412  33.609  54.161  0.00  0.00           H  
ATOM   2651  HD3 PRO X 172      28.841  33.181  54.497  0.00  0.00           H  
ATOM   2652  N   THR X 173      28.431  34.166  49.058  0.00  0.00           N  
ATOM   2653  CA  THR X 173      29.068  34.657  47.845  0.00  0.00           C  
ATOM   2654  C   THR X 173      28.941  36.205  47.613  0.00  0.00           C  
ATOM   2655  O   THR X 173      27.826  36.729  47.804  0.00  0.00           O  
ATOM   2656  CB  THR X 173      28.650  33.819  46.617  0.00  0.00           C  
ATOM   2657  CG2 THR X 173      27.399  34.215  45.833  0.00  0.00           C  
ATOM   2658  OG1 THR X 173      29.696  34.048  45.691  0.00  0.00           O  
ATOM   2659  H   THR X 173      27.577  33.629  48.993  0.00  0.00           H  
ATOM   2660  HA  THR X 173      30.148  34.515  47.882  0.00  0.00           H  
ATOM   2661  HB  THR X 173      28.630  32.742  46.783  0.00  0.00           H  
ATOM   2662  HG1 THR X 173      30.404  33.441  45.916  0.00  0.00           H  
ATOM   2663 HG21 THR X 173      26.601  34.002  46.545  0.00  0.00           H  
ATOM   2664 HG22 THR X 173      27.338  35.282  45.616  0.00  0.00           H  
ATOM   2665 HG23 THR X 173      27.406  33.654  44.899  0.00  0.00           H  
ATOM   2666  N   LYS X 174      30.030  36.929  47.346  0.00  0.00           N  
ATOM   2667  CA  LYS X 174      29.976  38.336  46.896  0.00  0.00           C  
ATOM   2668  C   LYS X 174      29.299  38.486  45.515  0.00  0.00           C  
ATOM   2669  O   LYS X 174      29.326  37.554  44.692  0.00  0.00           O  
ATOM   2670  CB  LYS X 174      31.387  38.992  46.937  0.00  0.00           C  
ATOM   2671  CG  LYS X 174      31.749  38.997  48.501  0.00  0.00           C  
ATOM   2672  CD  LYS X 174      33.203  39.481  48.532  0.00  0.00           C  
ATOM   2673  CE  LYS X 174      33.449  39.742  50.011  0.00  0.00           C  
ATOM   2674  NZ  LYS X 174      34.003  38.555  50.763  0.00  0.00           N1+
ATOM   2675  H   LYS X 174      30.888  36.444  47.128  0.00  0.00           H  
ATOM   2676  HA  LYS X 174      29.292  38.904  47.526  0.00  0.00           H  
ATOM   2677  HB2 LYS X 174      32.078  38.449  46.293  0.00  0.00           H  
ATOM   2678  HB3 LYS X 174      31.432  39.985  46.490  0.00  0.00           H  
ATOM   2679  HG2 LYS X 174      31.049  39.674  48.990  0.00  0.00           H  
ATOM   2680  HG3 LYS X 174      31.695  37.961  48.834  0.00  0.00           H  
ATOM   2681  HD2 LYS X 174      33.912  38.768  48.112  0.00  0.00           H  
ATOM   2682  HD3 LYS X 174      33.179  40.441  48.017  0.00  0.00           H  
ATOM   2683  HE2 LYS X 174      34.255  40.475  49.994  0.00  0.00           H  
ATOM   2684  HE3 LYS X 174      32.541  40.149  50.455  0.00  0.00           H  
ATOM   2685  HZ1 LYS X 174      33.824  38.603  51.756  0.00  0.00           H  
ATOM   2686  HZ2 LYS X 174      33.770  37.634  50.421  0.00  0.00           H  
ATOM   2687  HZ3 LYS X 174      35.008  38.527  50.668  0.00  0.00           H  
ATOM   2688  N   TRP X 175      28.831  39.738  45.339  0.00  0.00           N  
ATOM   2689  CA  TRP X 175      28.363  40.208  44.044  0.00  0.00           C  
ATOM   2690  C   TRP X 175      29.460  41.010  43.285  0.00  0.00           C  
ATOM   2691  O   TRP X 175      29.366  41.187  42.090  0.00  0.00           O  
ATOM   2692  CB  TRP X 175      27.124  41.112  44.247  0.00  0.00           C  
ATOM   2693  CG  TRP X 175      25.961  40.325  44.811  0.00  0.00           C  
ATOM   2694  CD1 TRP X 175      25.842  39.802  46.038  0.00  0.00           C  
ATOM   2695  CD2 TRP X 175      24.869  39.792  44.085  0.00  0.00           C  
ATOM   2696  CE2 TRP X 175      23.984  39.071  44.915  0.00  0.00           C  
ATOM   2697  CE3 TRP X 175      24.453  39.982  42.741  0.00  0.00           C  
ATOM   2698  NE1 TRP X 175      24.737  38.978  46.096  0.00  0.00           N  
ATOM   2699  CZ2 TRP X 175      22.727  38.587  44.470  0.00  0.00           C  
ATOM   2700  CZ3 TRP X 175      23.216  39.436  42.268  0.00  0.00           C  
ATOM   2701  CH2 TRP X 175      22.351  38.699  43.140  0.00  0.00           C  
ATOM   2702  H   TRP X 175      29.027  40.452  46.024  0.00  0.00           H  
ATOM   2703  HA  TRP X 175      28.049  39.312  43.510  0.00  0.00           H  
ATOM   2704  HB2 TRP X 175      27.363  41.976  44.868  0.00  0.00           H  
ATOM   2705  HB3 TRP X 175      26.775  41.466  43.277  0.00  0.00           H  
ATOM   2706  HD1 TRP X 175      26.507  39.939  46.877  0.00  0.00           H  
ATOM   2707  HE1 TRP X 175      24.383  38.591  46.959  0.00  0.00           H  
ATOM   2708  HE3 TRP X 175      25.132  40.511  42.087  0.00  0.00           H  
ATOM   2709  HZ2 TRP X 175      22.101  38.048  45.167  0.00  0.00           H  
ATOM   2710  HZ3 TRP X 175      23.101  39.387  41.195  0.00  0.00           H  
ATOM   2711  HH2 TRP X 175      21.364  38.395  42.823  0.00  0.00           H  
ATOM   2712  N   VAL X 176      30.521  41.447  43.966  0.00  0.00           N  
ATOM   2713  CA  VAL X 176      31.765  41.946  43.299  0.00  0.00           C  
ATOM   2714  C   VAL X 176      32.637  40.814  42.732  0.00  0.00           C  
ATOM   2715  O   VAL X 176      32.339  39.689  43.206  0.00  0.00           O  
ATOM   2716  CB  VAL X 176      32.561  42.809  44.322  0.00  0.00           C  
ATOM   2717  CG1 VAL X 176      34.080  43.197  43.985  0.00  0.00           C  
ATOM   2718  CG2 VAL X 176      31.730  44.124  44.747  0.00  0.00           C  
ATOM   2719  H   VAL X 176      30.665  41.309  44.957  0.00  0.00           H  
ATOM   2720  HA  VAL X 176      31.542  42.537  42.411  0.00  0.00           H  
ATOM   2721  HB  VAL X 176      32.516  42.123  45.168  0.00  0.00           H  
ATOM   2722 HG11 VAL X 176      34.629  42.375  43.527  0.00  0.00           H  
ATOM   2723 HG12 VAL X 176      34.157  44.141  43.444  0.00  0.00           H  
ATOM   2724 HG13 VAL X 176      34.502  43.439  44.960  0.00  0.00           H  
ATOM   2725 HG21 VAL X 176      30.677  43.932  44.951  0.00  0.00           H  
ATOM   2726 HG22 VAL X 176      32.252  44.547  45.604  0.00  0.00           H  
ATOM   2727 HG23 VAL X 176      31.769  44.800  43.893  0.00  0.00           H  
ATOM   2728  N   PHE X 177      33.572  40.994  41.861  0.00  0.00           N  
ATOM   2729  CA  PHE X 177      34.567  40.017  41.490  0.00  0.00           C  
ATOM   2730  C   PHE X 177      35.923  40.305  42.167  0.00  0.00           C  
ATOM   2731  O   PHE X 177      36.420  41.421  42.165  0.00  0.00           O  
ATOM   2732  CB  PHE X 177      34.856  40.074  39.908  0.00  0.00           C  
ATOM   2733  CG  PHE X 177      33.733  39.818  38.874  0.00  0.00           C  
ATOM   2734  CD1 PHE X 177      33.859  38.827  37.929  0.00  0.00           C  
ATOM   2735  CD2 PHE X 177      32.661  40.693  38.750  0.00  0.00           C  
ATOM   2736  CE1 PHE X 177      32.846  38.696  36.971  0.00  0.00           C  
ATOM   2737  CE2 PHE X 177      31.686  40.574  37.797  0.00  0.00           C  
ATOM   2738  CZ  PHE X 177      31.774  39.569  36.835  0.00  0.00           C  
ATOM   2739  H   PHE X 177      33.697  41.950  41.558  0.00  0.00           H  
ATOM   2740  HA  PHE X 177      34.224  39.027  41.788  0.00  0.00           H  
ATOM   2741  HB2 PHE X 177      35.245  41.071  39.695  0.00  0.00           H  
ATOM   2742  HB3 PHE X 177      35.745  39.514  39.617  0.00  0.00           H  
ATOM   2743  HD1 PHE X 177      34.649  38.092  37.907  0.00  0.00           H  
ATOM   2744  HD2 PHE X 177      32.518  41.355  39.590  0.00  0.00           H  
ATOM   2745  HE1 PHE X 177      32.949  37.869  36.284  0.00  0.00           H  
ATOM   2746  HE2 PHE X 177      30.854  41.264  37.802  0.00  0.00           H  
ATOM   2747  HZ  PHE X 177      30.985  39.362  36.127  0.00  0.00           H  
ATOM   2748  N   GLY X 178      36.547  39.325  42.745  0.00  0.00           N  
ATOM   2749  CA  GLY X 178      37.841  39.457  43.389  0.00  0.00           C  
ATOM   2750  C   GLY X 178      38.979  39.431  42.300  0.00  0.00           C  
ATOM   2751  O   GLY X 178      38.718  39.382  41.111  0.00  0.00           O  
ATOM   2752  H   GLY X 178      36.088  38.429  42.680  0.00  0.00           H  
ATOM   2753  HA2 GLY X 178      37.973  40.338  44.018  0.00  0.00           H  
ATOM   2754  HA3 GLY X 178      37.931  38.478  43.860  0.00  0.00           H  
ATOM   2755  N   GLY X 179      40.235  39.500  42.796  0.00  0.00           N  
ATOM   2756  CA  GLY X 179      41.406  39.775  41.917  0.00  0.00           C  
ATOM   2757  C   GLY X 179      41.742  41.218  41.498  0.00  0.00           C  
ATOM   2758  O   GLY X 179      42.452  41.376  40.471  0.00  0.00           O  
ATOM   2759  H   GLY X 179      40.420  39.585  43.786  0.00  0.00           H  
ATOM   2760  HA2 GLY X 179      42.303  39.363  42.377  0.00  0.00           H  
ATOM   2761  HA3 GLY X 179      41.306  39.139  41.037  0.00  0.00           H  
ATOM   2762  N   GLY X 180      41.322  42.249  42.231  0.00  0.00           N  
ATOM   2763  CA  GLY X 180      41.681  43.667  41.956  0.00  0.00           C  
ATOM   2764  C   GLY X 180      40.985  44.393  40.875  0.00  0.00           C  
ATOM   2765  O   GLY X 180      39.995  43.978  40.402  0.00  0.00           O  
ATOM   2766  H   GLY X 180      40.906  42.063  43.134  0.00  0.00           H  
ATOM   2767  HA2 GLY X 180      41.632  44.234  42.885  0.00  0.00           H  
ATOM   2768  HA3 GLY X 180      42.744  43.773  41.737  0.00  0.00           H  
ATOM   2769  N   THR X 181      41.508  45.589  40.514  0.00  0.00           N  
ATOM   2770  CA  THR X 181      41.050  46.449  39.323  0.00  0.00           C  
ATOM   2771  C   THR X 181      41.317  45.681  37.994  0.00  0.00           C  
ATOM   2772  O   THR X 181      42.316  44.971  37.921  0.00  0.00           O  
ATOM   2773  CB  THR X 181      41.766  47.777  39.338  0.00  0.00           C  
ATOM   2774  CG2 THR X 181      41.207  48.713  38.373  0.00  0.00           C  
ATOM   2775  OG1 THR X 181      41.832  48.338  40.666  0.00  0.00           O  
ATOM   2776  OXT THR X 181      40.472  45.868  37.087  0.00  0.00           O1-
ATOM   2777  H   THR X 181      42.322  45.951  40.990  0.00  0.00           H  
ATOM   2778  HA  THR X 181      39.988  46.684  39.404  0.00  0.00           H  
ATOM   2779  HB  THR X 181      42.821  47.626  39.110  0.00  0.00           H  
ATOM   2780  HG1 THR X 181      41.108  47.912  41.131  0.00  0.00           H  
ATOM   2781 HG21 THR X 181      41.350  48.441  37.328  0.00  0.00           H  
ATOM   2782 HG22 THR X 181      40.122  48.740  38.469  0.00  0.00           H  
ATOM   2783 HG23 THR X 181      41.536  49.744  38.505  0.00  0.00           H  
ATOM   2784  N1  PAM X 182      23.957  29.020  57.720  0.00  0.00           N  
ATOM   2785  O17 PAM X 182      23.320  30.747  51.446  0.00  0.00           O  
ATOM   2786  C25 PAM X 182      24.701  31.006  51.689  0.00  0.00           C  
ATOM   2787  C26 PAM X 182      24.968  31.095  53.215  0.00  0.00           C  
ATOM   2788  C27 PAM X 182      24.420  29.839  53.994  0.00  0.00           C  
ATOM   2789  C28 PAM X 182      24.107  30.147  55.452  0.00  0.00           C  
ATOM   2790  C29 PAM X 182      23.828  28.883  56.244  0.00  0.00           C  
ATOM   2791  HN1 PAM X 182      23.046  29.360  58.063  0.00  0.00           H  
ATOM   2792  H4  PAM X 182      24.741  29.603  58.045  0.00  0.00           H  
ATOM   2793  H42 PAM X 182      25.269  30.091  51.478  0.00  0.00           H  
ATOM   2794  H43 PAM X 182      25.070  31.853  51.097  0.00  0.00           H  
ATOM   2795  H44 PAM X 182      26.055  31.204  53.313  0.00  0.00           H  
ATOM   2796  H45 PAM X 182      24.520  32.036  53.557  0.00  0.00           H  
ATOM   2797  H46 PAM X 182      23.487  29.479  53.543  0.00  0.00           H  
ATOM   2798  H47 PAM X 182      25.162  29.036  53.917  0.00  0.00           H  
ATOM   2799  H48 PAM X 182      24.890  30.749  55.929  0.00  0.00           H  
ATOM   2800  H49 PAM X 182      23.222  30.793  55.472  0.00  0.00           H  
ATOM   2801  H50 PAM X 182      22.820  28.478  56.140  0.00  0.00           H  
ATOM   2802  H51 PAM X 182      24.579  28.144  55.963  0.00  0.00           H  
ATOM   2803  H52 PAM X 182      24.066  28.085  58.139  0.00  0.00           H  
ATOM   2804  CME 4YB X 183      22.980  26.107  50.875  0.00  0.00           C  
ATOM   2805  C1  4YB X 183      22.861  30.796  50.104  0.00  0.00           C  
ATOM   2806  C2  4YB X 183      21.729  29.675  50.032  0.00  0.00           C  
ATOM   2807  C2N 4YB X 183      22.280  27.440  51.072  0.00  0.00           C  
ATOM   2808  N2  4YB X 183      22.365  28.379  50.070  0.00  0.00           N  
ATOM   2809  O2N 4YB X 183      21.648  27.694  52.115  0.00  0.00           O  
ATOM   2810  C3  4YB X 183      20.896  29.834  48.788  0.00  0.00           C  
ATOM   2811  O3  4YB X 183      19.665  29.062  48.881  0.00  0.00           O  
ATOM   2812  C4  4YB X 183      20.402  31.299  48.509  0.00  0.00           C  
ATOM   2813  O4  4YB X 183      19.995  31.395  47.091  0.00  0.00           O  
ATOM   2814  C5  4YB X 183      21.541  32.350  48.647  0.00  0.00           C  
ATOM   2815  O5  4YB X 183      22.300  32.082  49.835  0.00  0.00           O  
ATOM   2816  C6  4YB X 183      21.056  33.799  48.541  0.00  0.00           C  
ATOM   2817  O6  4YB X 183      19.996  34.156  49.376  0.00  0.00           O  
ATOM   2818  H1  4YB X 183      23.701  30.660  49.422  0.00  0.00           H  
ATOM   2819  H2  4YB X 183      21.131  29.791  50.936  0.00  0.00           H  
ATOM   2820  H3  4YB X 183      21.444  29.605  47.874  0.00  0.00           H  
ATOM   2821  H4  4YB X 183      19.635  31.552  49.242  0.00  0.00           H  
ATOM   2822  H5  4YB X 183      22.289  32.191  47.870  0.00  0.00           H  
ATOM   2823  H1M 4YB X 183      23.744  26.264  50.114  0.00  0.00           H  
ATOM   2824  H2M 4YB X 183      22.342  25.328  50.456  0.00  0.00           H  
ATOM   2825  H2N 4YB X 183      23.142  28.311  49.428  0.00  0.00           H  
ATOM   2826  H3M 4YB X 183      23.274  25.743  51.860  0.00  0.00           H  
ATOM   2827  H3O 4YB X 183      19.649  28.481  48.117  0.00  0.00           H  
ATOM   2828  H61 4YB X 183      21.867  34.497  48.750  0.00  0.00           H  
ATOM   2829  H62 4YB X 183      20.891  34.130  47.516  0.00  0.00           H  
ATOM   2830  H6O 4YB X 183      19.527  34.743  48.779  0.00  0.00           H  
ATOM   2831  CME 4YB X 184      21.131  34.603  44.474  0.00  0.00           C  
ATOM   2832  C1  4YB X 184      18.520  31.624  46.903  0.00  0.00           C  
ATOM   2833  C2  4YB X 184      18.279  32.075  45.502  0.00  0.00           C  
ATOM   2834  C2N 4YB X 184      20.370  33.281  44.775  0.00  0.00           C  
ATOM   2835  N2  4YB X 184      19.071  33.304  45.085  0.00  0.00           N  
ATOM   2836  O2N 4YB X 184      20.971  32.211  44.581  0.00  0.00           O  
ATOM   2837  C3  4YB X 184      16.801  32.189  45.292  0.00  0.00           C  
ATOM   2838  O3  4YB X 184      16.440  32.847  44.030  0.00  0.00           O  
ATOM   2839  C4  4YB X 184      16.107  30.836  45.409  0.00  0.00           C  
ATOM   2840  O4  4YB X 184      14.619  30.886  45.227  0.00  0.00           O  
ATOM   2841  C5  4YB X 184      16.324  30.336  46.853  0.00  0.00           C  
ATOM   2842  O5  4YB X 184      17.744  30.381  47.181  0.00  0.00           O  
ATOM   2843  C6  4YB X 184      15.671  29.038  47.089  0.00  0.00           C  
ATOM   2844  O6  4YB X 184      16.265  28.025  46.239  0.00  0.00           O  
ATOM   2845  H1  4YB X 184      18.156  32.510  47.426  0.00  0.00           H  
ATOM   2846  H2  4YB X 184      18.670  31.332  44.806  0.00  0.00           H  
ATOM   2847  H3  4YB X 184      16.352  32.823  46.056  0.00  0.00           H  
ATOM   2848  H4  4YB X 184      16.533  30.123  44.704  0.00  0.00           H  
ATOM   2849  H5  4YB X 184      15.835  31.042  47.525  0.00  0.00           H  
ATOM   2850  H1M 4YB X 184      21.358  35.070  45.432  0.00  0.00           H  
ATOM   2851  H2M 4YB X 184      20.505  35.322  43.943  0.00  0.00           H  
ATOM   2852  H2N 4YB X 184      18.817  34.251  45.324  0.00  0.00           H  
ATOM   2853  H3M 4YB X 184      22.126  34.382  44.090  0.00  0.00           H  
ATOM   2854  H3O 4YB X 184      16.424  32.290  43.248  0.00  0.00           H  
ATOM   2855  H61 4YB X 184      15.784  28.721  48.126  0.00  0.00           H  
ATOM   2856  H62 4YB X 184      14.614  29.111  46.835  0.00  0.00           H  
ATOM   2857  H6O 4YB X 184      16.376  27.182  46.684  0.00  0.00           H  
ATOM   2858  C1  SMB X 185      14.232  30.567  43.775  0.00  0.00           C  
ATOM   2859  C2  SMB X 185      13.920  29.098  43.357  0.00  0.00           C  
ATOM   2860  O2  SMB X 185      12.633  28.579  44.114  0.00  0.00           O  
ATOM   2861  C3  SMB X 185      13.677  29.095  41.897  0.00  0.00           C  
ATOM   2862  O3  SMB X 185      13.387  27.775  41.192  0.00  0.00           O  
ATOM   2863  C4  SMB X 185      12.689  30.167  41.397  0.00  0.00           C  
ATOM   2864  O4  SMB X 185      12.867  30.325  40.016  0.00  0.00           O  
ATOM   2865  C5  SMB X 185      12.881  31.612  42.021  0.00  0.00           C  
ATOM   2866  O5  SMB X 185      13.060  31.461  43.496  0.00  0.00           O  
ATOM   2867  C6  SMB X 185      11.732  32.573  41.622  0.00  0.00           C  
ATOM   2868  O6  SMB X 185      12.155  34.002  41.735  0.00  0.00           O  
ATOM   2869  H1  SMB X 185      15.027  30.850  43.084  0.00  0.00           H  
ATOM   2870  H2  SMB X 185      14.721  28.391  43.571  0.00  0.00           H  
ATOM   2871  H3  SMB X 185      14.634  29.442  41.509  0.00  0.00           H  
ATOM   2872  H4  SMB X 185      11.642  29.935  41.594  0.00  0.00           H  
ATOM   2873  H5  SMB X 185      13.862  31.983  41.723  0.00  0.00           H  
ATOM   2874  H61 SMB X 185      11.389  32.545  40.588  0.00  0.00           H  
ATOM   2875  H62 SMB X 185      10.870  32.354  42.253  0.00  0.00           H  
ATOM   2876  H4O SMB X 185      13.652  30.875  39.955  0.00  0.00           H  
ATOM   2877  C1  2MA X 186      14.290  27.276  40.143  0.00  0.00           C  
ATOM   2878  C2  2MA X 186      13.710  26.020  39.462  0.00  0.00           C  
ATOM   2879  O2  2MA X 186      14.630  25.619  38.340  0.00  0.00           O  
ATOM   2880  C3  2MA X 186      13.690  24.839  40.481  0.00  0.00           C  
ATOM   2881  O3  2MA X 186      13.068  23.699  39.794  0.00  0.00           O  
ATOM   2882  C4  2MA X 186      15.156  24.483  40.954  0.00  0.00           C  
ATOM   2883  O4  2MA X 186      15.111  23.397  41.974  0.00  0.00           O  
ATOM   2884  C5  2MA X 186      15.716  25.765  41.702  0.00  0.00           C  
ATOM   2885  O5  2MA X 186      15.633  26.995  40.752  0.00  0.00           O  
ATOM   2886  C6  2MA X 186      17.065  25.646  42.430  0.00  0.00           C  
ATOM   2887  O6  2MA X 186      18.101  25.182  41.513  0.00  0.00           O  
ATOM   2888  H1  2MA X 186      14.397  27.969  39.308  0.00  0.00           H  
ATOM   2889  H2  2MA X 186      12.745  26.197  38.989  0.00  0.00           H  
ATOM   2890  H3  2MA X 186      13.122  25.056  41.386  0.00  0.00           H  
ATOM   2891  H4  2MA X 186      15.848  24.185  40.165  0.00  0.00           H  
ATOM   2892  H5  2MA X 186      15.093  26.031  42.556  0.00  0.00           H  
ATOM   2893  H3O 2MA X 186      12.179  23.900  39.493  0.00  0.00           H  
ATOM   2894  H61 2MA X 186      16.948  24.958  43.267  0.00  0.00           H  
ATOM   2895  H62 2MA X 186      17.352  26.563  42.944  0.00  0.00           H  
ATOM   2896  H4O 2MA X 186      15.290  22.542  41.573  0.00  0.00           H  
ATOM   2897  H6O 2MA X 186      18.921  25.646  41.695  0.00  0.00           H  
ATOM   2898  CME 4YB X 187      18.783  26.635  38.258  0.00  0.00           C  
ATOM   2899  C1  4YB X 187      14.455  26.281  37.062  0.00  0.00           C  
ATOM   2900  C2  4YB X 187      15.608  25.764  36.163  0.00  0.00           C  
ATOM   2901  C2N 4YB X 187      17.669  25.718  37.726  0.00  0.00           C  
ATOM   2902  N2  4YB X 187      16.948  26.177  36.706  0.00  0.00           N  
ATOM   2903  O2N 4YB X 187      17.392  24.630  38.229  0.00  0.00           O  
ATOM   2904  C3  4YB X 187      15.489  26.230  34.637  0.00  0.00           C  
ATOM   2905  O3  4YB X 187      16.592  25.571  33.909  0.00  0.00           O  
ATOM   2906  C4  4YB X 187      14.171  25.980  33.965  0.00  0.00           C  
ATOM   2907  O4  4YB X 187      13.997  26.711  32.706  0.00  0.00           O  
ATOM   2908  C5  4YB X 187      13.060  26.544  34.935  0.00  0.00           C  
ATOM   2909  O5  4YB X 187      13.186  25.927  36.234  0.00  0.00           O  
ATOM   2910  C6  4YB X 187      11.629  26.374  34.321  0.00  0.00           C  
ATOM   2911  O6  4YB X 187      11.320  25.009  34.201  0.00  0.00           O  
ATOM   2912  H1  4YB X 187      14.538  27.358  37.213  0.00  0.00           H  
ATOM   2913  H2  4YB X 187      15.666  24.680  36.267  0.00  0.00           H  
ATOM   2914  H3  4YB X 187      15.597  27.315  34.652  0.00  0.00           H  
ATOM   2915  H4  4YB X 187      13.923  24.940  33.754  0.00  0.00           H  
ATOM   2916  H5  4YB X 187      13.296  27.592  35.125  0.00  0.00           H  
ATOM   2917  H1M 4YB X 187      18.734  27.635  37.828  0.00  0.00           H  
ATOM   2918  H2M 4YB X 187      19.703  26.179  37.892  0.00  0.00           H  
ATOM   2919  H2N 4YB X 187      17.182  27.100  36.372  0.00  0.00           H  
ATOM   2920  H3M 4YB X 187      18.747  26.777  39.338  0.00  0.00           H  
ATOM   2921  H3O 4YB X 187      16.540  25.831  32.987  0.00  0.00           H  
ATOM   2922  H61 4YB X 187      10.909  26.852  34.984  0.00  0.00           H  
ATOM   2923  H62 4YB X 187      11.587  26.851  33.341  0.00  0.00           H  
ATOM   2924  H6O 4YB X 187      10.391  24.994  33.961  0.00  0.00           H  
ATOM   2925  CME 0VB X 188      10.372  25.068  30.815  0.00  0.00           C  
ATOM   2926  C1  0VB X 188      14.745  26.083  31.582  0.00  0.00           C  
ATOM   2927  C2  0VB X 188      13.946  26.288  30.271  0.00  0.00           C  
ATOM   2928  C2N 0VB X 188      11.460  25.986  30.478  0.00  0.00           C  
ATOM   2929  N2  0VB X 188      12.622  25.455  30.227  0.00  0.00           N  
ATOM   2930  O2N 0VB X 188      11.353  27.163  30.718  0.00  0.00           O  
ATOM   2931  C3  0VB X 188      14.777  25.860  29.066  0.00  0.00           C  
ATOM   2932  O3  0VB X 188      14.025  25.994  27.808  0.00  0.00           O  
ATOM   2933  C4  0VB X 188      16.118  26.577  29.042  0.00  0.00           C  
ATOM   2934  O4  0VB X 188      16.072  27.961  28.881  0.00  0.00           O  
ATOM   2935  C5  0VB X 188      16.920  26.257  30.354  0.00  0.00           C  
ATOM   2936  O5  0VB X 188      16.085  26.826  31.498  0.00  0.00           O  
ATOM   2937  C6  0VB X 188      18.285  26.948  30.452  0.00  0.00           C  
ATOM   2938  O6  0VB X 188      18.939  26.549  31.744  0.00  0.00           O  
ATOM   2939  H1  0VB X 188      14.960  25.040  31.816  0.00  0.00           H  
ATOM   2940  H2  0VB X 188      13.809  27.367  30.216  0.00  0.00           H  
ATOM   2941  H3  0VB X 188      14.999  24.832  29.351  0.00  0.00           H  
ATOM   2942  H4  0VB X 188      16.605  26.075  28.206  0.00  0.00           H  
ATOM   2943  H5  0VB X 188      16.988  25.174  30.455  0.00  0.00           H  
ATOM   2944  H1M 0VB X 188       9.406  25.564  30.908  0.00  0.00           H  
ATOM   2945  H2M 0VB X 188      10.718  24.582  31.727  0.00  0.00           H  
ATOM   2946  H2N 0VB X 188      12.756  24.486  29.980  0.00  0.00           H  
ATOM   2947  H3M 0VB X 188      10.197  24.347  30.017  0.00  0.00           H  
ATOM   2948  H3O 0VB X 188      14.415  25.328  27.236  0.00  0.00           H  
ATOM   2949  H61 0VB X 188      18.865  26.668  29.572  0.00  0.00           H  
ATOM   2950  H62 0VB X 188      18.235  28.038  30.427  0.00  0.00           H  
ATOM   2951  H4O 0VB X 188      15.809  28.094  27.968  0.00  0.00           H  
ATOM   2952  H6O 0VB X 188      19.790  26.159  31.530  0.00  0.00           H  
ATOM   2953  C1  0MA X 189      11.377  34.722  42.827  0.00  0.00           C  
ATOM   2954  C2  0MA X 189      11.516  36.219  42.556  0.00  0.00           C  
ATOM   2955  O2  0MA X 189      10.415  36.934  43.248  0.00  0.00           O  
ATOM   2956  C3  0MA X 189      12.867  36.824  43.031  0.00  0.00           C  
ATOM   2957  O3  0MA X 189      12.889  38.282  42.789  0.00  0.00           O  
ATOM   2958  C4  0MA X 189      13.246  36.400  44.483  0.00  0.00           C  
ATOM   2959  O4  0MA X 189      14.513  36.959  44.950  0.00  0.00           O  
ATOM   2960  C5  0MA X 189      13.336  34.849  44.467  0.00  0.00           C  
ATOM   2961  O5  0MA X 189      11.940  34.317  44.167  0.00  0.00           O  
ATOM   2962  C6  0MA X 189      13.725  34.323  45.858  0.00  0.00           C  
ATOM   2963  O6  0MA X 189      12.814  34.612  46.921  0.00  0.00           O  
ATOM   2964  H1  0MA X 189      10.321  34.469  42.739  0.00  0.00           H  
ATOM   2965  H2  0MA X 189      11.293  36.383  41.502  0.00  0.00           H  
ATOM   2966  H3  0MA X 189      13.767  36.420  42.566  0.00  0.00           H  
ATOM   2967  H4  0MA X 189      12.478  36.705  45.194  0.00  0.00           H  
ATOM   2968  H5  0MA X 189      14.072  34.509  43.738  0.00  0.00           H  
ATOM   2969  H2O 0MA X 189      10.554  37.873  43.389  0.00  0.00           H  
ATOM   2970  H3O 0MA X 189      13.731  38.686  43.008  0.00  0.00           H  
ATOM   2971  H61 0MA X 189      14.733  34.664  46.090  0.00  0.00           H  
ATOM   2972  H62 0MA X 189      13.725  33.233  45.868  0.00  0.00           H  
ATOM   2973  H4O 0MA X 189      14.566  36.820  45.899  0.00  0.00           H  
ATOM   2974  H6O 0MA X 189      13.047  33.988  47.611  0.00  0.00           H  
ATOM   2975  C1  0XB X 190      12.773  27.221  44.714  0.00  0.00           C  
ATOM   2976  C2  0XB X 190      11.687  27.118  45.819  0.00  0.00           C  
ATOM   2977  O2  0XB X 190      11.943  27.967  46.963  0.00  0.00           O  
ATOM   2978  C3  0XB X 190      11.422  25.728  46.288  0.00  0.00           C  
ATOM   2979  O3  0XB X 190      10.157  25.678  46.999  0.00  0.00           O  
ATOM   2980  C4  0XB X 190      11.288  24.730  45.115  0.00  0.00           C  
ATOM   2981  O4  0XB X 190      11.124  23.370  45.651  0.00  0.00           O  
ATOM   2982  C5  0XB X 190      12.367  24.825  44.072  0.00  0.00           C  
ATOM   2983  O5  0XB X 190      12.519  26.189  43.621  0.00  0.00           O  
ATOM   2984  H1  0XB X 190      13.775  27.131  45.138  0.00  0.00           H  
ATOM   2985  H2  0XB X 190      10.747  27.451  45.379  0.00  0.00           H  
ATOM   2986  H3  0XB X 190      12.272  25.474  46.920  0.00  0.00           H  
ATOM   2987  H4  0XB X 190      10.371  24.985  44.583  0.00  0.00           H  
ATOM   2988  H2O 0XB X 190      11.883  28.877  46.664  0.00  0.00           H  
ATOM   2989  H3O 0XB X 190      10.239  26.276  47.746  0.00  0.00           H  
ATOM   2990  H5A 0XB X 190      13.337  24.494  44.441  0.00  0.00           H  
ATOM   2991  H4O 0XB X 190      10.259  23.223  46.042  0.00  0.00           H  
ATOM   2992  H5E 0XB X 190      12.189  24.276  43.148  0.00  0.00           H  
END
